# Supplementary material for: Integrated Solution for As(III) Contamination in Water Based on Crystalline Porous Organic Salts
Source: Adv Sci (Weinh). 2024 Jun 25;11(32):2403539. doi: 10.1002/advs.202403539 (PMC11348186; doi:10.1002/advs.202403539)
Supplement: Supplementary file 2 — Supporting Information [file ADVS-11-2403539-s001.zip]

Archive with 8 entries (7 files):
- Crystaldata/
- Crystaldata/CPOSs-NXU-1 cifreport.pdf
- Crystaldata/CPOSs-NXU-1.cif
- Crystaldata/H2AsO3-.cif
- Crystaldata/H2AsO3@CPOSs-NXU-1.cif
- Crystaldata/H3AsO3.cif
- Crystaldata/H3AsO3@CPOSs-NXU-1.cif
- Crystaldata/HAsO32-@CPOSs-NXU-1.cif
