# Supplementary material for: Integrated Solution for As(III) Contamination in Water Based on Crystalline Porous Organic Salts
Source: Adv Sci (Weinh). 2024 Jun 25;11(32):2403539. doi: 10.1002/advs.202403539 (PMC11348186; doi:10.1002/advs.202403539)
Supplement: Supplementary file 2 — Supporting Information [file ADVS-11-2403539-s001.zip › Crystaldata/CPOSs-NXU-1.cif]

data_cu_0201_2_0m_sq
_audit_creation_date               2018-02-02
_audit_creation_method
;
Olex2 1.2-alpha
(compiled 2017.12.08 svn.r3473 for OlexSys, GUI svn.r5457)
;
_shelx_SHELXL_version_number       2014/7
_audit_contact_author_address      ?
_audit_contact_author_email        ?
_audit_contact_author_name         ''
_audit_contact_author_phone        ?
_publ_contact_author_id_orcid      ?
_publ_section_references
;
Dolomanov, O.V., Bourhis, L.J., Gildea, R.J, Howard, J.A.K. & Puschmann, H.
 (2009), J. Appl. Cryst. 42, 339-341.
Sheldrick, G.M. (2015). Acta Cryst. C71, 3-8.
;
_chemical_name_common              ?
_chemical_name_systematic          ?
_chemical_formula_moiety           'C22 H18 N2, 2(Cl O4)'
_chemical_formula_sum              'C22 H18 Cl2 N2 O8'
_chemical_formula_weight           509.28
_chemical_melting_point            ?
loop_
  _atom_type_symbol
  _atom_type_description
  _atom_type_scat_dispersion_real
  _atom_type_scat_dispersion_imag
  _atom_type_scat_source
 C C 0.0181 0.0091 'International Tables Vol C Tables 4.2.6.8 and 6.1.1.4'
 H H 0.0000 0.0000 'International Tables Vol C Tables 4.2.6.8 and 6.1.1.4'
 Cl Cl 0.3639 0.7018 'International Tables Vol C Tables 4.2.6.8 and 6.1.1.4'
 N N 0.0311 0.0180 'International Tables Vol C Tables 4.2.6.8 and 6.1.1.4'
 O O 0.0492 0.0322 'International Tables Vol C Tables 4.2.6.8 and 6.1.1.4'

_shelx_space_group_comment
;
The symmetry employed for this shelxl refinement is uniquely defined
by the following loop, which should always be used as a source of
symmetry information in preference to the above space-group names.
They are only intended as comments.
;
_space_group_crystal_system        'triclinic'
_space_group_IT_number             2
_space_group_name_H-M_alt          'P -1'
_space_group_name_Hall             '-P 1'
loop_
  _space_group_symop_operation_xyz
 'x, y, z'
 '-x, -y, -z'

_cell_length_a                     4.9446(2)
_cell_length_b                     9.3499(3)
_cell_length_c                     13.8541(5)
_cell_angle_alpha                  76.654(2)
_cell_angle_beta                   86.462(2)
_cell_angle_gamma                  86.451(2)
_cell_volume                       621.26(4)
_cell_formula_units_Z              1
_cell_measurement_reflns_used      9893
_cell_measurement_temperature      150.15
_cell_measurement_theta_max        74.49
_cell_measurement_theta_min        3.28
_shelx_estimated_absorpt_T_max     ?
_shelx_estimated_absorpt_T_min     ?
_exptl_absorpt_coefficient_mu      2.776
_exptl_absorpt_correction_T_max    0.7538
_exptl_absorpt_correction_T_min    0.4244
_exptl_absorpt_correction_type     multi-scan
_exptl_absorpt_process_details    
 'SADABS-2016/2 (Bruker,2016/2) was used for absorption correction. wR2(int) was 0.1389 before and 0.0993 after correction. The Ratio of minimum to maximum transmission is 0.5630. The \l/2 correction factor is Not present.'
_exptl_absorpt_special_details     ?
_exptl_crystal_colour              colourless
_exptl_crystal_colour_primary      colourless
_exptl_crystal_density_diffrn      1.361
_exptl_crystal_density_meas        ?
_exptl_crystal_density_method      ?
_exptl_crystal_description         block
_exptl_crystal_F_000               262
_exptl_crystal_size_max            0.21
_exptl_crystal_size_mid            0.14
_exptl_crystal_size_min            0.12
_exptl_transmission_factor_max     ?
_exptl_transmission_factor_min     ?
_diffrn_reflns_av_R_equivalents    0.0677
_diffrn_reflns_av_unetI/netI       0.0439
_diffrn_reflns_Laue_measured_fraction_full  0.996
_diffrn_reflns_Laue_measured_fraction_max  0.996
_diffrn_reflns_limit_h_max         5
_diffrn_reflns_limit_h_min         -5
_diffrn_reflns_limit_k_max         10
_diffrn_reflns_limit_k_min         -11
_diffrn_reflns_limit_l_max         16
_diffrn_reflns_limit_l_min         -16
_diffrn_reflns_number              14294
_diffrn_reflns_point_group_measured_fraction_full  0.996
_diffrn_reflns_point_group_measured_fraction_max  0.996
_diffrn_reflns_theta_full          67.679
_diffrn_reflns_theta_max           68.225
_diffrn_reflns_theta_min           3.282
_diffrn_ambient_temperature        150.15
_diffrn_detector_area_resol_mean   ?
_diffrn_measured_fraction_theta_full  0.996
_diffrn_measured_fraction_theta_max  0.996
_diffrn_measurement_device_type    'Bruker APEX-II CCD'
_diffrn_measurement_method         '\f and \w scans'
_diffrn_radiation_type             CuK\a
_diffrn_radiation_wavelength       1.54178
_diffrn_source                     ?
_diffrn_special_details            ?
_diffrn_standards_number           0
_reflns_Friedel_coverage           0.000
_reflns_Friedel_fraction_full      .
_reflns_Friedel_fraction_max       .
_reflns_number_gt                  2072
_reflns_number_total               2255
_reflns_special_details
;
 Reflections were merged by SHELXL according to the crystal
 class for the calculation of statistics and refinement.
 
 Structure factors included contributions from the .fab file.
 
 _reflns_Friedel_fraction is defined as the number of unique
 Friedel pairs measured divided by the number that would be
 possible theoretically, ignoring centric projections and
 systematic absences.
;
_reflns_threshold_expression       'I > 2\s(I)'
_computing_cell_refinement         'SAINT v8.37A (Bruker, 2015)'
_computing_data_collection         ?
_computing_data_reduction          'SAINT v8.37A (Bruker, 2015)'
_computing_molecular_graphics      'Olex2 (Dolomanov et al., 2009)'
_computing_publication_material    'Olex2 (Dolomanov et al., 2009)'
_computing_structure_refinement    'ShelXL (Sheldrick, 2015)'
_computing_structure_solution      ?
_refine_diff_density_max           0.708
_refine_diff_density_min           -0.585
_refine_diff_density_rms           0.096
_refine_ls_extinction_coef         0.043(6)
_refine_ls_extinction_expression   [1+0.001xFc^2^\l^3^/sin(2\q)]
_refine_ls_extinction_method       'SHELXL-2014/7 (Sheldrick 2014'
_refine_ls_goodness_of_fit_ref     1.105
_refine_ls_hydrogen_treatment      constr
_refine_ls_matrix_type             full
_refine_ls_number_parameters       192
_refine_ls_number_reflns           2255
_refine_ls_number_restraints       0
_refine_ls_R_factor_all            0.0709
_refine_ls_R_factor_gt             0.0672
_refine_ls_restrained_S_all        1.105
_refine_ls_shift/su_max            0.000
_refine_ls_shift/su_mean           0.000
_refine_ls_structure_factor_coef   Fsqd
_refine_ls_weighting_details      
 'w=1/[\s^2^(Fo^2^)+(0.1220P)^2^+0.6617P] where P=(Fo^2^+2Fc^2^)/3'
_refine_ls_weighting_scheme        calc
_refine_ls_wR_factor_gt            0.1949
_refine_ls_wR_factor_ref           0.1999
_refine_special_details            ?
_olex2_refinement_description
;
1. Fixed Uiso
 At 1.2 times of:
  All C(H) groups, All N(H) groups
2. Others
 Sof(C11A)=Sof(H11A)=Sof(C10A)=Sof(H10A)=Sof(C8A)=Sof(H8A)=Sof(C7A)=Sof(H7A)=1-
 FVAR(1)
 Sof(C7)=Sof(H7)=Sof(C8)=Sof(H8)=Sof(C10)=Sof(H10)=Sof(C11)=Sof(H11)=FVAR(1)
3.a Aromatic/amide H refined with riding coordinates:
 N1(H1), C1(H1A), C2(H2), C4(H4), C5(H5), C7(H7), C8(H8), C10(H10), C11(H11),
 C11A(H11A), C10A(H10A), C8A(H8A), C7A(H7A)
;
_atom_sites_solution_hydrogens     geom
_atom_sites_solution_primary       ?
_atom_sites_solution_secondary     ?
loop_
  _atom_site_label
  _atom_site_type_symbol
  _atom_site_fract_x
  _atom_site_fract_y
  _atom_site_fract_z
  _atom_site_U_iso_or_equiv
  _atom_site_adp_type
  _atom_site_occupancy
  _atom_site_site_symmetry_order
  _atom_site_calc_flag
  _atom_site_refinement_flags_posn
  _atom_site_refinement_flags_adp
  _atom_site_refinement_flags_occupancy
  _atom_site_disorder_assembly
  _atom_site_disorder_group
 N1 N 0.6206(5) 0.7605(3) 0.08636(19) 0.0361(6) Uani 1 1 d . . . . .
 H1 H 0.7505 0.7900 0.0411 0.043 Uiso 1 1 calc R . . . .
 C1 C 0.5537(8) 0.6222(4) 0.1062(3) 0.0475(9) Uani 1 1 d . . . . .
 H1A H 0.6437 0.5564 0.0703 0.057 Uiso 1 1 calc R . . . .
 C2 C 0.3567(8) 0.5718(4) 0.1776(3) 0.0449(9) Uani 1 1 d . . . . .
 H2 H 0.3113 0.4716 0.1910 0.054 Uiso 1 1 calc R . . . .
 C3 C 0.2225(6) 0.6666(3) 0.2307(2) 0.0266(6) Uani 1 1 d . . . . .
 C4 C 0.2970(8) 0.8123(4) 0.2055(3) 0.0488(10) Uani 1 1 d . . . . .
 H4 H 0.2087 0.8817 0.2388 0.059 Uiso 1 1 calc R . . . .
 C5 C 0.4946(8) 0.8569(4) 0.1337(3) 0.0521(10) Uani 1 1 d . . . . .
 H5 H 0.5429 0.9567 0.1174 0.062 Uiso 1 1 calc R . . . .
 C6 C 0.0103(6) 0.6175(3) 0.3089(2) 0.0258(6) Uani 1 1 d . . . . .
 C7 C -0.106(3) 0.4823(9) 0.3203(9) 0.029(2) Uani 0.54(2) 1 d . . P A 1
 H7 H -0.0483 0.4202 0.2767 0.035 Uiso 0.54(2) 1 calc R . P A 1
 C8 C -0.304(3) 0.4372(11) 0.3940(9) 0.034(2) Uani 0.54(2) 1 d . . P A 1
 H8 H -0.3813 0.3449 0.3997 0.041 Uiso 0.54(2) 1 calc R . P A 1
 C9 C -0.3943(6) 0.5243(3) 0.46076(19) 0.0265(6) Uani 1 1 d . . . . .
 C10 C -0.272(3) 0.6564(10) 0.4510(10) 0.034(2) Uani 0.54(2) 1 d . . P A 1
 H10 H -0.3231 0.7158 0.4969 0.041 Uiso 0.54(2) 1 calc R . P A 1
 C11 C -0.079(3) 0.7041(10) 0.3761(10) 0.033(2) Uani 0.54(2) 1 d . . P A 1
 H11 H -0.0049 0.7973 0.3699 0.040 Uiso 0.54(2) 1 calc R . P A 1
 Cl1 Cl 0.12062(13) 0.78428(7) 0.88046(5) 0.0343(4) Uani 1 1 d . . . . .
 O1 O 0.0362(6) 0.8829(3) 0.9433(2) 0.0638(9) Uani 1 1 d . . . . .
 O2 O 0.4061(5) 0.7767(4) 0.8675(2) 0.0592(8) Uani 1 1 d . . . . .
 O3 O 0.0133(6) 0.6445(3) 0.9234(3) 0.0740(10) Uani 1 1 d . . . . .
 O4 O 0.0047(8) 0.8396(5) 0.7854(3) 0.0916(12) Uani 1 1 d . . . . .
 C11A C -0.161(3) 0.7201(12) 0.3451(9) 0.027(2) Uani 0.46(2) 1 d . . P A 2
 H11A H -0.1411 0.8223 0.3184 0.032 Uiso 0.46(2) 1 calc R . P A 2
 C10A C -0.357(3) 0.6748(11) 0.4188(9) 0.025(2) Uani 0.46(2) 1 d . . P A 2
 H10A H -0.4701 0.7467 0.4422 0.030 Uiso 0.46(2) 1 calc R . P A 2
 C8A C -0.222(3) 0.4217(11) 0.4241(10) 0.027(2) Uani 0.46(2) 1 d . . P A 2
 H8A H -0.2417 0.3195 0.4506 0.032 Uiso 0.46(2) 1 calc R . P A 2
 C7A C -0.025(3) 0.4660(11) 0.3510(10) 0.027(2) Uani 0.46(2) 1 d . . P A 2
 H7A H 0.0890 0.3940 0.3281 0.033 Uiso 0.46(2) 1 calc R . P A 2

loop_
  _atom_site_aniso_label
  _atom_site_aniso_U_11
  _atom_site_aniso_U_22
  _atom_site_aniso_U_33
  _atom_site_aniso_U_23
  _atom_site_aniso_U_13
  _atom_site_aniso_U_12
 N1 0.0220(13) 0.0463(15) 0.0369(13) -0.0039(11) 0.0043(10) -0.0046(11)
 C1 0.045(2) 0.0408(19) 0.053(2) -0.0101(15) 0.0191(16) 0.0012(15)
 C2 0.051(2) 0.0296(16) 0.0519(19) -0.0085(14) 0.0170(16) -0.0054(14)
 C3 0.0224(14) 0.0295(14) 0.0271(13) -0.0032(11) -0.0038(11) -0.0034(11)
 C4 0.057(2) 0.0326(17) 0.058(2) -0.0177(15) 0.0290(18) -0.0181(15)
 C5 0.058(2) 0.0410(19) 0.060(2) -0.0172(16) 0.0257(18) -0.0237(16)
 C6 0.0222(14) 0.0281(14) 0.0266(13) -0.0040(11) -0.0020(10) -0.0052(11)
 C7 0.033(5) 0.028(3) 0.027(4) -0.008(3) 0.000(3) -0.007(3)
 C8 0.035(6) 0.028(4) 0.038(5) -0.004(4) 0.000(4) -0.012(4)
 C9 0.0253(15) 0.0284(14) 0.0250(13) -0.0022(11) -0.0049(11) -0.0065(11)
 C10 0.043(6) 0.030(4) 0.029(5) -0.006(3) 0.007(4) -0.009(3)
 C11 0.037(6) 0.025(4) 0.038(5) -0.008(4) 0.006(4) -0.011(3)
 Cl1 0.0245(5) 0.0337(5) 0.0462(5) -0.0142(3) 0.0077(3) -0.0039(3)
 O1 0.0587(17) 0.0582(17) 0.085(2) -0.0425(15) 0.0375(15) -0.0252(13)
 O2 0.0275(14) 0.085(2) 0.0690(18) -0.0288(15) 0.0103(12) -0.0060(12)
 O3 0.0566(18) 0.0373(15) 0.123(3) -0.0157(16) 0.0351(18) -0.0103(13)
 O4 0.071(2) 0.130(4) 0.072(2) -0.023(2) -0.0180(18) 0.018(2)
 C11A 0.026(5) 0.025(4) 0.026(5) 0.001(3) -0.002(3) -0.008(3)
 C10A 0.030(5) 0.023(4) 0.022(5) -0.005(3) 0.001(3) -0.003(3)
 C8A 0.023(5) 0.022(3) 0.032(6) 0.001(3) -0.004(3) -0.004(3)
 C7A 0.021(5) 0.030(4) 0.029(5) -0.004(4) -0.006(4) -0.005(3)

_geom_special_details
;
 All esds (except the esd in the dihedral angle between two l.s. planes)
 are estimated using the full covariance matrix.  The cell esds are taken
 into account individually in the estimation of esds in distances, angles
 and torsion angles; correlations between esds in cell parameters are only
 used when they are defined by crystal symmetry.  An approximate (isotropic)
 treatment of cell esds is used for estimating esds involving l.s. planes.
;
loop_
  _geom_bond_atom_site_label_1
  _geom_bond_atom_site_label_2
  _geom_bond_distance
  _geom_bond_site_symmetry_2
  _geom_bond_publ_flag
 N1 H1 0.8800 . ?
 N1 C1 1.317(5) . ?
 N1 C5 1.335(5) . ?
 C1 H1A 0.9500 . ?
 C1 C2 1.369(5) . ?
 C2 H2 0.9500 . ?
 C2 C3 1.391(4) . ?
 C3 C4 1.393(4) . ?
 C3 C6 1.474(4) . ?
 C4 H4 0.9500 . ?
 C4 C5 1.362(5) . ?
 C5 H5 0.9500 . ?
 C6 C7 1.392(9) . ?
 C6 C11 1.404(10) . ?
 C6 C11A 1.399(11) . ?
 C6 C7A 1.420(11) . ?
 C7 H7 0.9500 . ?
 C7 C8 1.383(12) . ?
 C8 H8 0.9500 . ?
 C8 C9 1.402(10) . ?
 C9 C9 1.473(5) 2_466 ?
 C9 C10 1.383(9) . ?
 C9 C10A 1.412(10) . ?
 C9 C8A 1.406(11) . ?
 C10 H10 0.9500 . ?
 C10 C11 1.381(12) . ?
 C11 H11 0.9500 . ?
 Cl1 O1 1.435(3) . ?
 Cl1 O2 1.411(3) . ?
 Cl1 O3 1.426(3) . ?
 Cl1 O4 1.440(4) . ?
 C11A H11A 0.9500 . ?
 C11A C10A 1.376(14) . ?
 C10A H10A 0.9500 . ?
 C8A H8A 0.9500 . ?
 C8A C7A 1.368(14) . ?
 C7A H7A 0.9500 . ?

loop_
  _geom_angle_atom_site_label_1
  _geom_angle_atom_site_label_2
  _geom_angle_atom_site_label_3
  _geom_angle
  _geom_angle_site_symmetry_1
  _geom_angle_site_symmetry_3
  _geom_angle_publ_flag
 C1 N1 H1 119.4 . . ?
 C1 N1 C5 121.2(3) . . ?
 C5 N1 H1 119.4 . . ?
 N1 C1 H1A 119.5 . . ?
 N1 C1 C2 121.0(3) . . ?
 C2 C1 H1A 119.5 . . ?
 C1 C2 H2 119.8 . . ?
 C1 C2 C3 120.3(3) . . ?
 C3 C2 H2 119.8 . . ?
 C2 C3 C4 116.4(3) . . ?
 C2 C3 C6 122.4(3) . . ?
 C4 C3 C6 121.3(3) . . ?
 C3 C4 H4 119.5 . . ?
 C5 C4 C3 121.0(3) . . ?
 C5 C4 H4 119.5 . . ?
 N1 C5 C4 120.1(3) . . ?
 N1 C5 H5 119.9 . . ?
 C4 C5 H5 119.9 . . ?
 C7 C6 C3 121.5(4) . . ?
 C7 C6 C11 117.3(5) . . ?
 C11 C6 C3 121.2(4) . . ?
 C11A C6 C3 120.5(5) . . ?
 C11A C6 C7A 117.7(6) . . ?
 C7A C6 C3 121.7(5) . . ?
 C6 C7 H7 119.5 . . ?
 C8 C7 C6 120.9(7) . . ?
 C8 C7 H7 119.5 . . ?
 C7 C8 H8 119.2 . . ?
 C7 C8 C9 121.7(7) . . ?
 C9 C8 H8 119.2 . . ?
 C8 C9 C9 121.5(5) . 2_466 ?
 C10 C9 C8 117.1(6) . . ?
 C10 C9 C9 121.4(5) . 2_466 ?
 C10A C9 C9 121.8(5) . 2_466 ?
 C8A C9 C9 121.0(5) . 2_466 ?
 C8A C9 C10A 117.1(6) . . ?
 C9 C10 H10 119.2 . . ?
 C11 C10 C9 121.6(7) . . ?
 C11 C10 H10 119.2 . . ?
 C6 C11 H11 119.4 . . ?
 C10 C11 C6 121.3(7) . . ?
 C10 C11 H11 119.4 . . ?
 O1 Cl1 O4 108.3(2) . . ?
 O2 Cl1 O1 110.23(18) . . ?
 O2 Cl1 O3 112.61(18) . . ?
 O2 Cl1 O4 109.2(2) . . ?
 O3 Cl1 O1 108.31(18) . . ?
 O3 Cl1 O4 108.0(3) . . ?
 C6 C11A H11A 119.6 . . ?
 C10A C11A C6 120.7(8) . . ?
 C10A C11A H11A 119.6 . . ?
 C9 C10A H10A 119.1 . . ?
 C11A C10A C9 121.8(8) . . ?
 C11A C10A H10A 119.1 . . ?
 C9 C8A H8A 119.3 . . ?
 C7A C8A C9 121.4(8) . . ?
 C7A C8A H8A 119.3 . . ?
 C6 C7A H7A 119.4 . . ?
 C8A C7A C6 121.2(8) . . ?
 C8A C7A H7A 119.4 . . ?

loop_
  _geom_torsion_atom_site_label_1
  _geom_torsion_atom_site_label_2
  _geom_torsion_atom_site_label_3
  _geom_torsion_atom_site_label_4
  _geom_torsion
  _geom_torsion_site_symmetry_1
  _geom_torsion_site_symmetry_2
  _geom_torsion_site_symmetry_3
  _geom_torsion_site_symmetry_4
  _geom_torsion_publ_flag
 N1 C1 C2 C3 0.1(6) . . . . ?
 C1 N1 C5 C4 1.4(6) . . . . ?
 C1 C2 C3 C4 1.1(5) . . . . ?
 C1 C2 C3 C6 -179.5(3) . . . . ?
 C2 C3 C4 C5 -1.2(6) . . . . ?
 C2 C3 C6 C7 -13.2(9) . . . . ?
 C2 C3 C6 C11 165.6(8) . . . . ?
 C2 C3 C6 C11A -165.8(8) . . . . ?
 C2 C3 C6 C7A 15.3(9) . . . . ?
 C3 C4 C5 N1 -0.1(7) . . . . ?
 C3 C6 C7 C8 179.8(6) . . . . ?
 C3 C6 C11 C10 -178.2(7) . . . . ?
 C3 C6 C11A C10A -179.2(6) . . . . ?
 C3 C6 C7A C8A 179.5(6) . . . . ?
 C4 C3 C6 C7 166.1(8) . . . . ?
 C4 C3 C6 C11 -15.1(9) . . . . ?
 C4 C3 C6 C11A 13.5(8) . . . . ?
 C4 C3 C6 C7A -165.5(8) . . . . ?
 C5 N1 C1 C2 -1.4(6) . . . . ?
 C6 C3 C4 C5 179.5(4) . . . . ?
 C6 C7 C8 C9 -0.6(12) . . . . ?
 C6 C11A C10A C9 -0.1(13) . . . . ?
 C7 C6 C11 C10 0.6(11) . . . . ?
 C7 C8 C9 C9 180.0(6) . . . 2_466 ?
 C7 C8 C9 C10 -1.3(11) . . . . ?
 C8 C9 C10 C11 2.8(11) . . . . ?
 C9 C9 C10 C11 -178.4(7) 2_466 . . . ?
 C9 C9 C10A C11A -179.6(7) 2_466 . . . ?
 C9 C9 C8A C7A 179.8(7) 2_466 . . . ?
 C9 C10 C11 C6 -2.6(13) . . . . ?
 C9 C8A C7A C6 -0.4(12) . . . . ?
 C11 C6 C7 C8 1.0(10) . . . . ?
 C11A C6 C7A C8A 0.5(10) . . . . ?
 C10A C9 C8A C7A 0.1(11) . . . . ?
 C8A C9 C10A C11A 0.1(11) . . . . ?
 C7A C6 C11A C10A -0.2(10) . . . . ?

_shelx_res_file
;
    cu_0201_2_0m_sq.res created by SHELXL-2014/7
TITL cu_0201_2_P -1 R = 0.15 New: P-1
CELL 1.54178 4.9446 9.3499 13.8541 76.654 86.462 86.451
ZERR 1 0.0002 0.0003 0.0005 0.002 0.002 0.002
LATT 1
SFAC C H Cl N O
UNIT 22 18 2 2 8
L.S. 5 0 14
PLAN  -20
TEMP -123
BOND $H
CONF
ABIN
fmap 2
acta
OMIT 1 1 4
REM <olex2.extras>
REM <HklSrc "%.\\cu_0201_2_0m_sq.hkl">
REM </olex2.extras>
WGHT    0.122000    0.661700
EXTI    0.042882
FVAR       1.29784   0.53949
N1    4    0.620550    0.760546    0.086359    11.00000    0.02197    0.04630 =
         0.03686   -0.00394    0.00432   -0.00464
AFIX  43
H1    2    0.750518    0.789997    0.041103    11.00000   -1.20000
AFIX   0
C1    1    0.553736    0.622190    0.106161    11.00000    0.04525    0.04077 =
         0.05314   -0.01010    0.01906    0.00124
AFIX  43
H1A   2    0.643658    0.556406    0.070318    11.00000   -1.20000
AFIX   0
C2    1    0.356658    0.571819    0.177617    11.00000    0.05081    0.02963 =
         0.05187   -0.00846    0.01700   -0.00539
AFIX  43
H2    2    0.311324    0.471649    0.190997    11.00000   -1.20000
AFIX   0
C3    1    0.222453    0.666592    0.230731    11.00000    0.02241    0.02950 =
         0.02705   -0.00321   -0.00382   -0.00340
C4    1    0.297021    0.812312    0.205465    11.00000    0.05737    0.03258 =
         0.05812   -0.01766    0.02899   -0.01812
AFIX  43
H4    2    0.208710    0.881669    0.238782    11.00000   -1.20000
AFIX   0
C5    1    0.494621    0.856862    0.133721    11.00000    0.05758    0.04100 =
         0.05950   -0.01717    0.02570   -0.02371
AFIX  43
H5    2    0.542913    0.956669    0.117355    11.00000   -1.20000
AFIX   0
C6    1    0.010307    0.617463    0.308879    11.00000    0.02221    0.02807 =
         0.02655   -0.00398   -0.00204   -0.00516
PART 1
C7    1   -0.105946    0.482344    0.320252    21.00000    0.03310    0.02779 =
         0.02731   -0.00792   -0.00047   -0.00733
AFIX  43
H7    2   -0.048250    0.420243    0.276703    21.00000   -1.20000
AFIX   0
C8    1   -0.304206    0.437236    0.394034    21.00000    0.03527    0.02839 =
         0.03805   -0.00446   -0.00002   -0.01206
AFIX  43
H8    2   -0.381338    0.344922    0.399671    21.00000   -1.20000
AFIX   0
PART 0
C9    1   -0.394329    0.524279    0.460757    11.00000    0.02531    0.02838 =
         0.02503   -0.00217   -0.00488   -0.00650
PART 1
C10   1   -0.272465    0.656372    0.450974    21.00000    0.04322    0.02983 =
         0.02872   -0.00622    0.00695   -0.00899
AFIX  43
H10   2   -0.323070    0.715783    0.496909    21.00000   -1.20000
AFIX   0
C11   1   -0.078984    0.704099    0.376078    21.00000    0.03668    0.02529 =
         0.03773   -0.00837    0.00587   -0.01099
AFIX  43
H11   2   -0.004917    0.797325    0.369917    21.00000   -1.20000
AFIX   0
PART 0
CL1   3    0.120622    0.784279    0.880456    11.00000    0.02448    0.03374 =
         0.04621   -0.01423    0.00767   -0.00392
O1    5    0.036208    0.882932    0.943263    11.00000    0.05873    0.05824 =
         0.08485   -0.04249    0.03752   -0.02525
O2    5    0.406108    0.776739    0.867461    11.00000    0.02754    0.08550 =
         0.06898   -0.02884    0.01030   -0.00600
O3    5    0.013322    0.644459    0.923415    11.00000    0.05662    0.03735 =
         0.12293   -0.01574    0.03513   -0.01028
O4    5    0.004663    0.839574    0.785407    11.00000    0.07111    0.13021 =
         0.07239   -0.02330   -0.01802    0.01796
PART 2
C11A  1   -0.160654    0.720139    0.345070   -21.00000    0.02597    0.02525 =
         0.02598    0.00088   -0.00242   -0.00752
AFIX  43
H11A  2   -0.141105    0.822315    0.318422   -21.00000   -1.20000
AFIX   0
C10A  1   -0.356801    0.674793    0.418829   -21.00000    0.03003    0.02316 =
         0.02227   -0.00459    0.00097   -0.00287
AFIX  43
H10A  2   -0.470105    0.746730    0.442193   -21.00000   -1.20000
AFIX   0
C8A   1   -0.221678    0.421704    0.424089   -21.00000    0.02290    0.02198 =
         0.03216    0.00137   -0.00400   -0.00448
AFIX  43
H8A   2   -0.241692    0.319530    0.450585   -21.00000   -1.20000
AFIX   0
C7A   1   -0.025413    0.465960    0.351032   -21.00000    0.02134    0.03049 =
         0.02938   -0.00437   -0.00630   -0.00507
AFIX  43
H7A   2    0.088972    0.394016    0.328116   -21.00000   -1.20000
AFIX   0
HKLF 4 1 0 -0.5 0 -1 0 0 0 0 -1
REM  cu_0201_2_P -1 R = 0.15 New: P-1
REM R1 =  0.0672 for    2072 Fo > 4sig(Fo)  and  0.0709 for all    2255 data
REM    192 parameters refined using      0 restraints
END
WGHT      0.1219      0.6612
REM Highest difference peak  0.708,  deepest hole -0.585,  1-sigma level  0.096
Q1    1   0.9431  0.2761  0.1906  11.00000  0.05    0.71
Q2    1   0.9034  0.3158  0.0228  11.00000  0.05    0.55
Q3    1   0.9646  0.0542  0.1587  11.00000  0.05    0.49
Q4    1   0.0000  0.0000  0.5000  10.50000  0.05    0.45
Q5    1   0.5964  0.2984  0.0862  11.00000  0.05    0.41
Q6    1   0.8450  0.1034  0.1954  11.00000  0.05    0.38
Q7    1   0.6757  0.2800  0.0837  11.00000  0.05    0.38
Q8    1   0.7103  0.1808  0.1334  11.00000  0.05    0.35
Q9    1   0.4287  0.0535  0.3981  11.00000  0.05    0.35
Q10   1   0.4716  0.0332  0.3578  11.00000  0.05    0.33
Q11   1   0.7724  0.3837  0.0725  11.00000  0.05    0.32
Q12   1   0.2245  0.0530  0.4209  11.00000  0.05    0.30
Q13   1   0.5921  0.8157  0.1541  11.00000  0.05    0.29
Q14   1   0.3968  0.7485  0.2228  11.00000  0.05    0.28
Q15   1   0.0872 -0.0773  0.4874  11.00000  0.05    0.24
Q16   1  -0.3609  0.5036  0.4419  11.00000  0.05    0.24
Q17   1   0.5748  0.4007  0.1271  11.00000  0.05    0.24
Q18   1  -0.4255  0.7766  0.5170  11.00000  0.05    0.22
Q19   1   0.8852  0.1902  0.0139  11.00000  0.05    0.22
Q20   1   0.6821  0.9595  0.1275  11.00000  0.05    0.21
;
_shelx_res_checksum                13236
_shelx_hkl_file
;
  -1   0   0  131.19   11.00
  -1   0   0  120.19   11.00
   1   0   0  127.99   11.00
   1   0   0  117.29   11.00
   1   0   0  129.29   11.00
  -2   0   0 1439.76  119.89
   2   0   0 1403.26  119.89
   2   0   0 1260.97  119.89
   2   0   0 1391.76  119.89
  -3   0   0  347.77   30.50
   3   0   0  324.27   30.40
   3   0   0  368.76   30.50
  -4   0   0    3.80    1.40
  -4   0   0    6.40    0.90
  -4   0   0    5.70    1.20
   4   0   0    3.90    0.90
  -5   0   0  607.94   58.09
  -5   0   0  614.54   57.89
   5   0   0  677.73   57.79
   5   0   0  745.13   58.09
   5   0   0  654.53   57.89
  -6   0   0   18.40    3.00
  -6   0   0   13.90    2.70
   6   0   0   21.40    3.60
   6   0   0   21.50    3.30
   6   0   0   25.20    4.50
   6   0   0   19.20    2.40
   6   0   0   23.00    3.20
   6   0   0   18.80    2.90
  -7   0   0  334.27   35.10
   7   0   0  437.06   35.70
   7   0   0  382.46   35.30
   7   0   0  437.56   35.30
   7   0   0  426.16   36.00
   7   0   0  381.66   35.20
  -8   0   0    2.60    2.30
   8   0   0    2.70    2.60
   8   0   0    1.40    3.70
   8   0   0    0.00    1.80
   8   0   0   -1.00    1.70
   8   0   0    0.00    1.30
  -9   0   0  117.39   12.20
   9   0   0  125.09   12.10
   9   0   0  134.39   12.60
   9   0   0  139.49   11.80
  10   0   0    0.90    1.20
  10   0   0   -1.10    1.50
  10   0   0    0.80    1.60
  10   0   0   -4.30    2.30
  10  -1   0   22.00    3.70
  10  -1   0   30.00    3.40
  10  -1   0   28.90    3.50
  10  -1   0   26.20    3.00
   9  -1   0    7.30    2.60
   9  -1   0    3.50    4.00
   9  -1   0    1.80    3.10
   9  -1   0    6.10    2.10
   9  -1   0    5.50    1.60
  -9   1   0    4.60    2.40
   8  -1   0   36.50    4.60
   8  -1   0   41.40    4.40
   8  -1   0   37.70    6.00
   8  -1   0   45.50    5.90
   8  -1   0   37.60    4.20
  -8   1   0   30.60    4.70
   7  -1   0    1.80    4.20
   7  -1   0    4.50    2.00
   7  -1   0    1.60    1.40
   7  -1   0    1.40    2.60
   7  -1   0    9.10    4.00
   7  -1   0    0.50    1.50
  -7   1   0    2.40    2.60
  -7   1   0    3.20    1.70
   6  -1   0   38.40    4.10
   6  -1   0   41.30    4.50
   6  -1   0   39.90    5.50
   6  -1   0   40.60    4.30
   6  -1   0   34.20    6.10
   6  -1   0   53.09    5.60
   6  -1   0   40.40    4.30
  -6   1   0   37.70    4.20
  -6   1   0   42.10    4.90
   5  -1   0   36.40    4.40
   5  -1   0   38.90    4.10
   5  -1   0   45.70    5.90
   5  -1   0   39.60    4.50
   5  -1   0   33.70    3.80
   5  -1   0   40.30    3.80
  -5   1   0   41.90    4.20
  -5   1   0   34.50    3.90
   4  -1   0   15.00    2.90
   4  -1   0   16.50    1.70
  -4   1   0   13.80    2.10
  -4   1   0   15.20    1.60
  -4   1   0   13.50    2.10
  -4   1   0   16.40    2.60
   3  -1   0    1.00    0.40
   3  -1   0    0.60    0.70
  -3   1   0    1.90    1.60
  -3   1   0    1.90    0.60
  -3   1   0   -0.20    0.80
   2  -1   0    2.90    0.60
   2  -1   0    1.60    0.40
  -2   1   0    2.40    0.60
  -2   1   0    2.60    0.50
  -2   1   0    2.10    0.40
   1  -1   0    8.50    0.90
   1  -1   0    7.80    0.70
   1  -1   0    8.30    0.90
   1  -1   0    7.40    0.80
   1  -1   0    7.00    0.80
  -1   1   0    6.50    0.80
  -1   1   0    6.40    0.70
  -1   1   0    6.50    1.00
   0  -1   0    0.00    0.30
   0  -1   0    0.00    0.10
   0  -1   0    0.20    0.20
   0  -1   0    0.10    0.20
   0  -1   0    0.10    0.30
   0   1   0    0.30    0.30
   0   1   0   -0.10    0.30
   0   1   0   -0.10    0.10
  -1  -1   0    1.60    0.30
  -1  -1   0    2.30    0.40
  -1  -1   0    1.60    0.40
   1   1   0    1.40    0.20
   1   1   0    1.30    0.30
   1   1   0    1.30    0.20
  -2  -1   0   43.00    4.10
  -2  -1   0   51.79    4.10
   2   1   0   42.50    4.00
   2   1   0   41.20    4.00
  -3  -1   0    2.30    0.70
  -3  -1   0    1.90    0.80
   3   1   0    2.50    0.60
  -4  -1   0    5.70    1.60
   4   1   0    8.80    1.30
  -5  -1   0    1.00    1.90
  -5  -1   0    2.00    1.20
  -5  -1   0    4.40    2.60
   5   1   0    3.00    1.00
   6   1   0   15.30    2.50
   6   1   0   15.90    2.40
   6   1   0   14.90    2.60
   6   1   0   13.40    2.10
   6   1   0   13.80    3.00
   6   1   0   14.40    3.50
   7   1   0    2.20    1.90
   7   1   0    1.80    1.90
   7   1   0    0.70    1.40
   7   1   0   10.10    3.30
   7   1   0    3.90    2.60
  -8  -1   0   40.50    6.80
   8   1   0   38.00    5.50
   8   1   0   47.00    4.70
   8   1   0   36.30    6.40
   8   1   0   30.20    4.10
   8   1   0   36.10    4.60
   9   1   0    7.40    2.20
   9   1   0    7.40    1.80
   9   1   0    8.10    2.90
  10   1   0    5.10    1.80
  10   1   0    4.00    3.80
  10   1   0    3.90    2.20
  10   1   0    1.50    1.30
  10   1   0    4.40    2.40
  10  -2   0    5.50    2.40
 -10   2   0    1.00    3.50
 -10   2   0    3.90    3.50
   9  -2   0  176.38   15.30
   9  -2   0  167.48   15.20
   9  -2   0  173.68   15.80
   9  -2   0  175.28   15.00
  -9   2   0  136.79   15.80
   8  -2   0  128.89   12.40
   8  -2   0  119.09   11.40
   8  -2   0  120.99   11.70
   8  -2   0  140.49   11.90
   8  -2   0  130.79   11.40
  -8   2   0   92.29   13.80
   7  -2   0  125.49   14.60
   7  -2   0  162.08   12.50
   7  -2   0  157.38   13.50
   7  -2   0  138.99   12.70
   7  -2   0  144.19   12.50
  -7   2   0  120.89   12.60
  -7   2   0  121.69   13.20
  -7   2   0  119.39   13.20
   6  -2   0   41.50    4.50
   6  -2   0   44.40    4.60
   6  -2   0   46.20    7.00
   6  -2   0   41.80    4.90
   6  -2   0   49.99    5.10
   6  -2   0   45.90    6.00
   6  -2   0   42.90    4.40
  -6   2   0   34.20    6.00
  -6   2   0   37.70    4.50
  -6   2   0   44.00    5.20
   5  -2   0   19.10    3.10
   5  -2   0   19.20    2.70
   5  -2   0   21.50    3.90
   5  -2   0   19.00    2.60
   5  -2   0   17.80    2.80
   5  -2   0   20.10    2.40
   5  -2   0   18.50    3.00
  -5   2   0   19.30    3.40
  -5   2   0   19.80    2.80
   4  -2   0  205.98   16.70
   4  -2   0  205.18   16.40
  -4   2   0  157.68   16.40
  -4   2   0  176.28   16.60
   3  -2   0    5.80    0.90
   3  -2   0    5.80    1.10
  -3   2   0    5.00    1.00
  -3   2   0    4.90    1.00
  -3   2   0    7.50    1.00
  -3   2   0    5.80    0.90
   2  -2   0  852.51   70.19
   2  -2   0  911.91   70.09
  -2   2   0  735.33   70.09
  -2   2   0  789.52   70.09
  -2   2   0  723.73   70.09
  -2   2   0  803.42   70.19
   1  -2   0 1035.70   83.09
  -1   2   0  893.41   82.99
  -1   2   0  964.90   83.09
  -1   2   0  857.41   82.99
  -1   2   0 1003.80   82.99
   0  -2   0  602.24   52.19
   0  -2   0  547.65   52.29
   0  -2   0  633.04   52.19
   0  -2   0  678.13   52.19
   0   2   0  549.95   52.19
   0   2   0  575.94   52.19
  -1  -2   0 1369.76  120.09
  -1  -2   0 1420.46  120.09
  -1  -2   0 1179.78  120.09
   1   2   0 1513.65  120.09
   1   2   0 1294.77  120.09
   1   2   0 1472.95  119.99
   1   2   0 1235.38  120.09
   1   2   0 1522.95  120.09
  -2  -2   0   28.60    3.10
  -2  -2   0   33.30    3.10
   2   2   0   32.80    3.00
   2   2   0   36.10    3.00
   2   2   0   36.10    3.10
  -3  -2   0   29.10    3.20
  -3  -2   0   32.70    3.10
   3   2   0   30.70    3.00
  -4  -2   0 1661.23  162.78
  -4  -2   0 2068.39  162.98
  -5  -2   0   38.40    5.60
  -5  -2   0   36.70    4.30
   5   2   0   52.89    6.10
   5   2   0   50.89    5.00
   5   2   0   40.60    4.20
   5   2   0   40.30    4.10
   6   2   0  391.56   38.70
   6   2   0  395.66   38.80
   6   2   0  478.65   38.80
   6   2   0  378.56   39.10
   6   2   0  505.05   39.20
   6   2   0  421.96   38.80
   6   2   0  510.55   39.00
  -7  -2   0   39.00    6.40
   7   2   0   28.00    3.30
   7   2   0   21.10    3.30
   7   2   0   27.90    4.10
   7   2   0   19.70    3.80
   7   2   0   20.70    3.30
   7   2   0   29.90    4.90
   7   2   0   22.10    3.50
   8   2   0    5.50    2.10
   8   2   0    6.20    2.50
   8   2   0    5.00    2.80
   8   2   0    3.90    1.70
   8   2   0   11.10    2.20
   8   2   0    8.20    3.20
   9   2   0    6.70    2.70
   9   2   0    0.70    1.70
   9   2   0    5.70    4.90
   9   2   0    3.40    2.30
  10   2   0  232.48   23.10
  10   2   0  274.37   22.70
  10  -3   0   10.20    1.60
  10  -3   0    8.40    2.60
 -10   3   0   10.10    3.00
   9  -3   0   12.10    3.10
   9  -3   0   20.00    2.60
   9  -3   0   14.70    2.50
   9  -3   0   12.10    2.00
  -9   3   0   10.80    3.10
  -9   3   0   16.80    3.90
   8  -3   0    4.50    1.90
   8  -3   0    1.00    1.50
   8  -3   0   -3.20    2.30
   8  -3   0    0.80    2.70
   8  -3   0    1.20    1.40
  -8   3   0    0.20    1.90
  -8   3   0    6.70    5.20
  -8   3   0    3.10    2.80
   7  -3   0   -0.20    2.80
   7  -3   0    1.90    5.10
   7  -3   0    1.50    1.40
   7  -3   0   -0.10    1.40
   7  -3   0   -0.30    2.00
   7  -3   0   -0.40    1.80
  -7   3   0    2.90    1.80
  -7   3   0    2.20    2.60
   6  -3   0    1.80    1.50
   6  -3   0    0.10    1.30
   6  -3   0    1.50    2.10
   6  -3   0   -2.10    5.30
   6  -3   0    0.50    1.50
   6  -3   0   -2.30    2.60
  -6   3   0    0.10    1.50
  -6   3   0    1.80    2.30
  -6   3   0    1.30    2.20
   5  -3   0   -0.40    6.40
   5  -3   0    1.20    1.80
   5  -3   0    2.70    1.40
   5  -3   0    1.60    3.00
   5  -3   0    8.40    6.10
   5  -3   0    2.10    1.60
   5  -3   0    0.80    2.10
  -5   3   0   -0.40    2.40
  -5   3   0   -0.30    1.20
  -5   3   0   -2.60    1.50
   4  -3   0    2.80    1.50
   4  -3   0   -1.90    1.80
   4  -3   0   -7.00    3.80
  -4   3   0    0.70    2.00
  -4   3   0    0.50    1.10
  -4   3   0    1.10    1.10
   3  -3   0   37.80    3.70
  -3   3   0   34.90    3.50
  -3   3   0   32.10    4.30
  -3   3   0   34.80    3.70
  -3   3   0   36.10    3.50
   2  -3   0  216.18   18.50
  -2   3   0  219.58   18.60
  -2   3   0  193.48   18.50
   1  -3   0    3.20    0.80
   1  -3   0    0.90    0.70
  -1   3   0    2.80    0.80
  -1   3   0    1.60    0.60
  -1   3   0    2.10    0.80
   0  -3   0    1.40    0.70
   0  -3   0    1.20    0.40
   0  -3   0    0.80    0.60
   0  -3   0    0.10    0.70
   0  -3   0    1.10    0.70
   0   3   0    1.40    0.50
   0   3   0    1.50    0.20
   0   3   0    0.30    0.60
  -1  -3   0   -0.60    0.70
  -1  -3   0    0.50    0.50
  -1  -3   0   -0.40    0.60
   1   3   0    0.80    0.60
   1   3   0    0.80    0.40
   1   3   0    0.10    0.40
  -2  -3   0    5.10    0.90
  -2  -3   0    5.00    1.00
  -2  -3   0    5.30    0.90
  -2  -3   0    4.20    0.90
   2   3   0    5.70    0.90
   2   3   0    6.40    1.00
  -3  -3   0   10.30    1.70
  -3  -3   0    9.50    1.70
  -3  -3   0   13.60    1.90
  -3  -3   0   15.90    2.00
   3   3   0   13.80    1.60
  -4  -3   0   37.90    4.20
  -4  -3   0   44.80    4.20
  -4  -3   0   37.30    4.50
  -4  -3   0   30.30    4.10
   4   3   0   38.70    3.70
  -5  -3   0   34.10    4.70
  -5  -3   0   24.20    4.20
   5   3   0   40.10    5.30
   5   3   0   42.30    4.50
   5   3   0   39.60    4.60
   5   3   0   29.30    4.50
   5   3   0   26.10    4.00
   5   3   0   30.20    3.70
  -6  -3   0   -0.10    3.40
   6   3   0    1.20    2.00
   6   3   0   -1.50    2.90
   6   3   0    1.50    1.40
   6   3   0    2.60    2.20
   6   3   0    1.90    1.80
   6   3   0    4.00    2.80
   6   3   0    2.80    2.20
   7   3   0   10.80    2.30
   7   3   0   13.40    2.30
   7   3   0   16.60    3.00
   7   3   0   11.40    2.00
   7   3   0    7.60    3.10
   7   3   0    3.70    3.50
   7   3   0   12.60    2.40
   8   3   0    0.20    2.00
   8   3   0    3.30    2.70
   8   3   0    1.80    2.00
   8   3   0    2.60    1.80
   8   3   0    2.30    1.60
   8   3   0    1.40    2.70
   9   3   0   14.60    2.40
   9   3   0   12.50    3.30
   9   3   0    7.10    3.10
   9   3   0   15.30    2.30
  10   3   0    3.80    2.10
  10   3   0    0.40    2.50
  10   3   0    1.50    2.80
  10  -4   0   17.90    2.30
  10  -4   0   15.40    2.30
  10  -4   0   14.90    2.30
 -10   4   0   15.20    3.10
   9  -4   0  108.79   10.30
   9  -4   0  104.59   10.70
   9  -4   0  122.89   10.10
   9  -4   0  105.49   10.00
  -9   4   0  103.09   10.50
   8  -4   0  989.80   86.49
   8  -4   0 1000.50   86.69
   8  -4   0 1031.10   86.49
   8  -4   0 1027.80   87.09
  -8   4   0  888.41   86.59
   7  -4   0   12.30    2.10
   7  -4   0   11.50    3.40
   7  -4   0   12.50    2.70
   7  -4   0   13.60    2.50
   7  -4   0    9.10    2.10
  -7   4   0   10.90    5.90
  -7   4   0   18.60    3.20
  -7   4   0    9.70    4.50
  -7   4   0    7.90    2.20
   6  -4   0  159.28   14.60
   6  -4   0  159.88   14.60
   6  -4   0  174.98   15.00
   6  -4   0  178.98   14.70
   6  -4   0  190.88   15.70
   6  -4   0  146.39   14.50
  -6   4   0  144.69   14.70
  -6   4   0  143.19   15.20
   5  -4   0   14.80    2.20
   5  -4   0   16.90    2.70
   5  -4   0   11.80    2.30
   5  -4   0   12.40    2.00
   5  -4   0   18.30    4.30
   5  -4   0   15.30    2.30
   5  -4   0   20.30    3.80
  -5   4   0    9.30    2.60
  -5   4   0    8.90    2.00
  -5   4   0   10.10    2.40
   4  -4   0   79.19    7.10
   4  -4   0   74.49    6.60
   4  -4   0   59.49    6.30
   4  -4   0   75.19    8.00
   4  -4   0   61.59    6.30
   4  -4   0   68.19    7.70
   4  -4   0   60.19    6.70
  -4   4   0   62.19    6.30
  -4   4   0   55.09    6.60
  -4   4   0   56.59    6.00
   3  -4   0   18.10    2.60
   3  -4   0   18.40    2.40
  -3   4   0   15.80    2.20
  -3   4   0   16.40    2.50
  -3   4   0   13.80    2.10
  -3   4   0   12.00    2.30
   2  -4   0   48.10    4.70
   2  -4   0   49.90    4.50
   2  -4   0   41.40    4.50
  -2   4   0   48.90    4.50
  -2   4   0   43.90    4.50
   1  -4   0  518.05   44.40
   1  -4   0  510.35   44.40
  -1   4   0  519.85   44.30
  -1   4   0  441.66   44.30
  -1   4   0  521.35   44.30
  -1   4   0  517.55   44.30
   0  -4   0 1623.84  132.89
   0  -4   0 1541.75  132.79
   0  -4   0 1576.64  132.89
   0  -4   0 1426.36  132.99
   0   4   0 1483.85  132.89
   0   4   0 1479.25  132.79
   0   4   0 1516.45  132.79
  -1  -4   0 1431.86  129.09
  -1  -4   0 1312.47  128.89
  -1  -4   0 1540.55  128.89
  -1  -4   0 1479.15  128.89
   1   4   0 1415.76  128.79
   1   4   0 1673.63  128.79
  -2  -4   0    7.40    1.30
  -2  -4   0    8.20    1.30
   2   4   0    9.30    1.30
  -3  -4   0  222.18   21.90
  -3  -4   0  268.47   21.90
  -3  -4   0  252.47   21.90
  -4  -4   0  624.24   53.39
  -4  -4   0  571.94   53.39
  -4  -4   0  556.04   53.19
   4   4   0  542.55   53.49
   4   4   0  584.94   53.29
   4   4   0  703.63   53.69
   4   4   0  562.04   53.29
   4   4   0  638.84   53.49
   4   4   0  691.63   54.19
  -5  -4   0   21.80    3.50
  -5  -4   0   16.70    3.70
  -5  -4   0   14.00    2.20
   5   4   0   14.00    2.50
   5   4   0   14.20    4.80
   5   4   0   18.30    3.10
   5   4   0   21.90    3.50
   5   4   0   16.40    2.50
   5   4   0   20.20    3.20
  -6  -4   0  209.98   20.40
   6   4   0  278.57   21.20
   6   4   0  209.18   20.50
   6   4   0  227.58   20.40
   7   4   0    8.40    2.60
   7   4   0    7.80    3.00
   7   4   0    1.70    3.00
   7   4   0    6.30    1.90
   7   4   0    7.20    1.70
   7   4   0    8.90    2.40
   8   4   0   17.90    2.60
   8   4   0   20.40    2.80
   8   4   0   16.50    3.50
   8   4   0   16.90    3.40
   8   4   0   17.00    3.00
   9   4   0    4.50    2.70
   9   4   0    1.20    1.50
   9   4   0    8.20    1.90
   9   4   0    1.70    2.30
   9   4   0    2.50    2.30
  10   4   0   13.20    2.70
  10   4   0   19.70    3.10
  10   4   0   16.80    3.10
  10   4   0   13.30    3.00
   9  -5   0   54.79    5.30
   9  -5   0   60.79    5.40
   9  -5   0   49.90    5.70
  -9   5   0   55.19    8.10
  -9   5   0   48.70    6.20
   8  -5   0    4.10    2.00
   8  -5   0    1.00    2.80
   8  -5   0    3.50    1.60
   8  -5   0    3.60    2.30
   8  -5   0    4.60    1.50
  -8   5   0    1.80    2.20
  -8   5   0    4.60    2.60
   7  -5   0  193.18   15.60
   7  -5   0  172.68   15.50
   7  -5   0  191.68   16.00
   7  -5   0  186.48   16.60
   7  -5   0  173.58   15.50
  -7   5   0  160.08   17.50
  -7   5   0  168.18   17.40
  -7   5   0  147.99   15.60
  -7   5   0  145.59   16.00
   6  -5   0    3.30    2.60
   6  -5   0    3.30    1.90
   6  -5   0    3.70    1.90
   6  -5   0   -1.50    4.00
   6  -5   0    1.90    1.50
   6  -5   0    4.50    3.10
  -6   5   0    0.30    4.70
  -6   5   0    0.80    2.30
  -6   5   0    5.40    2.00
  -6   5   0    3.00    3.30
   5  -5   0   11.10    2.20
   5  -5   0   10.30    2.10
   5  -5   0   13.60    3.90
   5  -5   0    8.30    1.80
   5  -5   0   11.10    3.40
   5  -5   0   14.60    3.10
  -5   5   0    8.10    2.60
  -5   5   0    9.40    4.60
  -5   5   0    6.40    2.60
   4  -5   0    7.50    2.90
   4  -5   0   12.40    2.70
   4  -5   0    8.70    2.70
   4  -5   0    6.20    1.90
   4  -5   0    7.60    1.80
   4  -5   0   13.00    3.20
   4  -5   0   13.40    3.50
  -4   5   0    4.90    4.20
  -4   5   0    4.10    1.90
  -4   5   0    4.10    1.60
  -4   5   0    5.10    2.20
   3  -5   0    3.20    3.30
   3  -5   0    0.60    2.00
   3  -5   0    1.20    2.30
   3  -5   0    0.40    1.70
   3  -5   0    2.60    2.60
   3  -5   0    1.40    3.20
  -3   5   0   -1.50    1.20
  -3   5   0    4.40    1.40
  -3   5   0   -5.10    3.80
  -3   5   0    0.20    1.80
   2  -5   0    2.70    1.70
   2  -5   0    1.00    2.60
   2  -5   0    0.40    2.20
   2  -5   0    3.70    1.60
  -2   5   0    6.50    4.00
  -2   5   0    2.60    1.20
  -2   5   0    0.20    1.70
  -2   5   0    1.10    1.20
   1  -5   0    5.30    1.30
   1  -5   0    7.20    1.10
   1  -5   0    8.40    1.70
   1  -5   0    6.10    1.90
  -1   5   0    5.40    1.90
  -1   5   0    7.30    1.30
  -1   5   0    5.80    1.30
   0  -5   0   -2.00    1.00
   0  -5   0   -0.70    1.50
   0  -5   0   -1.30    0.90
   0  -5   0   -0.90    1.40
   0   5   0    0.60    0.90
   0   5   0   -1.40    1.50
  -1  -5   0    1.00    1.10
  -1  -5   0    0.70    0.90
  -1  -5   0   -0.40    1.60
  -1  -5   0    1.30    1.10
  -1  -5   0    1.00    1.40
   1   5   0   -0.30    1.00
   1   5   0    0.00    0.80
  -2  -5   0    2.10    1.60
  -2  -5   0   -2.10    1.30
  -2  -5   0    2.60    1.00
  -2  -5   0   -0.70    1.20
  -2  -5   0    0.00    1.80
   2   5   0    1.60    1.00
  -3  -5   0    4.90    1.80
  -3  -5   0    1.70    1.70
  -3  -5   0    3.80    1.20
  -3  -5   0    1.80    2.40
   3   5   0    3.80    1.80
   3   5   0   -0.80    2.10
   3   5   0    2.50    1.30
   3   5   0    2.80    2.60
   3   5   0    3.40    1.80
   3   5   0   -4.20    3.20
   3   5   0    4.20    1.70
  -4  -5   0    3.00    3.10
  -4  -5   0    2.70    2.60
  -4  -5   0    3.80    1.30
   4   5   0    3.60    1.50
   4   5   0    3.90    2.00
   4   5   0    5.20    1.80
   4   5   0   -0.50    3.50
   4   5   0    4.50    1.30
   4   5   0    4.30    2.50
  -5  -5   0    7.40    1.70
   5   5   0    3.20    2.50
   5   5   0    7.80    2.10
   5   5   0    9.40    1.70
   5   5   0    3.80    2.80
   5   5   0   10.00    4.10
  -6  -5   0    6.70    4.00
   6   5   0    9.50    2.80
   6   5   0    5.40    2.90
   6   5   0   15.50    3.30
   6   5   0    9.50    2.10
   6   5   0   11.50    1.90
   6   5   0   12.80    2.60
  -7  -5   0    8.60    2.20
  -7  -5   0    8.20    6.80
   7   5   0   12.80    2.80
   7   5   0   12.50    2.00
   7   5   0    9.30    3.10
   7   5   0   10.10    3.20
   7   5   0   12.00    2.80
   7   5   0    9.60    2.10
   8   5   0   -0.20    3.10
   8   5   0    0.30    2.10
   8   5   0    0.70    2.50
   8   5   0   -5.70    4.40
   8   5   0   -0.10    2.70
   8   5   0   -0.80    1.50
   9   5   0    3.30    2.20
   9   5   0    2.60    1.30
   9   5   0    3.20    1.70
   9   5   0   -1.50    2.60
  10   5   0    1.60    2.60
  10   5   0    4.50    1.50
  10   5   0    4.50    2.80
   9  -6   0   -1.70    2.00
   9  -6   0    0.40    1.10
   9  -6   0    7.00    3.00
  -9   6   0   -1.60    2.10
   8  -6   0   94.59    8.20
   8  -6   0   88.99    8.70
   8  -6   0   88.89    8.30
   8  -6   0   95.89    8.30
  -8   6   0   74.59    8.90
  -8   6   0   75.69    8.70
  -7   6   0   69.19    9.70
  -7   6   0   49.50    6.00
  -7   6   0   48.20    6.30
   6  -6   0   64.09    6.00
   6  -6   0   59.09    7.70
   6  -6   0   60.19    7.00
   6  -6   0   58.99    6.20
   6  -6   0   55.19    5.70
  -6   6   0   50.19    8.30
  -6   6   0   57.29    8.80
  -6   6   0   44.10    6.70
  -6   6   0   55.19    6.20
   5  -6   0   48.10    6.60
   5  -6   0   53.09    5.40
   5  -6   0   53.19    6.70
   5  -6   0   65.79    6.20
   5  -6   0   48.30    5.30
  -5   6   0   46.30    7.80
  -5   6   0   49.00    5.60
  -5   6   0   42.40    6.20
   4  -6   0    2.40    1.70
   4  -6   0   -5.20    2.60
   4  -6   0   -0.20    3.30
   4  -6   0   -0.40    1.70
  -4   6   0   -1.20    3.90
  -4   6   0   -2.50    2.10
  -4   6   0   -0.90    2.10
  -4   6   0    0.10    2.40
   3  -6   0  129.39   11.60
   3  -6   0  127.49   12.20
   3  -6   0  125.99   11.60
   3  -6   0  124.59   11.20
   3  -6   0  125.49   11.10
  -3   6   0  107.29   11.30
  -3   6   0  113.59   12.10
  -3   6   0  116.89   11.30
  -3   6   0  107.29   11.00
   2  -6   0   68.29    6.60
   2  -6   0   70.49    7.40
   2  -6   0   69.49    7.10
   2  -6   0   72.49    6.80
   2  -6   0   70.19    8.50
  -2   6   0   65.59    8.30
  -2   6   0   58.89    7.00
  -2   6   0   75.59    7.90
  -2   6   0   66.89    6.80
  -2   6   0   67.29    6.60
   1  -6   0  581.14   53.49
   1  -6   0  610.34   53.69
   1  -6   0  674.33   53.59
   1  -6   0  556.24   53.39
   1  -6   0  597.64   53.69
  -1   6   0  603.04   53.89
  -1   6   0  643.74   53.59
  -1   6   0  589.74   53.59
  -1   6   0  600.64   53.59
  -1   6   0  632.94   53.49
   0  -6   0  298.27   24.50
   0  -6   0  276.17   24.50
   0  -6   0  242.48   24.60
   0   6   0  297.97   24.50
   0   6   0  305.97   24.70
   0   6   0  259.37   24.90
   0   6   0  246.48   25.00
   0   6   0  272.57   24.60
  -1  -6   0    7.60    1.50
  -1  -6   0    9.10    1.90
  -1  -6   0    9.30    2.10
  -1  -6   0    8.10    2.10
   1   6   0   11.20    4.30
   1   6   0    7.60    2.30
   1   6   0   14.30    2.70
   1   6   0    6.50    2.20
   1   6   0    9.10    1.60
   1   6   0   13.40    2.80
   1   6   0    1.70    3.00
  -2  -6   0  542.25   52.49
  -2  -6   0  587.34   52.09
  -2  -6   0  617.14   52.19
  -2  -6   0  574.84   52.19
  -2  -6   0  607.24   52.09
   2   6   0  582.24   52.09
   2   6   0  580.74   52.69
   2   6   0  598.34   52.49
   2   6   0  633.04   52.19
   2   6   0  583.24   52.09
   2   6   0  611.64   52.39
   2   6   0  602.24   52.19
  -3  -6   0   78.39    7.10
  -3  -6   0   77.39    7.70
  -3  -6   0   65.89    7.90
   3   6   0   70.99    7.70
   3   6   0   65.99    7.50
   3   6   0   74.99    7.30
   3   6   0   87.39   11.90
   3   6   0   77.39    7.20
   3   6   0   75.09    8.10
   3   6   0   79.99    7.30
  -4  -6   0  466.65   45.60
  -4  -6   0  495.65   45.20
  -4  -6   0  541.75   45.00
   4   6   0  459.15   45.10
   4   6   0  533.75   45.10
   4   6   0  568.84   45.30
  -5  -6   0    3.20    3.30
  -5  -6   0    4.00    4.10
   5   6   0   -0.10    3.60
   5   6   0    4.30    1.50
   5   6   0    3.30    2.10
   5   6   0    9.40    1.90
   5   6   0    0.80    2.90
   5   6   0    6.10    2.60
  -6  -6   0  127.49   12.90
  -6  -6   0  149.69   14.40
   6   6   0  145.59   13.10
   6   6   0  131.09   13.40
   6   6   0  159.98   13.00
  -7  -6   0   11.40    9.10
  -7  -6   0    2.20    1.90
   7   6   0    5.60    2.30
   7   6   0    1.50    2.60
   7   6   0   -0.20    2.80
   7   6   0    5.60    1.60
   7   6   0    5.20    1.90
   8   6   0   64.99    7.30
   8   6   0   58.69    7.20
   8   6   0   69.29    6.30
   8   6   0   65.89    6.90
   8   6   0   62.69    6.30
   9   6   0    1.20    2.00
   9   6   0   -1.70    2.50
   9   6   0   -0.50    1.20
   9   6   0   -1.50    1.10
   8  -7   0    7.70    1.70
   8  -7   0    6.50    1.70
  -8   7   0    6.10    2.60
   7  -7   0    0.40    1.60
   7  -7   0   -1.30    1.40
   7  -7   0   -5.80    2.60
  -7   7   0   -5.30    5.30
  -7   7   0    0.70    2.50
  -7   7   0    0.90    2.30
   6  -7   0    9.60    2.20
   6  -7   0   18.40    6.10
  -6   7   0    4.20    2.60
  -6   7   0    4.80    2.70
   5  -7   0   19.00    2.80
   5  -7   0   21.80    4.30
   5  -7   0   16.20    2.60
   5  -7   0   16.40    3.50
  -5   7   0   21.50    3.40
  -5   7   0   13.30    3.40
  -5   7   0   22.90    5.20
  -5   7   0   13.80    4.80
   4  -7   0    4.80    2.20
   4  -7   0    4.70    1.90
   4  -7   0    5.20    2.70
   4  -7   0    0.70    3.80
  -4   7   0    6.60    3.70
  -4   7   0    6.40    3.90
  -4   7   0    2.90    2.60
  -4   7   0    1.50    2.40
   3  -7   0    6.60    2.70
   3  -7   0    5.50    2.00
   3  -7   0    6.50    3.90
   3  -7   0    0.50    3.80
  -3   7   0    5.70    2.70
  -3   7   0    5.60    2.90
  -3   7   0    5.40    3.60
   2  -7   0   -2.60    2.70
   2  -7   0   -2.80    2.30
   2  -7   0   -0.20    2.30
   2  -7   0    0.90    1.80
  -2   7   0    2.10    3.30
  -2   7   0    1.20    2.40
  -2   7   0   -1.30    3.20
  -2   7   0   -0.10    2.20
  -2   7   0    1.10    2.40
   1  -7   0    6.00    1.60
   1  -7   0    8.00    2.90
   1  -7   0    6.40    2.30
  -1   7   0   10.00    2.70
  -1   7   0    5.10    3.30
  -1   7   0    5.40    2.30
   0  -7   0    3.00    1.30
   0  -7   0    2.10    2.00
   0  -7   0    3.00    2.80
   0  -7   0    3.20    2.90
   0  -7   0    2.60    2.40
   0   7   0    0.00    2.40
   0   7   0    1.30    2.60
   0   7   0    2.20    2.10
   0   7   0   -1.20    3.30
   0   7   0    6.10    2.20
  -1  -7   0    3.30    2.60
  -1  -7   0    2.20    1.90
  -1  -7   0    0.00    2.50
   1   7   0    1.40    3.50
   1   7   0   -2.70    2.60
   1   7   0   -1.50    1.60
   1   7   0   -1.30    2.30
   1   7   0    2.70    3.20
   1   7   0   -3.00    2.50
  -2  -7   0   78.89    9.70
  -2  -7   0  102.49    9.30
   2   7   0   96.79    9.40
   2   7   0   92.69   10.40
   2   7   0   87.59    9.80
   2   7   0   96.09    9.00
   2   7   0   95.29    9.20
   2   7   0  100.79    9.00
  -3  -7   0   69.39    9.20
  -3  -7   0   79.09    8.30
   3   7   0   83.39    7.90
   3   7   0   79.69   11.00
   3   7   0   76.79    7.70
   3   7   0   84.49    8.30
   3   7   0   86.19    7.90
   3   7   0   80.69    8.20
   3   7   0   85.69    8.80
  -4  -7   0   24.10    5.90
  -4  -7   0   38.60    5.60
   4   7   0   47.50    5.20
   4   7   0   32.80    5.10
   4   7   0   36.70    4.20
   4   7   0   38.70    4.50
   4   7   0   44.50    6.10
  -5  -7   0    2.60    1.60
  -5  -7   0   -3.10    3.00
  -5  -7   0    1.00    5.20
   5   7   0    1.10    2.20
   5   7   0   -0.30    1.70
   5   7   0    1.20    3.00
   5   7   0    2.60    1.60
   5   7   0   -0.20    2.40
   5   7   0   -0.90    3.60
  -6  -7   0    7.60    3.70
  -6  -7   0    5.20    1.80
  -6  -7   0    2.40    7.50
   6   7   0    5.90    2.40
   6   7   0    4.80    2.70
   6   7   0    5.00    3.10
   6   7   0    2.00    1.60
   6   7   0    4.80    1.90
  -7  -7   0   10.90    2.40
   7   7   0   19.20    2.70
   7   7   0   20.80    3.50
   7   7   0   14.30    3.80
   7   7   0   14.30    2.40
   7   7   0   13.00    3.10
   8   7   0   21.10    3.60
   8   7   0   29.80    3.00
   8   7   0   28.20    4.10
   8   7   0   22.80    3.90
   8   7   0   20.90    3.20
   9   7   0    0.40    1.50
   9   7   0   -0.20    1.70
   9   7   0    2.80    2.80
   9   7   0   -0.80    1.00
   7  -8   0   96.49   10.20
   7  -8   0  101.79    8.90
  -7   8   0   96.39   10.10
  -7   8   0   88.49    9.90
   6  -8   0   65.59    7.20
   6  -8   0   59.89    6.40
   6  -8   0   62.59    6.00
  -6   8   0   57.39    7.20
  -6   8   0   53.79    8.20
  -6   8   0   57.69    7.90
   5  -8   0   68.79    7.90
   5  -8   0   80.99    8.10
  -5   8   0   81.19    8.80
  -5   8   0   91.29    9.00
   4  -8   0  369.36   31.30
   4  -8   0  349.17   30.90
  -4   8   0  370.06   31.30
  -4   8   0  331.77   31.30
  -4   8   0  313.97   32.30
  -4   8   0  349.27   31.60
   3  -8   0   48.60    5.40
   3  -8   0   55.09    6.10
  -3   8   0   49.20    7.30
  -3   8   0   56.29    8.00
  -3   8   0   41.70    7.00
  -3   8   0   43.30    7.10
  -3   8   0   52.99    7.10
   2  -8   0  173.68   15.30
   2  -8   0  139.49   18.20
   2  -8   0  175.08   15.70
  -2   8   0  163.68   17.80
  -2   8   0  173.28   16.10
  -2   8   0  170.58   15.70
  -2   8   0  159.98   16.10
   1  -8   0   30.30    5.50
   1  -8   0   34.50    4.70
   1  -8   0   28.10    4.30
   1  -8   0   30.40    5.10
  -1   8   0   32.50    5.40
  -1   8   0   43.60    5.50
  -1   8   0   30.60    5.10
  -1   8   0   35.90    5.10
   0  -8   0  121.59   12.00
   0  -8   0  118.59   12.60
   0  -8   0  119.29   11.40
   0  -8   0  138.99   11.90
   0  -8   0  116.19   12.00
   0   8   0  126.39   11.60
   0   8   0  118.19   12.60
   0   8   0  127.49   12.30
  -1  -8   0    6.90    2.40
  -1  -8   0    9.50    3.80
  -1  -8   0   11.50    3.10
  -1  -8   0    7.40    1.80
   1   8   0   10.70    2.80
   1   8   0    8.70    2.90
   1   8   0   14.10    4.20
   1   8   0   13.00    3.30
   1   8   0    8.30    2.30
  -2  -8   0  240.28   27.90
  -2  -8   0  259.37   26.10
  -2  -8   0  295.87   26.60
  -2  -8   0  279.97   26.70
   2   8   0  295.77   26.80
   2   8   0  308.77   27.20
   2   8   0  312.37   26.60
   2   8   0  343.07   26.40
   2   8   0  297.37   26.20
   2   8   0  311.17   26.40
  -3  -8   0  445.26   46.10
  -3  -8   0  501.15   45.50
  -3  -8   0  508.65   45.30
  -3  -8   0  460.95   44.90
   3   8   0  537.25   45.00
   3   8   0  542.55   45.40
   3   8   0  509.45   45.30
   3   8   0  542.75   45.60
   3   8   0  545.45   45.10
  -4  -8   0 1403.16  146.29
   4   8   0 1677.43  146.69
   4   8   0 1738.03  146.39
   4   8   0 1792.72  146.69
   4   8   0 1716.33  146.49
   4   8   0 1720.03  146.89
  -5  -8   0   40.50    5.00
  -5  -8   0   45.20    6.40
  -5  -8   0   29.80    9.10
   5   8   0   47.20    5.10
   5   8   0   47.90    6.50
   5   8   0   37.00    6.80
   5   8   0   52.49    6.00
   5   8   0   50.39    5.00
   5   8   0   54.19    5.80
  -6  -8   0   67.69    7.00
   6   8   0   79.09    7.60
   6   8   0   76.89    7.10
   6   8   0   56.39    7.10
   6   8   0   79.49    7.90
  -7  -8   0   64.99    7.90
  -7  -8   0   72.09    7.50
   7   8   0   91.19    7.90
   7   8   0   77.99    7.30
   7   8   0   85.29    7.30
   7   8   0   70.09    7.80
   7   8   0   78.09    8.20
   8   8   0    8.40    2.10
   8   8   0    3.20    3.70
   8   8   0    5.50    1.50
   8   8   0    6.90    1.40
   6  -9   0    4.80    1.60
   6  -9   0    9.20    3.90
  -6   9   0    4.70    3.00
   5  -9   0    4.40    2.50
  -5   9   0   11.30    3.80
  -5   9   0    3.60    3.40
   4  -9   0   -0.30    1.80
   4  -9   0   -0.10    2.30
  -4   9   0   -4.90    3.30
  -4   9   0   -1.30    3.40
   3  -9   0    2.30    2.00
   3  -9   0    4.80    2.50
  -3   9   0   -4.30    3.50
  -3   9   0    1.20    3.40
   2  -9   0  166.08   14.90
   2  -9   0  169.48   15.30
  -2   9   0  141.79   15.70
  -2   9   0  171.28   15.80
   1  -9   0  102.09   10.00
   1  -9   0   87.09   14.00
   1  -9   0  108.89   10.40
   1  -9   0  100.29   10.00
  -1   9   0   81.59   11.00
  -1   9   0  104.59   10.70
  -1   9   0  118.09   10.20
   0  -9   0    1.10    5.70
   0  -9   0    2.60    2.60
   0  -9   0    0.20    2.00
   0   9   0    0.50    2.30
   0   9   0   -0.50    3.80
   0   9   0   -4.00    3.00
  -1  -9   0   -0.90    2.70
  -1  -9   0   -1.00    5.50
  -1  -9   0    4.00    1.90
   1   9   0    2.90    3.90
   1   9   0    2.50    3.10
   1   9   0    1.70    2.20
  -2  -9   0    6.50    5.90
  -2  -9   0    8.90    3.20
  -2  -9   0    7.00    1.90
   2   9   0    2.50    3.30
   2   9   0   12.30    3.00
   2   9   0    7.90    2.80
   2   9   0   11.90    2.60
   2   9   0   11.80    3.00
   2   9   0    2.80    5.10
  -3  -9   0    1.00    3.40
  -3  -9   0    0.30    1.60
  -3  -9   0    5.00    7.20
  -3  -9   0    0.80    2.50
   3   9   0    0.90    2.00
   3   9   0   -0.80    3.30
   3   9   0    0.50    2.30
   3   9   0    1.80    2.10
   3   9   0   -4.00    2.40
  -4  -9   0   70.99   11.40
  -4  -9   0   85.99    9.30
   4   9   0  111.99    9.80
   4   9   0   99.39    9.80
   4   9   0   97.49   11.00
   4   9   0  104.99   11.10
   4   9   0  111.79    9.90
   4   9   0   98.29    9.60
  -5  -9   0    3.70    1.80
   5   9   0    4.70    2.30
   5   9   0    5.30    1.70
   5   9   0    6.60    3.90
   5   9   0    4.70    1.80
   5   9   0    3.90    2.90
   5   9   0    1.40    2.30
  -6  -9   0   30.30    4.80
  -6  -9   0   31.50    4.70
   6   9   0   54.49    5.60
   6   9   0   37.80    5.00
   6   9   0   41.80    4.30
   6   9   0   49.90    5.20
   6   9   0   45.60    4.40
  -7  -9   0   -3.10    2.00
   7   9   0    1.40    1.20
   7   9   0    1.60    1.20
   7   9   0    0.00    2.80
   7   9   0   -1.30    1.60
   5 -10   0    0.70    1.40
   5 -10   0    1.50    2.40
  -5  10   0    1.10    3.10
  -5  10   0    0.00    5.00
   4 -10   0   92.79    9.20
   4 -10   0   97.29    9.50
  -4  10   0  100.99   10.20
  -4  10   0  108.49   10.30
   3 -10   0   13.20    2.60
   3 -10   0   16.20    2.60
  -3  10   0   11.90    3.80
  -3  10   0   12.60    3.50
   2 -10   0   57.89    6.70
   2 -10   0   59.59    6.80
   2 -10   0   57.19    6.80
  -2  10   0   65.49    7.50
  -2  10   0   71.49    8.30
   1 -10   0   40.40    5.80
  -1  10   0   42.10    6.30
  -1  10   0   40.20    7.00
   0 -10   0   25.60    4.00
   0  10   0   15.60    3.70
   0  10   0   23.80    4.90
  -1 -10   0   53.89    7.90
  -1 -10   0   59.39    6.60
   1  10   0   67.79    9.30
   1  10   0   60.79    6.90
  -2 -10   0   17.00    2.80
  -2 -10   0   19.80    3.80
  -2 -10   0   11.40    2.40
   2  10   0   19.40    3.30
   2  10   0   22.50    3.40
   2  10   0   18.00    3.90
  -3 -10   0  129.99   13.20
  -3 -10   0  129.39   13.80
  -3 -10   0  123.09   13.60
   3  10   0  154.38   13.20
   3  10   0  153.98   13.30
   3  10   0  161.58   13.60
   3  10   0  153.68   14.20
  -4 -10   0    0.20    1.90
  -4 -10   0    2.10    5.60
  -4 -10   0    4.00    1.90
   4  10   0    0.40    1.70
   4  10   0    2.90    2.80
   4  10   0    4.10    1.80
   4  10   0    3.00    2.20
   4  10   0    3.80    3.40
  -5 -10   0   64.99    7.50
  -5 -10   0   70.99    7.60
   5  10   0   82.09    7.70
   5  10   0   76.09    8.10
   5  10   0   89.39    7.40
   5  10   0   79.89    7.40
  -6 -10   0   61.69    6.70
   6  10   0   72.69    6.40
   6  10   0   67.79    6.90
   6  10   0   66.89    6.40
   3 -11   0    0.00    1.60
  -3  11   0    0.40    4.00
  -3  11   0    5.80    3.10
   2 -11   0    0.70    1.70
  -2  11   0   -4.80    4.10
  -2  11   0    2.40    2.80
   1 -11   0    2.60    2.00
   1 -11   0    0.60    2.00
  -1  11   0   -1.60    4.20
  -1  11   0   -1.10    2.60
   0 -11   0   38.00    4.70
   0 -11   0   34.70    4.40
   0  11   0   37.80    5.70
   0  11   0   38.50    6.20
  -1 -11   0   -1.40    2.70
  -1 -11   0    3.30    2.30
   1  11   0    3.60    2.80
   1  11   0    0.30    2.70
  -2 -11   0    7.60    5.50
  -2 -11   0   22.40    3.60
  -2 -11   0   14.10    3.10
   2  11   0   20.80    3.70
   2  11   0   22.20    3.40
  -3 -11   0    2.60    2.10
  -3 -11   0    5.00    4.10
  -3 -11   0   -0.40    5.00
   3  11   0   -4.30    2.90
   3  11   0    7.00    2.70
   3  11   0    4.30    2.30
  -4 -11   0    2.70    1.90
   4  11   0    5.30    3.30
   4  11   0    7.10    3.40
   4  11   0    7.80    2.20
   4  11   0    3.00    2.10
   4  11  -1    4.70    3.10
   4  11  -1   -0.50    2.40
  -4 -11   1    0.80    1.40
  -4 -11   1    1.90    1.40
   3  11  -1    5.30    2.60
   3  11  -1    6.00    2.80
   3  11  -1    4.20    2.30
  -3 -11   1   -0.10    1.60
   2  11  -1   -4.40    2.70
   2  11  -1    1.30    2.80
  -2 -11   1   -3.20    2.80
  -2 -11   1    2.00    2.50
   1  11  -1   -3.30    2.60
   1  11  -1   -6.00    3.50
  -1 -11   1    0.70    1.50
  -1 -11   1    0.70    2.40
   0  11  -1   46.70    5.90
   0 -11   1   42.70    4.70
   0 -11   1   42.30    5.10
  -1  11  -1  141.09   13.50
  -1  11  -1  136.99   13.10
   1 -11   1  132.79   12.50
   1 -11   1  136.29   12.70
  -2  11  -1   -3.40    2.70
  -2  11  -1   -1.70    3.50
   2 -11   1    4.00    1.80
  -3  11  -1    2.30    4.00
  -3  11  -1   -3.40    3.40
   6  10  -1   94.29    8.50
   6  10  -1   89.49    8.90
   6  10  -1   92.59    8.40
  -6 -10   1   90.29    8.60
   5  10  -1  107.69    9.40
   5  10  -1  101.79    9.70
   5  10  -1   95.39    9.30
   5  10  -1   89.59    9.80
  -5 -10   1  111.49    9.70
   4  10  -1   65.29    7.90
   4  10  -1   74.79    7.00
   4  10  -1   74.49    6.40
   4  10  -1   65.49    6.50
   4  10  -1   69.79    7.30
  -4 -10   1   57.59    6.60
  -4 -10   1   54.09    6.60
   3  10  -1  138.79   12.60
   3  10  -1  148.19   12.10
  -3 -10   1  109.69   11.90
  -3 -10   1  120.19   12.60
  -3 -10   1  115.09   11.70
   2  10  -1   -2.40    2.40
   2  10  -1    1.30    2.50
   2  10  -1    4.90    3.20
   2  10  -1   -4.90    4.30
  -2 -10   1    0.60    1.60
  -2 -10   1    2.40    2.30
  -2 -10   1    2.10    3.00
   1  10  -1   40.20    5.30
   1  10  -1   28.50    5.10
   1  10  -1   28.50    5.30
  -1 -10   1   30.30    4.20
  -1 -10   1   26.20    4.10
  -1 -10   1   32.80    5.10
   0  10  -1   -2.90    3.80
   0  10  -1    5.70    3.60
   0  10  -1    4.10    4.30
   0 -10   1    0.00    2.10
   0 -10   1   -0.10    2.60
  -1  10  -1   71.89    9.30
  -1  10  -1   85.29    8.60
  -1  10  -1   67.99    9.20
   1 -10   1   81.79    8.10
   1 -10   1   69.69    7.50
  -2  10  -1  232.88   21.00
  -2  10  -1  218.58   21.10
   2 -10   1  223.18   20.40
   2 -10   1  228.18   20.70
   2 -10   1  231.18   20.50
  -3  10  -1    6.30    3.30
  -3  10  -1    1.90    3.00
   3 -10   1    3.10    2.10
   3 -10   1    0.20    1.90
  -4  10  -1   46.50    6.20
  -4  10  -1   45.30    6.50
   4 -10   1   46.00    5.10
   4 -10   1   49.20    5.30
  -5  10  -1    6.70    4.30
  -5  10  -1    0.00    2.80
   5 -10   1    2.40    2.10
   5 -10   1    3.00    1.50
   7   9  -1    3.50    1.20
   7   9  -1   -1.30    1.90
   7   9  -1    1.60    1.20
   7   9  -1    6.40    2.70
  -7  -9   1    4.90    1.90
   6   9  -1    0.80    1.20
   6   9  -1   -0.10    2.30
   6   9  -1   -1.70    1.90
   6   9  -1    1.00    1.30
  -6  -9   1    1.00    1.80
  -6  -9   1   -0.90    1.70
   5   9  -1   10.10    1.90
   5   9  -1    8.50    1.90
   5   9  -1    7.40    3.50
   5   9  -1    7.70    2.40
   5   9  -1    8.10    2.80
  -5  -9   1    5.70    2.80
  -5  -9   1    6.50    2.00
   4   9  -1   38.00    4.70
  -4  -9   1   34.40    4.30
   3   9  -1   99.09    9.60
   3   9  -1   99.99    9.20
   3   9  -1   97.19    9.10
   3   9  -1   89.39   10.10
  -3  -9   1   92.69    9.10
  -3  -9   1   91.99   10.50
   2   9  -1   16.90    2.80
   2   9  -1   16.30    3.20
   2   9  -1   18.20    4.10
   2   9  -1   14.50    3.70
   2   9  -1   11.60    4.30
  -2  -9   1   12.80    2.30
  -2  -9   1   12.60    3.50
  -2  -9   1    6.20    7.20
   1   9  -1   -2.90    3.10
   1   9  -1    3.00    3.50
   1   9  -1    4.60    2.80
   1   9  -1    3.90    2.70
  -1  -9   1    0.00    5.90
  -1  -9   1    2.70    2.00
  -1  -9   1    2.40    1.90
  -1  -9   1    2.00    2.90
   0   9  -1    2.30    3.00
   0   9  -1    1.60    3.60
   0  -9   1    4.30    6.30
   0  -9   1   -2.80    1.90
   0  -9   1    0.60    1.90
   0  -9   1    1.60    2.60
  -1   9  -1    9.70    3.50
  -1   9  -1    4.80    3.50
   1  -9   1   13.70    2.70
   1  -9   1   -1.00    7.20
   1  -9   1   12.50    3.40
   1  -9   1   11.60    2.90
  -2   9  -1    3.10    3.30
  -2   9  -1   -3.90    3.30
   2  -9   1    1.30    2.40
   2  -9   1    1.70    2.50
   2  -9   1    0.80    2.10
  -3   9  -1    3.70    3.40
  -3   9  -1    0.10    3.30
   3  -9   1    5.10    2.60
   3  -9   1    3.60    3.10
   3  -9   1    3.10    3.30
  -4   9  -1   10.40    3.70
  -4   9  -1    7.00    3.70
   4  -9   1   10.80    2.70
   4  -9   1   13.20    2.30
  -5   9  -1   16.10    4.20
  -5   9  -1   18.70    3.90
   5  -9   1   16.70    3.10
   5  -9   1   25.50    3.10
  -6   9  -1   -0.50    2.70
   6  -9   1   -0.70    1.40
   6  -9   1    1.10    2.20
   8   8  -1  107.09    9.30
   8   8  -1   93.69    9.70
   8   8  -1  104.99    9.20
   7   8  -1   30.10    4.30
   7   8  -1   30.70    3.30
   7   8  -1   31.70    4.30
   7   8  -1   27.60    3.40
  -7  -8   1   38.00    6.00
  -7  -8   1   23.00    4.00
   6   8  -1    3.90    1.50
   6   8  -1    2.20    1.50
   6   8  -1    5.60    2.50
   6   8  -1    3.40    2.70
   6   8  -1    0.90    2.00
  -6  -8   1    0.40    1.90
  -6  -8   1    1.70    1.70
   5   8  -1  124.59   13.00
   5   8  -1  152.38   13.50
   5   8  -1  132.19   13.90
   5   8  -1  133.99   12.80
   5   8  -1  160.28   13.20
   5   8  -1  149.69   12.70
  -5  -8   1   94.09   19.00
  -5  -8   1  132.29   12.70
   4   8  -1    0.80    1.60
   4   8  -1   -1.40    3.10
   4   8  -1    1.50    2.40
   4   8  -1    2.20    1.70
   4   8  -1    0.80    2.30
  -4  -8   1    2.50    2.70
  -4  -8   1   -5.00    6.40
  -4  -8   1    1.20    1.60
   3   8  -1  213.58   18.70
   3   8  -1  202.88   19.30
   3   8  -1  240.28   19.80
   3   8  -1  219.98   18.60
   3   8  -1  199.18   18.90
   3   8  -1  212.18   19.00
  -3  -8   1  210.38   19.10
  -3  -8   1  189.78   19.40
  -3  -8   1  179.88   18.50
   2   8  -1   58.39    7.30
   2   8  -1   68.29    6.60
   2   8  -1   63.69    7.00
   2   8  -1   70.29    6.60
   2   8  -1   70.29    8.20
   2   8  -1   55.19    7.00
  -2  -8   1   65.39   11.70
  -2  -8   1   63.09    7.00
  -2  -8   1   58.29    6.20
  -2  -8   1   57.99    7.60
   1   8  -1   58.39    5.90
   1   8  -1   58.39    5.70
   1   8  -1   52.09    6.40
   1   8  -1   52.99    7.10
  -1  -8   1   48.30    6.50
  -1  -8   1   37.30    7.70
  -1  -8   1   50.79    5.40
   0   8  -1   64.79    8.10
   0   8  -1   76.89    7.10
   0   8  -1   67.29    8.00
   0  -8   1   62.59    8.80
   0  -8   1   67.19    6.80
   0  -8   1   72.59    7.80
  -1   8  -1   15.00    3.80
  -1   8  -1   18.20    3.20
  -1   8  -1   12.90    3.80
   1  -8   1   16.60    3.20
   1  -8   1   13.60    5.00
   1  -8   1   15.60    2.80
   1  -8   1   18.90    3.20
   1  -8   1   14.60    2.60
  -2   8  -1  253.07   23.90
  -2   8  -1  266.17   24.90
  -2   8  -1  236.18   23.90
   2  -8   1  269.87   23.60
   2  -8   1  257.57   26.50
   2  -8   1  275.87   23.40
  -3   8  -1   40.40    6.40
  -3   8  -1   46.40    6.50
  -3   8  -1   42.00    6.60
  -3   8  -1   67.79   10.00
  -3   8  -1   30.70    6.70
   3  -8   1   42.30    5.30
   3  -8   1   41.80    4.70
   3  -8   1   34.60    5.50
  -4   8  -1  286.77   26.00
  -4   8  -1  275.37   25.60
  -4   8  -1  296.07   25.60
  -4   8  -1  248.18   25.90
  -4   8  -1  274.17   27.10
   4  -8   1  295.37   25.30
   4  -8   1  301.87   25.60
  -5   8  -1   28.10    3.90
  -5   8  -1   14.80    4.40
  -5   8  -1   26.70    4.40
   5  -8   1   22.70    3.80
   5  -8   1   29.20    5.70
  -6   8  -1  186.08   18.00
  -6   8  -1  188.28   18.60
  -6   8  -1  167.08   18.20
  -6   8  -1  185.98   17.90
   6  -8   1  205.58   17.90
   6  -8   1  201.48   17.80
   6  -8   1  215.78   17.50
  -7   8  -1   33.10    5.50
   7  -8   1   34.50    5.70
   7  -8   1   48.50    4.40
   8   7  -1   17.10    3.30
   8   7  -1   21.60    2.90
   8   7  -1   19.80    3.50
   8   7  -1   27.00    2.70
   7   7  -1   18.90    2.80
   7   7  -1   22.20    2.60
   7   7  -1   14.50    3.20
   7   7  -1   16.20    3.40
   7   7  -1   17.00    3.00
  -7  -7   1   14.30    3.00
   6   7  -1   52.69    6.30
   6   7  -1   50.29    5.00
   6   7  -1   54.49    5.70
   6   7  -1   40.60    5.90
   6   7  -1   46.70    5.10
  -6  -7   1   30.00    9.40
  -6  -7   1   45.60    5.00
   5   7  -1    9.60    2.10
   5   7  -1    6.70    3.00
   5   7  -1    6.10    1.80
   5   7  -1    2.80    2.60
   5   7  -1    5.30    3.50
   5   7  -1    9.40    2.50
  -5  -7   1    8.10    3.30
  -5  -7   1    5.30    1.70
  -5  -7   1    1.80    5.90
   4   7  -1   16.10    2.70
   4   7  -1   17.60    2.90
   4   7  -1   24.30    4.80
   4   7  -1   21.80    4.10
   4   7  -1   25.10    3.80
   4   7  -1   13.20    3.30
  -4  -7   1   30.20    4.60
  -4  -7   1   16.80    2.90
  -4  -7   1   22.20    7.50
   3   7  -1    3.10    1.70
   3   7  -1    1.80    4.00
   3   7  -1    0.20    2.20
   3   7  -1   -1.20    2.40
   3   7  -1    1.00    3.00
   3   7  -1    1.40    1.80
  -3  -7   1   -2.10    3.70
  -3  -7   1    4.70    1.60
  -3  -7   1    0.70    4.30
  -3  -7   1    1.90    2.30
   2   7  -1   68.49    7.40
   2   7  -1   72.19    6.80
   2   7  -1   78.59    7.20
   2   7  -1   70.49    6.60
   2   7  -1   67.79    7.40
   2   7  -1   61.69    6.90
   2   7  -1   65.19    8.00
  -2  -7   1   69.69    7.10
  -2  -7   1   55.89   10.00
  -2  -7   1   49.99    7.80
  -2  -7   1   66.19    7.60
  -2  -7   1   61.79    6.40
   1   7  -1    6.70    2.80
   1   7  -1    1.90    2.10
   1   7  -1    1.50    2.20
   1   7  -1    3.20    3.20
  -1  -7   1    5.10    1.40
  -1  -7   1    1.70    2.70
  -1  -7   1    3.40    2.60
  -1  -7   1    6.20    2.10
  -1  -7   1    1.90    2.80
   0   7  -1   65.19    7.20
   0   7  -1   62.59    8.30
   0   7  -1   71.69    6.50
   0   7  -1   72.19    6.90
   0  -7   1   57.99    6.40
   0  -7   1   51.49    5.70
   0  -7   1   50.19    6.90
   0  -7   1   55.19    7.00
  -1   7  -1    7.40    2.80
  -1   7  -1    7.80    2.50
   1  -7   1    9.20    2.70
   1  -7   1    5.10    3.00
   1  -7   1    7.70    1.60
   1  -7   1    5.50    2.80
  -2   7  -1    3.50    2.30
  -2   7  -1    0.20    3.10
  -2   7  -1   -0.20    2.40
  -2   7  -1    2.90    2.50
  -2   7  -1    0.30    3.30
   2  -7   1   -0.40    2.00
   2  -7   1    0.90    2.20
   2  -7   1   -2.70    3.10
   2  -7   1    0.60    2.30
  -3   7  -1   11.20    2.80
  -3   7  -1    6.70    3.30
  -3   7  -1    9.90    3.80
   3  -7   1    9.90    2.80
   3  -7   1   13.10    2.90
   3  -7   1    9.60    2.20
  -4   7  -1   -2.00    2.40
  -4   7  -1   -1.60    3.80
  -4   7  -1   -1.00    2.30
  -4   7  -1   -4.40    4.10
   4  -7   1   -1.10    2.50
   4  -7   1    1.50    2.40
   4  -7   1    1.70    3.20
   4  -7   1   -2.30    1.70
  -5   7  -1   19.50    3.60
  -5   7  -1   21.00    3.30
  -5   7  -1   22.80    5.50
  -5   7  -1   14.90    4.80
   5  -7   1   24.60    3.80
   5  -7   1   21.70    3.40
   5  -7   1   18.30    2.90
   5  -7   1   23.70    4.10
  -6   7  -1    7.50    2.70
  -6   7  -1   16.50    3.00
   6  -7   1   11.10    3.70
   6  -7   1   20.80    3.90
   6  -7   1   13.40    2.50
  -7   7  -1    5.70    2.50
  -7   7  -1    3.50    2.30
   7  -7   1    2.80    3.50
   7  -7   1    4.20    1.80
   7  -7   1    3.80    2.70
   7  -7   1    3.70    1.70
  -8   7  -1    5.20    3.00
  -8   7  -1    6.10    3.20
  -8   7  -1    6.10    3.00
   8  -7   1   11.10    1.80
   9   6  -1   21.80    3.20
   9   6  -1   20.00    3.40
   9   6  -1   18.90    2.40
   9   6  -1   16.90    3.00
   8   6  -1    0.10    2.00
   8   6  -1    1.60    1.20
   8   6  -1   -2.30    2.40
   7   6  -1  356.16   34.20
   7   6  -1  399.66   34.70
   7   6  -1  407.86   34.20
   7   6  -1  392.96   34.60
  -7  -6   1  378.26   34.10
   6   6  -1  466.05   41.10
   6   6  -1  474.65   41.10
   6   6  -1  524.95   41.10
   6   6  -1  427.66   41.20
  -6  -6   1  433.06   40.90
   5   6  -1  171.88   14.60
   5   6  -1  139.69   14.50
   5   6  -1  165.78   15.20
   5   6  -1  171.68   14.20
   5   6  -1  145.79   14.40
   5   6  -1  155.08   14.20
   5   6  -1  180.28   14.90
   5   6  -1  169.88   15.50
  -5  -6   1  134.09   15.80
  -5  -6   1  149.99   14.90
  -5  -6   1  134.19   14.00
   4   6  -1  249.28   22.30
   4   6  -1  260.87   22.20
   4   6  -1  268.67   22.50
   4   6  -1  258.27   22.90
   4   6  -1  248.48   22.50
  -4  -6   1  241.08   22.60
  -4  -6   1  216.78   23.10
   3   6  -1  220.88   18.80
   3   6  -1  201.98   18.90
   3   6  -1  202.88   19.00
   3   6  -1  248.28   19.80
   3   6  -1  214.18   18.90
   3   6  -1  223.78   18.80
   3   6  -1  218.68   19.30
  -3  -6   1  187.08   19.50
  -3  -6   1  183.68   19.20
  -3  -6   1  200.68   19.00
  -3  -6   1  210.88   19.10
   2   6  -1 1257.77  103.79
   2   6  -1 1209.48  103.99
   2   6  -1 1287.37  103.79
   2   6  -1 1173.68  104.09
   2   6  -1 1227.68  103.69
   2   6  -1 1223.58  103.89
  -2  -6   1 1035.50  104.09
  -2  -6   1 1168.08  103.79
  -2  -6   1 1132.79  103.79
  -2  -6   1 1140.29  103.89
   1   6  -1  426.16   34.60
   1   6  -1  350.56   34.70
   1   6  -1  385.86   34.70
   1   6  -1  399.76   34.40
   1   6  -1  449.46   34.40
   1   6  -1  365.56   34.30
  -1  -6   1  356.56   34.70
  -1  -6   1  386.36   34.40
  -1  -6   1  393.46   34.40
  -1  -6   1  374.76   34.40
   0   6  -1 1006.80   99.29
   0   6  -1 1285.07   99.29
   0   6  -1 1154.68   99.09
   0   6  -1 1084.59   99.29
   0   6  -1 1244.78   99.09
   0  -6   1 1032.30   98.89
   0  -6   1 1218.98   99.09
   0  -6   1 1037.50   99.29
   0  -6   1 1088.09   99.29
   0  -6   1 1165.38   99.09
  -1   6  -1   93.79    8.10
  -1   6  -1   90.19    8.00
  -1   6  -1   83.09    8.00
  -1   6  -1   87.59    8.90
  -1   6  -1   79.39    8.30
  -1   6  -1   76.19    8.50
  -1   6  -1   65.69    9.00
   1  -6   1   83.39    7.70
   1  -6   1   89.29    8.00
   1  -6   1   81.59    8.50
   1  -6   1   81.29    8.30
   1  -6   1   87.69    8.30
  -2   6  -1  132.39   12.20
  -2   6  -1  125.99   12.30
  -2   6  -1  125.29   12.90
  -2   6  -1  130.09   12.10
  -2   6  -1  124.69   12.30
   2  -6   1  159.48   13.10
   2  -6   1  134.79   12.20
   2  -6   1  139.69   12.00
   2  -6   1  135.89   12.50
   2  -6   1  124.59   12.40
   2  -6   1  130.79   12.20
  -3   6  -1  109.99   11.90
  -3   6  -1  118.79   12.00
  -3   6  -1  108.89   12.70
  -3   6  -1  128.49   11.70
   3  -6   1  139.99   12.20
   3  -6   1  147.19   12.40
   3  -6   1  136.59   11.70
   3  -6   1  131.49   12.30
  -4   6  -1  133.59   14.50
  -4   6  -1  155.18   15.40
  -4   6  -1  144.29   14.70
  -4   6  -1  150.28   14.40
   4  -6   1  180.88   14.80
   4  -6   1  159.48   14.30
   4  -6   1  179.18   14.90
  -5   6  -1   43.20    7.80
  -5   6  -1   44.20    6.30
  -5   6  -1   57.19    9.10
  -5   6  -1   53.09    5.90
   5  -6   1   57.89    6.60
   5  -6   1   59.39    6.40
   5  -6   1   54.89    5.70
   5  -6   1   59.39    6.80
   5  -6   1   55.09    5.70
  -6   6  -1   15.60    2.90
  -6   6  -1   15.90    5.30
   6  -6   1   17.40    3.00
   6  -6   1   18.80    3.00
   6  -6   1   16.10    3.50
   6  -6   1   18.50    2.70
   6  -6   1   24.50    4.20
  -7   6  -1  113.29   11.60
  -7   6  -1   97.29   11.90
   7  -6   1  129.89   12.90
   7  -6   1  133.89   11.50
   7  -6   1  142.19   12.00
   7  -6   1  128.69   11.70
  -8   6  -1    5.40    2.50
  -8   6  -1    8.80    2.50
   8  -6   1    7.20    1.80
   8  -6   1    8.20    1.70
   8  -6   1    7.50    2.00
   8  -6   1    4.20    2.10
  -9   6  -1   68.09    7.50
   9  -6   1   76.39    7.10
   9  -6   1   75.09    6.90
   9   5  -1    0.00    2.10
   9   5  -1    0.50    1.20
   9   5  -1   -2.90    2.50
   9   5  -1    3.40    2.50
   9   5  -1   -2.30    1.60
   8   5  -1    1.50    1.60
   8   5  -1    4.00    1.70
   8   5  -1    0.10    2.50
   8   5  -1    3.80    3.30
   7   5  -1    2.50    2.30
   7   5  -1    2.70    1.40
   7   5  -1   -0.90    3.30
   7   5  -1    0.60    1.60
   7   5  -1    4.30    2.60
   7   5  -1    0.10    2.20
  -7  -5   1    1.10    6.60
  -7  -5   1    0.60    1.70
   6   5  -1    8.20    1.50
   6   5  -1    6.20    2.30
   6   5  -1    0.60    2.80
   6   5  -1    4.70    1.70
   6   5  -1    3.40    2.20
   6   5  -1    4.70    2.70
  -6  -5   1    2.40    1.60
   5   5  -1    3.00    1.90
   5   5  -1   -0.30    3.80
   5   5  -1   -1.00    1.30
   5   5  -1   -3.70    2.40
   5   5  -1    3.00    3.60
   5   5  -1    1.30    2.20
   5   5  -1    0.10    1.30
  -5  -5   1    7.10    4.30
   4   5  -1   21.40    4.40
   4   5  -1   21.10    4.10
   4   5  -1   17.70    2.70
   4   5  -1   18.60    2.60
   4   5  -1   21.40    3.30
   4   5  -1   20.30    3.30
  -4  -5   1   17.70    2.50
  -4  -5   1   14.30    3.30
  -4  -5   1   16.90    3.50
   3   5  -1    0.70    1.70
   3   5  -1    2.50    2.40
   3   5  -1   -1.00    2.50
   3   5  -1    1.40    1.70
   3   5  -1    2.30    2.10
   3   5  -1   -1.10    1.60
  -3  -5   1   -1.40    1.90
  -3  -5   1   -0.40    1.00
  -3  -5   1    1.70    1.80
  -3  -5   1   -2.50    2.20
   2   5  -1    4.40    1.00
   2   5  -1    4.30    2.80
   2   5  -1    4.80    3.10
   2   5  -1    2.90    1.50
   2   5  -1    2.00    2.00
  -2  -5   1    2.80    1.10
  -2  -5   1    2.40    1.90
  -2  -5   1    2.70    1.50
  -2  -5   1    3.40    1.50
   1   5  -1    1.00    1.10
   1   5  -1   -0.30    1.00
   1   5  -1    0.20    0.80
  -1  -5   1    1.70    1.70
  -1  -5   1    3.00    1.30
  -1  -5   1    0.20    1.40
  -1  -5   1   -0.90    1.10
   0   5  -1    0.80    1.00
   0   5  -1   -1.20    0.80
   0   5  -1    2.30    1.60
   0  -5   1    0.00    1.10
   0  -5   1    2.00    1.40
   0  -5   1    0.30    1.50
   0  -5   1    1.00    1.10
  -1   5  -1    5.40    1.40
  -1   5  -1    5.90    2.00
  -1   5  -1    7.00    1.30
   1  -5   1    6.30    1.60
   1  -5   1    5.30    1.10
   1  -5   1    7.90    1.90
   1  -5   1    8.80    1.50
  -2   5  -1   12.10    2.00
  -2   5  -1   12.90    2.40
  -2   5  -1   13.80    2.40
  -2   5  -1   15.50    2.30
   2  -5   1   18.70    2.80
   2  -5   1   14.80    2.90
   2  -5   1   13.80    2.30
   2  -5   1   18.20    2.30
  -3   5  -1    0.70    4.20
  -3   5  -1    1.70    1.50
  -3   5  -1    1.20    1.80
  -3   5  -1    1.20    1.40
  -3   5  -1   -0.20    1.20
   3  -5   1   -0.80    1.70
   3  -5   1    0.30    2.30
   3  -5   1    1.30    3.00
   3  -5   1   -0.20    1.80
   3  -5   1   -0.50    2.30
  -4   5  -1    2.60    1.90
  -4   5  -1    4.40    2.00
  -4   5  -1    2.10    1.40
  -4   5  -1    1.90    4.40
   4  -5   1    2.20    1.60
   4  -5   1    2.80    1.70
   4  -5   1    2.20    2.60
   4  -5   1    1.00    2.50
   4  -5   1    5.80    2.70
   4  -5   1    8.20    3.20
  -5   5  -1    2.70    2.20
  -5   5  -1    1.70    1.80
  -5   5  -1    0.20    2.30
   5  -5   1    1.70    2.60
   5  -5   1    0.30    1.70
   5  -5   1    3.00    3.10
   5  -5   1    6.80    3.00
   5  -5   1    0.30    1.50
  -6   5  -1    4.40    2.30
  -6   5  -1    5.80    2.10
  -6   5  -1    5.50    4.20
  -6   5  -1    4.40    5.30
   6  -5   1   -0.80    3.50
   6  -5   1    7.80    3.30
   6  -5   1    7.80    1.90
   6  -5   1    2.10    1.80
   6  -5   1    5.20    1.60
   6  -5   1    5.20    2.60
  -7   5  -1    3.20    2.50
  -7   5  -1   -1.80    5.00
  -7   5  -1    5.30    2.10
   7  -5   1    1.90    1.70
   7  -5   1    4.60    4.50
   7  -5   1    7.80    3.30
   7  -5   1    5.30    1.60
   7  -5   1    5.10    2.00
   7  -5   1    7.20    2.50
  -8   5  -1    4.50    2.20
  -8   5  -1    4.80    2.40
   8  -5   1    5.20    2.10
   8  -5   1    4.60    1.50
   8  -5   1    5.90    2.30
   8  -5   1    3.20    1.60
  -9   5  -1   -0.30    2.30
  -9   5  -1    1.20    2.20
   9  -5   1   -0.20    1.30
   9  -5   1    0.60    1.20
   9  -5   1    1.40    1.70
  10   4  -1    3.90    2.50
  10   4  -1   -1.20    1.80
  10   4  -1    3.80    2.40
  10   4  -1    1.50    2.20
   9   4  -1    4.20    2.10
   9   4  -1    3.00    1.40
   9   4  -1   -1.60    2.40
   9   4  -1    3.90    2.40
   8   4  -1   14.40    3.00
   8   4  -1   14.80    2.70
   8   4  -1    9.70    2.30
   8   4  -1   17.20    3.30
   8   4  -1   15.00    2.20
   7   4  -1    3.10    1.50
   7   4  -1    2.40    2.40
   7   4  -1    4.60    1.80
   7   4  -1    2.60    2.00
   7   4  -1    0.80    2.70
  -7  -4   1    7.30    1.90
   6   4  -1  172.28   16.10
   6   4  -1  210.68   16.80
   6   4  -1  172.48   16.20
   6   4  -1  198.38   16.10
  -6  -4   1  183.58   19.50
  -6  -4   1  159.48   15.90
  -6  -4   1  156.68   17.30
   5   4  -1   89.59    8.10
   5   4  -1   68.49    7.20
   5   4  -1   78.49    8.80
   5   4  -1   59.59    7.90
   5   4  -1   83.19    7.60
   5   4  -1   87.99    9.20
   5   4  -1   79.99    7.40
   5   4  -1   71.39    7.00
  -5  -4   1   66.29    8.50
  -5  -4   1   63.89    8.20
   4   4  -1  819.32   69.09
   4   4  -1  683.33   68.79
   4   4  -1  732.13   68.69
   4   4  -1  768.42   68.59
   4   4  -1  873.71   68.89
   4   4  -1  891.91   68.99
   4   4  -1  827.02   68.59
  -4  -4   1  758.02   68.79
  -4  -4   1  742.33   68.49
  -4  -4   1  738.43   68.79
   3   4  -1   13.30    2.00
  -3  -4   1   18.00    2.50
  -3  -4   1   12.70    1.90
  -3  -4   1   10.60    2.10
   2   4  -1  270.17   21.70
   2   4  -1  264.77   21.80
  -2  -4   1  225.68   21.80
  -2  -4   1  245.58   21.90
  -2  -4   1  236.48   22.70
  -2  -4   1  237.28   21.90
   1   4  -1 1830.92  166.28
   1   4  -1 1804.62  166.08
   1   4  -1 2147.49  166.08
  -1  -4   1 1970.30  166.28
  -1  -4   1 2026.40  166.28
  -1  -4   1 1817.02  166.28
  -1  -4   1 1728.73  166.18
   0   4  -1  207.08   19.40
   0   4  -1  231.58   19.30
   0   4  -1  214.88   19.30
   0  -4   1  230.78   19.40
   0  -4   1  209.18   19.50
   0  -4   1  222.48   19.40
  -1   4  -1 1693.63  147.19
  -1   4  -1 1667.43  147.29
  -1   4  -1 1488.85  147.29
  -1   4  -1 1692.33  147.29
  -1   4  -1 1541.85  147.19
   1  -4   1 1832.02  147.29
   1  -4   1 1864.91  147.29
   1  -4   1 1600.94  147.09
   1  -4   1 1821.12  147.29
   1  -4   1 1657.33  147.29
  -2   4  -1  464.65   47.10
  -2   4  -1  530.35   47.20
  -2   4  -1  507.45   47.10
   2  -4   1  545.75   47.20
   2  -4   1  604.64   47.20
   2  -4   1  573.34   47.10
  -3   4  -1 1802.82  151.28
  -3   4  -1 1774.92  151.48
  -3   4  -1 1632.14  151.38
  -3   4  -1 1642.54  151.28
  -3   4  -1 1693.83  151.28
   3  -4   1 1848.22  151.38
  -4   4  -1  335.27   30.80
  -4   4  -1  322.77   30.60
  -4   4  -1  296.47   30.50
   4  -4   1  380.46   31.00
   4  -4   1  358.66   30.70
   4  -4   1  384.66   30.90
   4  -4   1  397.46   31.30
   4  -4   1  341.07   30.60
   4  -4   1  310.57   30.50
   4  -4   1  340.77   30.80
   4  -4   1  354.86   30.60
  -5   4  -1   12.20    2.20
  -5   4  -1   11.50    2.60
  -5   4  -1   15.40    2.70
  -5   4  -1   14.00    5.90
   5  -4   1   16.20    3.90
   5  -4   1   22.10    2.90
   5  -4   1   15.00    2.50
   5  -4   1   20.90    3.70
   5  -4   1   19.40    2.50
   5  -4   1   17.30    2.50
  -6   4  -1   46.80    6.60
  -6   4  -1   61.69    7.10
  -6   4  -1   49.10    6.40
   6  -4   1   64.49    8.20
   6  -4   1   68.49    7.60
   6  -4   1   64.29    6.30
   6  -4   1   69.29    6.10
   6  -4   1   62.09    6.00
   6  -4   1   64.69    6.60
  -7   4  -1   -4.20    3.70
  -7   4  -1    1.00    1.70
  -7   4  -1    0.60    2.30
   7  -4   1    0.10    1.30
   7  -4   1    0.20    1.50
   7  -4   1    1.10    2.10
   7  -4   1   10.50    7.20
   7  -4   1    0.50    1.90
   7  -4   1    1.40    2.80
  -8   4  -1  299.77   30.10
  -8   4  -1  296.67   30.30
   8  -4   1  350.86   30.00
   8  -4   1  356.26   30.70
   8  -4   1  364.76   30.10
   8  -4   1  367.06   30.30
  -9   4  -1    0.90    2.30
  -9   4  -1    2.10    2.20
   9  -4   1    5.10    2.60
   9  -4   1    3.40    1.40
   9  -4   1    6.00    1.40
   9  -4   1    3.60    1.80
 -10   4  -1  167.48   16.70
  10  -4   1  172.98   16.40
  10  -4   1  185.58   16.20
  10  -4   1  202.88   16.30
  10   3  -1   -2.60    2.20
  10   3  -1    2.60    2.20
  10   3  -1   -1.30    1.90
   9   3  -1    2.30    2.00
   9   3  -1    2.00    2.40
   9   3  -1    1.60    1.70
   9   3  -1    2.80    2.70
   9   3  -1    1.20    1.90
   8   3  -1    0.20    1.50
   8   3  -1   -1.00    2.40
   8   3  -1    3.50    2.00
   8   3  -1   -0.10    2.50
   8   3  -1   -0.10    1.90
   8   3  -1    0.00    1.80
   7   3  -1    7.90    2.10
   7   3  -1    6.60    2.10
   7   3  -1    7.00    2.90
   7   3  -1    7.70    2.10
   7   3  -1   11.70    2.90
   7   3  -1    9.40    1.80
  -7  -3   1    6.70    4.40
   6   3  -1    7.40    2.30
   6   3  -1   10.60    2.70
   6   3  -1    6.60    3.20
   6   3  -1    4.90    1.90
  -6  -3   1    8.50    1.60
  -6  -3   1    6.70    3.50
   5   3  -1   14.60    2.20
   5   3  -1   11.40    2.30
   5   3  -1   13.00    4.00
   5   3  -1   17.90    2.80
   5   3  -1   22.30    3.40
   5   3  -1   11.00    3.10
   5   3  -1   13.30    2.10
   5   3  -1   16.20    2.50
   5   3  -1    9.70    4.20
  -5  -3   1   17.00    3.00
   4   3  -1   17.40    2.20
  -4  -3   1   20.80    3.10
  -4  -3   1   21.30    3.30
  -4  -3   1   20.30    3.10
  -4  -3   1   18.40    2.40
   3   3  -1    3.80    0.90
  -3  -3   1    3.50    0.90
  -3  -3   1    2.30    1.20
  -3  -3   1    3.70    1.30
   2   3  -1    0.40    0.30
   2   3  -1   -0.60    0.50
   2   3  -1    0.50    0.70
  -2  -3   1    0.90    0.70
  -2  -3   1    0.30    0.80
  -2  -3   1    1.40    0.90
   1   3  -1    0.70    0.70
   1   3  -1    0.80    0.40
   1   3  -1    0.30    0.40
  -1  -3   1    1.10    0.70
  -1  -3   1    0.90    0.70
   0   3  -1    0.40    0.40
   0   3  -1    1.30    0.70
   0   3  -1   -0.60    1.20
   0   3  -1    0.10    0.50
   0  -3   1    1.40    0.60
   0  -3   1    0.20    0.70
   0  -3   1    0.80    0.70
  -1   3  -1   -0.50    0.60
  -1   3  -1    0.90    0.70
  -1   3  -1    0.10    0.50
  -1   3  -1   -0.40    0.50
   1  -3   1    0.70    0.60
   1  -3   1   -0.20    0.60
   1  -3   1   -0.30    0.60
   1  -3   1    1.10    0.70
  -2   3  -1    1.20    0.80
  -2   3  -1   -0.20    0.70
  -2   3  -1   -0.10    0.60
  -2   3  -1   -0.80    0.60
   2  -3   1    0.00    0.70
   2  -3   1   -0.50    0.70
  -3   3  -1    4.60    1.20
  -3   3  -1    6.10    1.20
  -3   3  -1    2.30    2.00
  -3   3  -1    7.10    1.20
  -3   3  -1    7.30    1.10
   3  -3   1    9.00    1.30
  -4   3  -1    1.60    2.00
  -4   3  -1   -0.90    1.40
  -4   3  -1   -1.00    1.10
  -4   3  -1    0.50    0.90
   4  -3   1    2.40    1.50
  -5   3  -1  111.39   11.10
  -5   3  -1   98.89   10.70
   5  -3   1  120.39   10.80
   5  -3   1  122.49   11.10
   5  -3   1  138.39   11.80
   5  -3   1  121.19   11.40
   5  -3   1  112.19   10.80
   5  -3   1  139.89   12.50
   5  -3   1  113.29   10.70
   5  -3   1  123.79   10.90
  -6   3  -1    0.70    1.40
  -6   3  -1   -0.10    2.30
  -6   3  -1    0.70    2.10
   6  -3   1    1.60    2.00
   6  -3   1   -1.40    1.40
   6  -3   1    7.00    4.70
  -7   3  -1    6.60    1.90
  -7   3  -1    6.80    3.60
  -7   3  -1    4.00    2.70
   7  -3   1    3.30    2.80
   7  -3   1    7.60    2.20
   7  -3   1    6.70    1.70
   7  -3   1    8.10    2.20
   7  -3   1    5.00    1.60
  -8   3  -1   -2.60    4.80
  -8   3  -1    3.00    1.90
  -8   3  -1   -1.10    2.70
   8  -3   1    2.90    1.50
   8  -3   1   -0.60    1.40
   8  -3   1    0.60    2.80
   8  -3   1    1.50    1.90
   8  -3   1    2.90    2.20
  -9   3  -1   14.20    3.00
   9  -3   1   21.20    2.80
   9  -3   1   25.00    2.90
   9  -3   1   16.50    3.50
   9  -3   1   25.10    3.40
 -10   3  -1    5.40    2.80
 -10   3  -1    3.00    3.60
  10  -3   1    4.80    1.30
  10  -3   1    8.00    1.50
  10  -3   1    5.40    1.70
  10  -3   1    4.10    2.40
  10   2  -1   12.90    2.20
  10   2  -1    7.10    2.60
  10   2  -1   14.40    2.00
  10   2  -1    6.20    2.80
   9   2  -1   22.50    4.30
   9   2  -1   39.60    4.20
   9   2  -1   35.30    5.20
   9   2  -1   30.50    3.90
   9   2  -1   33.10    4.10
   8   2  -1  723.53   55.99
   8   2  -1  644.44   56.29
   8   2  -1  725.03   55.79
   8   2  -1  552.14   55.69
   8   2  -1  599.54   56.29
   8   2  -1  566.34   55.89
   7   2  -1    2.00    2.40
   7   2  -1   -0.30    1.60
   7   2  -1    0.00    1.70
   7   2  -1   -2.20    2.40
   7   2  -1    2.30    2.40
   7   2  -1    3.80    1.60
   7   2  -1    0.60    2.60
  -7  -2   1   -3.90    4.00
   6   2  -1  248.18   25.80
   6   2  -1  267.27   25.90
   6   2  -1  251.57   25.90
   6   2  -1  310.97   25.80
   6   2  -1  321.17   26.40
   6   2  -1  278.77   25.90
   6   2  -1  322.07   26.20
   6   2  -1  338.87   26.40
   5   2  -1  327.07   33.30
   5   2  -1  381.36   33.40
   5   2  -1  447.76   33.90
   5   2  -1  394.16   33.30
   5   2  -1  376.36   33.30
  -5  -2   1  344.07   33.50
   4   2  -1 2612.94  218.88
  -4  -2   1 2787.42  219.08
  -4  -2   1 2322.97  218.88
  -4  -2   1 2309.17  218.68
   3   2  -1   50.99    4.50
  -3  -2   1   52.89    4.80
  -3  -2   1   41.90    4.50
  -3  -2   1   50.19    4.50
   2   2  -1 1524.55  114.29
   2   2  -1 1157.08  114.39
  -2  -2   1 1245.78  114.19
   1   2  -1 4679.03  408.06
   0   2  -1   55.29    4.30
   0   2  -1   41.90    4.40
   0   2  -1   45.80    4.30
   0   2  -1   46.70    4.40
   0  -2   1   49.20    4.40
   0  -2   1   52.09    4.40
  -1   2  -1 2265.27  190.98
  -1   2  -1 2078.29  190.98
  -1   2  -1 1953.70  190.98
   1  -2   1 2427.36  191.08
   1  -2   1 2079.49  190.98
   1  -2   1 2333.07  191.08
  -2   2  -1   19.50    1.90
  -2   2  -1   16.70    2.00
  -2   2  -1   19.20    1.90
   2  -2   1   20.60    2.10
   2  -2   1   18.90    2.00
  -3   2  -1  196.68   17.10
  -3   2  -1  169.98   17.00
  -3   2  -1  186.28   17.00
   3  -2   1  222.38   17.20
  -4   2  -1    1.10    1.00
  -4   2  -1    4.20    1.20
  -4   2  -1    0.70    0.70
  -4   2  -1    2.90    0.90
   4  -2   1    1.90    1.20
  -5   2  -1    4.40    1.30
  -5   2  -1    7.30    2.80
  -5   2  -1    4.20    1.60
   5  -2   1    5.60    1.60
   5  -2   1    7.20    2.20
   5  -2   1    6.20    1.70
   5  -2   1   13.60    3.20
   5  -2   1    7.10    1.80
   5  -2   1    9.10    2.20
   5  -2   1    6.20    2.20
  -6   2  -1   63.49    7.00
  -6   2  -1   67.39    7.50
   6  -2   1   87.89    7.40
   6  -2   1   72.09    7.30
   6  -2   1   76.09    6.90
   6  -2   1   75.89    6.90
   6  -2   1   79.59    8.10
  -7   2  -1  127.09   14.10
  -7   2  -1  138.79   14.40
   7  -2   1  153.18   13.50
   7  -2   1  163.78   13.50
   7  -2   1  150.58   13.80
   7  -2   1  156.98   14.30
  -8   2  -1   93.29   13.70
  -8   2  -1  100.49   12.50
  -8   2  -1   95.89   10.40
   8  -2   1  121.79   10.30
   8  -2   1  118.39   11.40
   8  -2   1  107.19   10.60
   8  -2   1  130.09   10.40
  -9   2  -1   13.50    2.70
  -9   2  -1   17.50    3.80
   9  -2   1   22.50    3.60
   9  -2   1   20.40    3.00
 -10   2  -1   56.19    8.30
 -10   2  -1   59.69    7.20
  10  -2   1   61.69    7.10
  10  -2   1   65.59    6.60
  10  -2   1   75.79    6.20
  10   1  -1    2.90    3.50
  10   1  -1   -0.40    1.20
  10   1  -1    1.80    1.60
  10   1  -1   -4.20    3.20
  10   1  -1    2.60    2.30
   9   1  -1   16.00    3.70
   8   1  -1   -1.30    3.20
   8   1  -1    0.10    2.50
   8   1  -1    6.40    2.10
   8   1  -1    4.50    2.20
   8   1  -1    1.40    1.50
   8   1  -1    2.80    2.40
  -8  -1   1    1.30    2.60
  -8  -1   1   -2.20    5.40
   7   1  -1   11.10    2.00
   7   1  -1   12.20    3.10
   7   1  -1   12.60    2.50
   7   1  -1   13.90    3.50
   7   1  -1   13.40    2.40
   7   1  -1   12.90    2.60
  -7  -1   1   11.70    2.40
   6   1  -1    3.30    1.70
   6   1  -1    5.50    2.70
   6   1  -1    4.10    1.60
   6   1  -1    6.80    1.90
   6   1  -1    5.40    1.40
   6   1  -1    5.90    2.10
   6   1  -1    2.50    2.70
   5   1  -1    7.60    2.10
   5   1  -1    8.60    3.00
   5   1  -1    6.50    3.10
   5   1  -1    6.80    1.90
   5   1  -1    5.60    1.20
  -5  -1   1    4.20    1.40
  -5  -1   1   10.20    2.40
   4   1  -1    2.40    0.80
  -4  -1   1    3.00    1.10
  -4  -1   1    2.50    0.80
  -4  -1   1    5.90    1.60
   3   1  -1   19.00    1.90
  -3  -1   1   14.90    2.30
  -3  -1   1   20.50    2.00
   2   1  -1   15.10    1.30
  -2  -1   1   13.30    1.60
  -2  -1   1   11.40    1.30
   1   1  -1    1.00    0.40
   1   1  -1    0.50    0.30
   1   1  -1    1.80    0.40
  -1  -1   1    1.10    0.20
  -1  -1   1    1.10    0.40
   0   1  -1    0.30    0.30
   0   1  -1    0.50    0.30
   0  -1   1   -0.10    0.30
   0  -1   1    0.30    0.30
  -1   1  -1   19.80    1.70
  -1   1  -1   19.00    1.80
  -1   1  -1   19.00    1.80
   1  -1   1   17.10    1.80
   1  -1   1   16.00    1.70
   1  -1   1   17.40    1.80
   1  -1   1   20.30    1.70
  -2   1  -1    0.10    0.50
  -2   1  -1    0.10    0.50
  -2   1  -1    0.00    0.40
   2  -1   1    0.70    0.60
   2  -1   1    0.40    0.30
   2  -1   1    0.50    0.40
   2  -1   1   -0.50    0.50
  -3   1  -1    0.20    0.70
  -3   1  -1   -1.20    1.20
   3  -1   1    0.60    0.50
   3  -1   1    0.80    0.40
   3  -1   1   -0.30    0.60
  -4   1  -1    3.90    1.10
  -4   1  -1    3.60    1.00
  -4   1  -1    3.90    0.80
   4  -1   1    5.10    1.20
  -5   1  -1    2.70    2.00
  -5   1  -1    0.40    1.00
  -5   1  -1    1.20    1.20
   5  -1   1    1.20    1.50
   5  -1   1    2.30    1.60
   5  -1   1   -0.80    2.00
   5  -1   1   -1.10    1.60
  -6   1  -1   -0.30    1.70
  -6   1  -1    2.40    1.30
   6  -1   1    6.50    2.50
   6  -1   1    3.40    2.50
   6  -1   1    2.40    5.60
   6  -1   1    2.20    1.40
   6  -1   1    4.00    1.50
   6  -1   1    4.10    1.90
  -7   1  -1   94.79   10.30
  -7   1  -1  103.89   11.10
   7  -1   1  112.99   10.60
   7  -1   1  119.29   11.20
   7  -1   1  114.49   10.30
   7  -1   1  135.89   12.00
   7  -1   1   95.29   12.80
   7  -1   1  127.49   10.40
  -8   1  -1   14.80    4.80
  -8   1  -1    0.50    2.00
   8  -1   1    5.30    1.50
   8  -1   1    4.60    1.90
   8  -1   1    4.40    2.90
   8  -1   1    7.80    1.80
   9  -1   1   21.70    3.80
   9  -1   1   22.80    3.70
   9  -1   1   23.80    3.00
  10  -1   1   20.70    2.50
  10  -1   1   14.10    2.10
  10  -1   1   13.10    3.00
  10  -1   1    8.50    2.20
  10   0  -1   44.20    5.40
  10   0  -1   41.90    4.70
  10   0  -1   44.20    4.70
  10   0  -1   41.40    4.40
   9   0  -1  114.69   11.70
  -9   0   1  111.59   11.30
   8   0  -1    8.80    3.60
   8   0  -1   13.70    2.30
   8   0  -1   11.70    2.30
   8   0  -1    9.10    1.90
   8   0  -1    9.30    3.10
  -8   0   1    8.80    2.60
   7   0  -1  150.78   14.70
   7   0  -1  170.38   14.70
   7   0  -1  149.09   14.60
   7   0  -1  161.98   15.80
   7   0  -1  174.28   15.30
  -7   0   1  188.28   17.10
  -7   0   1  149.59   14.60
   6   0  -1    3.40    1.50
   6   0  -1    5.50    2.80
   6   0  -1    6.10    3.20
   6   0  -1    6.00    2.10
   6   0  -1    3.40    1.70
   6   0  -1    2.10    1.30
   6   0  -1    2.00    2.60
  -6   0   1    0.70    1.80
  -6   0   1    4.20    1.70
   5   0  -1 1753.62  163.38
   5   0  -1 1676.73  163.28
   5   0  -1 2060.69  163.68
   5   0  -1 1717.23  163.28
  -5   0   1 1888.91  163.18
  -5   0   1 2124.49  163.48
   4   0  -1  880.91   72.49
  -4   0   1  777.12   72.49
   3   0  -1 1765.32  142.39
  -3   0   1 1527.45  142.29
  -3   0   1 1601.64  142.39
   2   0  -1 1164.48   90.39
   2   0  -1 1042.30   90.29
  -2   0   1  897.31   90.29
   1   0  -1  201.48   17.60
   1   0  -1  183.58   17.60
  -1   0   1  180.38   17.60
  -1   0   1  239.78   17.60
   0   0  -1 1096.09   93.99
   0   0  -1 1099.69   93.99
   0   0   1 1098.09   93.99
   0   0   1  959.30   93.99
   0   0   1 1102.59   93.99
   0   0   1 1109.59   93.99
  -1   0  -1  187.38   14.80
   1   0   1  169.48   14.80
   1   0   1  153.68   14.80
   1   0   1  166.78   14.80
  -3   0  -1 1204.68  108.19
   3   0   1 1217.98  108.09
   3   0   1 1327.37  108.19
   3   0   1 1203.88  108.09
  -4   0  -1   46.10    4.20
  -4   0  -1   40.30    4.40
   4   0   1   51.09    4.20
   4   0   1   41.60    4.10
   4   0   1   42.70    4.30
  -5   0  -1   11.00    1.70
  -5   0  -1   17.00    2.80
  -5   0  -1   11.90    2.90
  -6   0  -1  380.36   37.40
   6   0   1  407.16   37.30
   6   0   1  486.95   38.30
   6   0   1  415.66   37.40
   6   0   1  396.16   37.60
   6   0   1  425.26   37.30
   6   0   1  459.95   37.80
  -7   0  -1  271.87   27.60
   7   0   1  319.07   28.30
   7   0   1  340.47   27.30
   7   0   1  321.27   27.70
   7   0   1  286.47   27.20
   7   0   1  304.37   27.30
  -8   0  -1  389.86   39.30
   8   0   1  457.25   39.60
   8   0   1  441.46   40.20
   8   0   1  459.55   39.40
   8   0   1  489.45   39.90
   9   0   1   95.99    9.20
   9   0   1  103.79   10.10
   9   0   1   97.99    9.50
  10   0   1    8.00    1.60
  10   0   1    6.30    3.00
  10   0   1   10.00    2.00
  10   0   1   12.90    2.10
  11   0   1   34.90    3.90
  11   0   1   40.10    4.70
  10  -1  -1   13.10    2.20
  10  -1  -1   17.30    2.50
  10  -1  -1   13.80    2.10
  10  -1  -1   10.50    2.60
   9  -1  -1   10.10    3.80
   9  -1  -1    4.70    3.10
   9  -1  -1    2.60    1.80
  -9   1   1    5.00    2.60
  -9   1   1    3.70    3.90
   8  -1  -1   30.30    5.60
   8  -1  -1   37.60    5.60
   8  -1  -1   40.90    4.20
   8  -1  -1   37.90    4.40
   8  -1  -1   40.60    4.70
  -8   1   1   36.50    4.80
   7  -1  -1    1.30    1.60
   7  -1  -1    4.10    3.70
   7  -1  -1    0.50    2.70
   7  -1  -1    1.80    1.50
   7  -1  -1    0.40    1.50
  -7   1   1    4.40    2.90
  -7   1   1   -8.80    4.70
   6  -1  -1   30.50    3.70
   6  -1  -1   26.00    3.30
   6  -1  -1   29.60    3.70
   6  -1  -1   28.80    3.30
   6  -1  -1   29.30    4.30
   6  -1  -1   30.30    3.40
   6  -1  -1   27.00    4.60
   6  -1  -1   22.90    4.90
  -6   1   1   29.40    4.00
  -6   1   1   23.30    3.40
   5  -1  -1    6.10    1.90
   5  -1  -1    7.30    1.30
   5  -1  -1    6.40    3.00
   5  -1  -1    9.50    4.80
   5  -1  -1    6.70    2.00
   5  -1  -1    4.20    1.40
  -5   1   1    6.70    1.50
  -5   1   1    5.70    1.50
   4  -1  -1    0.30    0.60
   4  -1  -1    0.80    1.10
  -4   1   1   -0.50    0.80
  -4   1   1   -0.80    1.00
   3  -1  -1   27.60    2.40
   3  -1  -1   28.90    2.70
  -3   1   1   21.20    2.70
  -3   1   1   24.00    2.60
  -3   1   1   23.00    2.80
   2  -1  -1    5.10    0.80
   2  -1  -1    2.80    0.50
   2  -1  -1    3.50    0.70
  -2   1   1    2.70    0.80
  -2   1   1    3.50    0.70
   1  -1  -1    5.80    0.90
   1  -1  -1    5.10    0.60
   1  -1  -1    5.20    0.70
  -1   1   1    6.10    0.80
  -1   1   1    4.70    0.80
   0  -1  -1    0.70    0.30
   0   1   1    0.80    0.30
  -1  -1  -1    5.00    0.70
  -1  -1  -1    6.70    0.90
   1   1   1    5.80    0.60
   1   1   1    6.70    0.70
  -2  -1  -1   63.99    5.40
  -2  -1  -1   57.79    5.40
   2   1   1   63.29    5.40
   2   1   1   56.69    5.40
  -3  -1  -1    0.30    0.60
  -3  -1  -1    0.70    0.60
   3   1   1    0.40    0.40
   3   1   1    0.50    0.50
  -4  -1  -1   37.90    4.10
   4   1   1   42.50    3.80
   4   1   1   41.20    3.90
  -5  -1  -1    1.50    2.00
  -5  -1  -1    4.90    2.00
  -6  -1  -1   18.80    3.40
   6   1   1   13.20    3.30
   6   1   1   20.20    2.50
   6   1   1   21.80    3.40
   6   1   1   30.60    4.50
   6   1   1   21.00    3.10
   6   1   1   15.60    3.90
   6   1   1   24.40    3.30
  -7  -1  -1   11.00    3.10
   7   1   1   14.30    3.10
   7   1   1   12.10    2.40
   7   1   1   12.40    2.60
   7   1   1   17.20    3.60
   7   1   1    9.80    2.00
   7   1   1   16.10    2.40
   8   1   1   38.30    4.20
   8   1   1   45.30    5.60
   8   1   1   44.60    4.70
   8   1   1   37.60    4.60
   8   1   1   26.90    5.30
   9   1   1    2.80    1.50
   9   1   1    3.10    2.80
   9   1   1    3.30    2.00
   9   1   1   -0.30    1.90
  10   1   1   15.20    3.10
  10   1   1   16.30    2.50
  10   1   1   17.60    2.80
  10   1   1   17.90    2.60
  11   1   1    2.70    2.00
  11   1   1    4.30    1.40
  11   1   1   -0.50    3.20
  10  -2  -1   18.00    2.70
  10  -2  -1   19.40    2.60
  10  -2  -1   16.70    2.90
 -10   2   1    9.50    3.90
   9  -2  -1  211.68   16.50
   9  -2  -1  179.08   17.00
   9  -2  -1  185.98   16.60
   9  -2  -1  181.98   16.40
  -9   2   1  148.09   17.10
   8  -2  -1    3.10    2.00
   8  -2  -1    6.00    1.60
   8  -2  -1    7.40    3.00
   8  -2  -1   -2.50    4.20
   8  -2  -1    7.50    3.20
   8  -2  -1    5.20    1.80
  -8   2   1    4.80    3.30
  -8   2   1    6.40    2.10
   7  -2  -1  306.57   31.00
   7  -2  -1  351.56   30.10
   7  -2  -1  351.76   30.30
   7  -2  -1  354.66   30.10
   7  -2  -1  349.77   30.10
   7  -2  -1  397.86   30.90
  -7   2   1  338.47   30.70
  -7   2   1  309.97   30.10
  -7   2   1  297.77   30.50
   6  -2  -1   38.70    3.90
   6  -2  -1   34.20    5.70
   6  -2  -1   45.60    4.70
  -6   2   1   27.80    3.80
  -6   2   1   22.40    4.30
  -6   2   1   33.60    4.60
   5  -2  -1    1.80    1.70
   5  -2  -1   -0.30    2.90
   5  -2  -1    4.20    1.90
   5  -2  -1   -4.10    2.40
   5  -2  -1    2.30    1.30
   5  -2  -1   -7.10    5.00
   5  -2  -1    1.20    1.00
   5  -2  -1    0.80    2.30
  -5   2   1    1.30    2.80
  -5   2   1    2.70    1.30
  -5   2   1    1.10    1.50
   4  -2  -1   46.70    4.80
   4  -2  -1   53.29    4.80
  -4   2   1   38.10    5.40
  -4   2   1   48.70    4.60
  -4   2   1   42.80    6.00
   3  -2  -1   32.70    2.80
   3  -2  -1   32.60    3.10
  -3   2   1   26.80    3.10
  -3   2   1   29.40    3.10
   2  -2  -1   19.40    2.10
  -2   2   1   21.10    2.10
  -2   2   1   16.20    2.00
   1  -2  -1  253.27   21.30
  -1   2   1  217.98   21.30
  -1   2   1  255.47   21.30
   0  -2  -1 1648.44  125.49
   0  -2  -1 1318.87  125.59
   0   2   1 1348.67  125.49
  -1  -2  -1   25.50    2.50
  -1  -2  -1   24.80    2.70
  -1  -2  -1   27.30    2.50
   1   2   1   32.30    2.60
   1   2   1   29.00    2.50
   1   2   1   25.80    2.60
  -2  -2  -1  666.73   58.89
  -2  -2  -1  681.53   58.89
   2   2   1  714.73   58.89
   2   2   1  635.24   58.89
  -3  -2  -1 1298.97  106.89
  -3  -2  -1 1147.49  106.89
   3   2   1 1222.88  106.79
  -4  -2  -1 1339.67  116.69
  -4  -2  -1 1345.37  116.59
   4   2   1 1316.97  116.49
  -5  -2  -1   31.80    4.80
  -5  -2  -1   39.60    5.20
  -6  -2  -1    4.00    2.20
   6   2   1   -0.50    2.80
   6   2   1    0.70    2.10
   6   2   1    5.30    2.90
   6   2   1    3.00    2.10
   6   2   1    0.50    1.60
   6   2   1    0.90    2.10
   6   2   1    3.80    2.70
   6   2   1    0.60    1.50
   7   2   1  438.96   33.90
   7   2   1  368.76   33.70
   7   2   1  374.56   33.30
   7   2   1  422.66   33.50
   7   2   1  329.67   33.30
   7   2   1  329.57   33.20
   8   2   1    1.70    3.20
   8   2   1   -2.40    2.20
   8   2   1    4.50    1.60
   8   2   1    1.40    1.80
   8   2   1   -0.30    2.60
   8   2   1    3.30    2.20
   8   2   1    2.70    2.00
   9   2   1   37.10    4.50
   9   2   1   43.70    7.20
   9   2   1   38.00    4.60
  10   2   1   -1.00    2.60
  10   2   1    1.80    1.80
  10   2   1   -1.50    2.50
  10   2   1   -3.90    4.40
  10   2   1   -0.20    1.40
  11   2   1    6.90    2.60
  11   2   1    5.00    2.20
  10  -3  -1   24.40    3.50
  10  -3  -1   18.90    2.90
  10  -3  -1   18.50    2.40
  10  -3  -1   20.50    2.70
 -10   3   1   15.60    3.50
   9  -3  -1   31.40    3.20
   9  -3  -1   25.40    3.60
   9  -3  -1   22.80    3.00
   9  -3  -1   24.70    3.80
  -9   3   1   19.80    3.40
  -9   3   1   22.20    3.80
   8  -3  -1   69.99    8.00
   8  -3  -1   75.69    6.70
   8  -3  -1   72.29    6.60
   8  -3  -1   62.69    6.90
  -8   3   1   58.79    7.00
  -8   3   1   56.09    7.70
   7  -3  -1   11.10    2.00
   7  -3  -1    6.20    4.70
   7  -3  -1   14.30    3.50
   7  -3  -1   11.10    2.00
   7  -3  -1   15.60    2.70
   7  -3  -1   10.50    2.60
  -7   3   1    8.20    3.10
  -7   3   1    5.40    2.30
  -7   3   1    6.00    3.80
   6  -3  -1   -0.30    2.10
   6  -3  -1    3.40    2.10
   6  -3  -1    1.40    1.60
   6  -3  -1   -0.60    1.30
   6  -3  -1    3.50    3.00
   6  -3  -1   -0.40    1.30
  -6   3   1    2.70    1.70
  -6   3   1    0.00    2.50
  -6   3   1    0.80    2.20
   5  -3  -1   -1.60    5.00
   5  -3  -1   -0.80    1.90
   5  -3  -1    1.90    1.70
   5  -3  -1    0.80    1.50
   5  -3  -1    2.30    3.20
   5  -3  -1    1.20    2.20
  -5   3   1   -2.60    2.20
  -5   3   1    0.50    1.50
  -5   3   1   -1.10    1.30
   4  -3  -1    4.20    1.70
   4  -3  -1    0.50    3.40
   4  -3  -1    0.50    2.10
   4  -3  -1    2.30    0.80
   4  -3  -1    1.10    1.60
  -4   3   1    1.60    1.10
  -4   3   1    1.40    1.30
  -4   3   1    0.30    2.00
   3  -3  -1   26.20    2.20
   3  -3  -1   23.20    2.70
  -3   3   1   21.20    2.70
  -3   3   1   19.60    2.60
  -3   3   1   20.70    3.60
   2  -3  -1  501.55   40.50
   2  -3  -1  452.55   40.60
  -2   3   1  434.16   40.60
   1  -3  -1  369.36   29.80
   1  -3  -1  339.57   29.70
  -1   3   1  333.07   29.70
  -1   3   1  310.57   29.70
   0  -3  -1    2.40    0.70
   0  -3  -1    2.20    0.80
   0  -3  -1    2.40    0.80
   0   3   1    1.60    0.50
   0   3   1    0.60    0.90
  -1  -3  -1    1.00    0.80
  -1  -3  -1    0.60    0.60
  -1  -3  -1    0.40    0.40
  -1  -3  -1   -0.20    0.70
   1   3   1    0.70    0.40
   1   3   1   -0.40    0.40
   1   3   1    0.10    0.30
  -2  -3  -1   -0.60    0.70
  -2  -3  -1    0.30    0.50
  -2  -3  -1    0.90    0.70
   2   3   1    0.20    0.30
   2   3   1    0.30    0.50
  -3  -3  -1   23.40    2.60
  -3  -3  -1   20.50    2.50
  -3  -3  -1   22.50    2.50
   3   3   1   27.50    2.40
   3   3   1   23.60    2.30
  -4  -3  -1   -0.90    1.50
  -4  -3  -1    0.80    1.30
  -4  -3  -1   -2.00    1.60
  -4  -3  -1    0.50    1.60
   4   3   1    1.80    0.70
  -5  -3  -1   31.70    5.20
  -5  -3  -1   45.10    5.30
   5   3   1   40.00    5.50
   5   3   1   41.30    4.30
   5   3   1   57.49    6.20
   5   3   1   50.39    4.90
  -6  -3  -1    3.00    3.50
   6   3   1    7.50    2.60
   6   3   1    5.60    1.90
   6   3   1    7.60    3.20
   6   3   1    5.00    2.70
   6   3   1    1.30    2.30
   6   3   1    4.80    2.90
   6   3   1    3.10    1.50
   6   3   1    3.60    2.20
   7   3   1    8.40    3.10
   7   3   1    6.70    1.80
   7   3   1    3.90    2.80
   7   3   1    5.40    2.90
   7   3   1    6.80    2.00
   7   3   1    6.60    2.10
   7   3   1    7.60    3.20
   7   3   1    4.10    2.30
   8   3   1   13.60    3.50
   8   3   1   16.10    3.30
   8   3   1    8.80    2.30
   8   3   1   15.00    3.50
   8   3   1   14.20    2.40
   8   3   1   11.80    3.40
   8   3   1   10.70    2.60
   8   3   1   17.30    2.50
   9   3   1    6.60    2.00
   9   3   1    7.50    3.20
   9   3   1    9.60    2.50
   9   3   1    2.60    3.70
   9   3   1    6.50    3.60
   9   3   1   10.50    2.10
  10   3   1   -0.60    2.10
  10   3   1    0.20    2.70
  10   3   1    1.80    3.20
  10   3   1    2.70    2.70
   9  -4  -1   62.89    6.30
   9  -4  -1   62.89    6.90
   9  -4  -1   59.79    5.70
   9  -4  -1   70.39    5.90
  -9   4   1   44.70    6.60
  -9   4   1   50.59    6.80
   8  -4  -1    8.90    2.70
   8  -4  -1    8.60    4.00
   8  -4  -1    6.00    1.90
  -8   4   1    3.10    6.30
  -8   4   1    8.80    2.80
  -8   4   1    3.90    2.40
   7  -4  -1  226.38   19.10
   7  -4  -1  205.88   17.90
   7  -4  -1  217.28   18.10
   7  -4  -1  199.98   17.90
   7  -4  -1  219.18   18.30
  -7   4   1  163.38   19.00
  -7   4   1  166.48   18.10
   6  -4  -1  201.68   18.90
   6  -4  -1  217.48   19.00
   6  -4  -1  240.88   19.10
   6  -4  -1  221.18   18.90
   6  -4  -1  234.88   19.30
  -6   4   1  179.88   19.00
  -6   4   1  211.78   19.60
  -6   4   1  184.18   19.30
   5  -4  -1    1.30    1.60
   5  -4  -1   -2.20    2.40
   5  -4  -1    1.30    5.10
   5  -4  -1    0.30    1.70
   5  -4  -1    0.60    1.80
  -5   4   1   -0.90    1.50
  -5   4   1    2.20    2.20
  -5   4   1    2.20    1.90
   4  -4  -1    6.70    2.00
   4  -4  -1    2.50    3.60
   4  -4  -1    8.20    2.30
   4  -4  -1    9.60    3.00
   4  -4  -1    8.90    4.30
   4  -4  -1    4.30    2.40
   4  -4  -1    7.20    1.80
  -4   4   1    6.60    2.20
  -4   4   1    5.20    1.50
  -4   4   1    5.70    1.70
   3  -4  -1    0.10    1.30
   3  -4  -1    1.00    1.50
   3  -4  -1    2.70    1.90
   3  -4  -1    5.90    2.90
  -3   4   1    1.70    1.10
  -3   4   1    1.50    1.80
  -3   4   1   -1.30    1.00
   2  -4  -1   58.69    5.10
   2  -4  -1   50.09    4.90
   2  -4  -1   48.30    5.00
  -2   4   1   48.50    4.90
  -2   4   1   51.39    5.00
   1  -4  -1    8.80    1.70
   1  -4  -1   10.30    1.50
   1  -4  -1    8.80    2.10
   1  -4  -1   12.60    1.20
  -1   4   1   11.80    2.20
  -1   4   1    9.40    1.50
  -1   4   1    7.80    1.50
   0  -4  -1 2649.53  203.08
   0  -4  -1 2282.47  202.98
   0  -4  -1 2222.78  203.18
   0   4   1 2137.09  202.98
   0   4   1 2339.77  203.08
  -1  -4  -1   92.49    7.50
  -1  -4  -1   77.69    7.40
  -1  -4  -1   72.79    7.60
   1   4   1   67.39    7.40
   1   4   1   91.69    7.40
   1   4   1   87.19    7.20
  -2  -4  -1  147.09   13.50
  -2  -4  -1  149.88   13.50
  -2  -4  -1  135.59   13.70
   2   4   1  158.98   13.50
   2   4   1  167.18   13.40
  -3  -4  -1  446.46   42.10
  -3  -4  -1  434.56   42.10
   3   4   1  540.55   42.20
   3   4   1  502.95   42.10
  -4  -4  -1  313.87   26.70
  -4  -4  -1  309.47   27.10
  -4  -4  -1  276.07   26.60
   4   4   1  303.87   26.80
   4   4   1  287.17   26.70
   4   4   1  314.77   26.90
   4   4   1  317.37   27.00
   4   4   1  297.77   27.00
  -5  -4  -1  144.79   14.60
   5   4   1  152.48   15.10
   5   4   1  183.38   16.40
   5   4   1  200.38   15.60
   5   4   1  159.68   14.80
   5   4   1  158.88   14.70
   6   4   1  128.79   12.70
   6   4   1  137.19   12.60
   6   4   1  143.49   12.40
  -7  -4  -1  331.27   35.30
   7   4   1  417.46   34.10
   7   4   1  456.35   34.70
   7   4   1  360.96   34.20
   7   4   1  371.66   34.40
   7   4   1  378.56   34.20
   8   4   1    5.30    2.90
   8   4   1    5.80    1.60
   8   4   1    4.30    1.80
   8   4   1    5.20    2.80
   8   4   1    5.00    2.90
   8   4   1   -1.20    2.40
   9   4   1   34.60    5.70
   9   4   1   47.70    5.80
   9   4   1   48.90    4.50
   9   4   1   34.40    4.60
  10   4   1   31.40    5.10
  10   4   1   31.10    4.80
  10   4   1   23.10    4.00
   9  -5  -1    6.20    1.60
   9  -5  -1    8.70    2.00
   9  -5  -1    7.50    1.50
  -9   5   1    3.60    2.80
  -9   5   1    6.00    2.90
   8  -5  -1    6.80    2.10
   8  -5  -1   10.00    1.80
   8  -5  -1    9.60    2.60
   8  -5  -1   11.20    3.20
   8  -5  -1    6.70    1.80
  -8   5   1    3.60    2.60
  -8   5   1   13.10    5.80
   7  -5  -1    1.40    3.20
   7  -5  -1    5.10    1.90
   7  -5  -1    3.40    2.70
   7  -5  -1    5.90    1.70
   7  -5  -1    6.90    2.10
  -7   5   1   12.10    5.10
  -7   5   1    4.70    2.30
  -7   5   1    4.40    4.80
  -7   5   1    1.90    2.50
   6  -5  -1  153.98   13.70
   6  -5  -1  146.69   12.40
   6  -5  -1  139.39   12.30
   6  -5  -1  140.19   12.30
   6  -5  -1  150.98   13.00
   6  -5  -1  129.29   12.20
  -6   5   1  108.59   13.10
  -6   5   1  120.49   12.40
  -6   5   1  110.29   12.80
  -6   5   1  135.09   14.10
   5  -5  -1  133.99   12.30
   5  -5  -1  135.19   12.50
   5  -5  -1  143.59   12.40
   5  -5  -1  160.88   13.90
  -5   5   1  132.59   13.00
  -5   5   1  109.39   12.80
   4  -5  -1    3.40    3.30
   4  -5  -1   12.40    2.70
   4  -5  -1    8.10    3.60
   4  -5  -1    8.90    2.00
   4  -5  -1   13.20    2.80
   4  -5  -1    7.30    3.20
   4  -5  -1    7.50    1.90
  -4   5   1    3.20    1.90
  -4   5   1    4.80    1.70
  -4   5   1    3.10    2.30
   3  -5  -1    0.90    2.30
   3  -5  -1    3.70    2.90
   3  -5  -1    1.50    1.90
   3  -5  -1   -0.20    1.80
   3  -5  -1    0.20    2.40
   3  -5  -1   -0.20    1.80
   3  -5  -1   -3.10    3.80
  -3   5   1   -3.90    3.80
  -3   5   1    1.30    1.80
  -3   5   1   -0.60    1.30
  -3   5   1   -1.50    1.30
   2  -5  -1    2.00    3.40
   2  -5  -1    0.70    1.70
   2  -5  -1    2.60    1.50
   2  -5  -1    1.80    2.00
   2  -5  -1    4.00    3.00
   2  -5  -1    1.60    2.40
  -2   5   1    0.50    1.90
  -2   5   1   -0.90    3.70
  -2   5   1   -0.10    1.10
  -2   5   1    1.10    1.20
   1  -5  -1   -1.20    1.70
  -1   5   1    0.60    1.00
  -1   5   1   -0.60    1.80
   0  -5  -1    1.20    1.00
   0  -5  -1    0.00    1.60
   0   5   1   -0.30    1.60
   0   5   1    0.20    0.90
  -1  -5  -1    1.30    1.50
  -1  -5  -1    2.10    1.30
  -1  -5  -1   -0.30    0.90
  -1  -5  -1    1.20    1.20
   1   5   1    2.30    0.90
   1   5   1    0.90    1.80
  -2  -5  -1   29.40    3.20
  -2  -5  -1   29.90    3.80
  -2  -5  -1   25.80    4.00
   2   5   1   33.60    3.60
  -3  -5  -1    1.00    1.70
  -3  -5  -1    1.00    1.50
  -3  -5  -1    1.10    2.40
  -3  -5  -1    1.40    1.00
   3   5   1   -1.40    1.70
   3   5   1    3.20    1.40
   3   5   1    0.30    3.40
   3   5   1    1.10    2.30
   3   5   1   -2.70    1.90
   3   5   1   -0.10    1.70
  -4  -5  -1   -0.40    2.10
  -4  -5  -1    2.70    1.20
  -4  -5  -1    0.40    3.20
   4   5   1    3.30    1.70
   4   5   1    2.00    1.50
   4   5   1    1.00    2.10
   4   5   1   -1.00    3.70
   4   5   1   -3.30    1.70
   4   5   1   -1.80    1.90
  -5  -5  -1   11.20    1.90
  -5  -5  -1    8.80    3.20
   5   5   1   15.50    4.50
   5   5   1    7.50    2.50
   5   5   1    8.70    3.20
  -6  -5  -1    6.90    2.10
  -6  -5  -1    5.80    3.90
   6   5   1   10.30    2.00
   6   5   1    9.20    1.80
   6   5   1   11.00    2.60
   6   5   1    8.70    2.70
   6   5   1   10.60    3.20
  -7  -5  -1    1.80    6.00
   7   5   1    4.90    2.70
   7   5   1    3.70    1.80
   7   5   1    7.40    2.50
   7   5   1    8.90    3.10
   7   5   1    5.70    1.60
   8   5   1   18.50    2.70
   8   5   1   24.60    4.10
   8   5   1   20.30    3.80
   8   5   1   13.30    2.50
   9   5   1    2.30    2.70
   9   5   1   -0.20    1.30
   9   5   1   -0.70    2.20
   9   5   1    1.10    1.50
  10   5   1   -0.50    3.40
  10   5   1    3.20    1.70
   9  -6  -1   44.00    5.70
   9  -6  -1   63.59    5.40
  -9   6   1   47.90    6.20
   8  -6  -1   73.59    6.70
   8  -6  -1   77.39    6.80
   8  -6  -1   74.19    6.60
   8  -6  -1   65.89    7.10
  -8   6   1   52.19    7.40
  -8   6   1   61.49    7.50
   7  -6  -1   27.50    4.40
   7  -6  -1   32.50    4.00
   7  -6  -1   29.60    4.30
   7  -6  -1   35.20    4.60
  -7   6   1   23.80    5.80
  -7   6   1   27.20    4.60
  -7   6   1   27.60    5.10
   6  -6  -1  119.49   12.00
   6  -6  -1  123.49   11.60
   6  -6  -1  123.79   12.00
   6  -6  -1  116.69   10.60
   6  -6  -1  108.79   10.30
   6  -6  -1  121.29   10.50
  -6   6   1   96.89   11.10
  -6   6   1  100.59   12.20
  -6   6   1   92.69   12.50
  -6   6   1  108.69   10.80
   5  -6  -1  298.37   23.90
   5  -6  -1  264.37   22.60
   5  -6  -1  285.57   23.20
   5  -6  -1  256.67   22.60
   5  -6  -1  226.08   22.40
   5  -6  -1  282.37   23.10
   5  -6  -1  250.17   22.50
  -5   6   1  218.98   23.10
  -5   6   1  225.88   22.90
  -5   6   1  234.88   22.70
  -5   6   1  242.08   23.50
   4  -6  -1  647.24   50.29
   4  -6  -1  575.94   50.29
   4  -6  -1  610.44   50.19
   4  -6  -1  547.15   49.80
   4  -6  -1  550.54   49.80
   4  -6  -1  620.84   50.79
  -4   6   1  534.55   50.39
  -4   6   1  486.45   49.99
  -4   6   1  524.55   50.09
   3  -6  -1   59.29    7.60
   3  -6  -1   77.19    7.50
   3  -6  -1   73.09    8.70
   3  -6  -1   77.29    6.90
   3  -6  -1   77.89    7.50
  -3   6   1   61.89    8.60
  -3   6   1   63.79    6.80
  -3   6   1   56.99    7.20
  -3   6   1   65.39    7.00
   2  -6  -1  423.16   35.70
   2  -6  -1  394.06   35.50
   2  -6  -1  409.76   35.60
   2  -6  -1  422.06   35.70
   2  -6  -1  411.36   35.30
  -2   6   1  395.56   36.00
  -2   6   1  402.46   35.60
  -2   6   1  363.46   35.60
  -2   6   1  400.76   35.40
  -2   6   1  388.86   35.80
   1  -6  -1  196.98   16.80
   1  -6  -1  160.98   16.60
   1  -6  -1  171.98   16.80
  -1   6   1  213.08   17.10
  -1   6   1  175.38   16.90
  -1   6   1  193.08   16.60
  -1   6   1  182.48   16.60
  -1   6   1  185.08   17.20
   0  -6  -1  990.00   86.79
   0  -6  -1  921.31   86.89
   0  -6  -1  915.51   86.69
   0  -6  -1 1015.50   86.69
   0   6   1  876.01   87.09
   0   6   1 1106.89   86.69
   0   6   1 1133.09   86.99
   0   6   1  963.60   86.99
   0   6   1  986.00   86.79
  -1  -6  -1  658.73   55.19
  -1  -6  -1  611.24   55.29
  -1  -6  -1  585.44   55.49
   1   6   1  610.44   55.29
   1   6   1  678.33   55.49
   1   6   1  635.54   55.49
   1   6   1  624.04   55.29
  -2  -6  -1  189.58   16.80
  -2  -6  -1  170.68   17.00
  -2  -6  -1  175.98   17.30
   2   6   1  189.28   17.00
   2   6   1  178.08   16.90
   2   6   1  194.38   17.20
   2   6   1  193.58   17.30
   2   6   1  192.98   17.10
   2   6   1  210.08   17.10
  -3  -6  -1  139.29   13.80
  -3  -6  -1  135.09   13.40
  -3  -6  -1  138.19   13.10
   3   6   1  158.98   13.60
   3   6   1  146.59   13.30
   3   6   1  150.68   13.30
   3   6   1  148.39   13.80
   3   6   1  151.48   13.60
   3   6   1  138.79   13.10
  -4  -6  -1  188.28   17.00
  -4  -6  -1  175.48   17.80
  -4  -6  -1  178.68   17.40
   4   6   1  217.78   17.90
  -5  -6  -1  212.68   20.70
  -5  -6  -1  198.88   20.10
  -5  -6  -1  209.18   21.10
   5   6   1  255.07   21.10
   5   6   1  221.58   20.30
   5   6   1  223.98   20.00
   5   6   1  218.78   20.10
   5   6   1  252.57   20.40
  -6  -6  -1  150.78   13.90
  -6  -6  -1  131.39   15.90
   6   6   1  153.18   13.80
   6   6   1  141.99   14.30
   6   6   1  180.48   14.70
   6   6   1  151.88   13.90
  -7  -6  -1   54.69   11.40
  -7  -6  -1   69.09    7.70
   7   6   1   90.49    8.70
   7   6   1   69.99    8.10
   7   6   1   80.79    7.70
   7   6   1   95.39    7.60
   8   6   1   50.99    6.90
   8   6   1   66.39    6.30
   8   6   1   59.39    6.40
   8   6   1   70.49    7.60
   8   6   1   75.89    7.20
   9   6   1   57.39    5.90
   9   6   1   44.30    5.00
   9   6   1   60.19    5.00
   9   6   1   36.50    6.10
   8  -7  -1    2.50    1.50
   8  -7  -1   -0.40    1.30
  -8   7   1   -4.70    2.50
   7  -7  -1   11.40    2.30
   7  -7  -1   20.50    2.80
   7  -7  -1   13.40    3.50
  -7   7   1   12.90    3.70
  -7   7   1   14.50    3.30
  -7   7   1   12.60    4.60
   6  -7  -1    3.00    3.40
   6  -7  -1   10.00    2.50
   6  -7  -1    5.80    3.90
   6  -7  -1    9.30    3.80
  -6   7   1    3.70    2.80
  -6   7   1    7.00    3.00
  -6   7   1   15.20    5.20
   5  -7  -1    3.00    3.30
   5  -7  -1    0.50    3.80
   5  -7  -1    0.10    1.70
   5  -7  -1    4.00    1.90
  -5   7   1    6.50    4.30
  -5   7   1    2.70    4.50
  -5   7   1   -1.70    3.00
  -5   7   1    5.20    2.80
   4  -7  -1    4.30    2.00
   4  -7  -1    4.20    2.00
   4  -7  -1    3.10    4.30
   4  -7  -1    6.90    3.00
  -4   7   1    6.30    3.10
  -4   7   1    7.40    3.40
  -4   7   1    5.60    2.90
  -4   7   1    7.50    4.20
   3  -7  -1   -0.60    1.80
   3  -7  -1    1.30    3.70
   3  -7  -1    2.90    5.70
   3  -7  -1    4.00    2.70
  -3   7   1    2.30    2.70
  -3   7   1   -0.40    2.50
  -3   7   1    0.10    3.10
  -3   7   1    2.60    3.40
   2  -7  -1    0.70    1.90
   2  -7  -1   -0.30    2.50
   2  -7  -1    3.00    2.70
  -2   7   1    1.90    2.50
  -2   7   1    0.20    2.40
  -2   7   1   -1.20    2.90
  -2   7   1    0.90    3.40
  -2   7   1    3.70    2.60
   1  -7  -1    4.60    2.80
   1  -7  -1    1.70    2.10
   1  -7  -1    1.30    1.50
   1  -7  -1    1.00    2.40
   1  -7  -1    3.20    2.50
  -1   7   1    1.40    5.50
  -1   7   1    1.10    2.10
  -1   7   1    3.00    2.50
  -1   7   1   -1.90    3.30
   0  -7  -1    4.50    2.60
   0  -7  -1    4.70    2.50
   0  -7  -1   -0.60    2.00
   0   7   1    0.30    3.70
   0   7   1   -0.50    3.20
   0   7   1   -0.20    2.00
   0   7   1    2.60    2.70
   0   7   1    3.10    2.10
  -1  -7  -1    0.50    1.40
  -1  -7  -1    2.60    2.40
  -1  -7  -1    1.20    2.00
   1   7   1   -2.80    4.40
   1   7   1    0.00    2.40
   1   7   1    0.10    1.90
   1   7   1   -1.00    2.70
   1   7   1    1.60    2.00
   1   7   1    2.20    3.10
   1   7   1    0.70    2.40
  -2  -7  -1   -0.90    1.40
  -2  -7  -1   -1.60    2.00
  -2  -7  -1    0.10    2.50
   2   7   1   -0.80    2.10
   2   7   1    3.00    2.30
   2   7   1   -0.30    1.90
   2   7   1    2.30    2.10
  -3  -7  -1  141.59   13.40
  -3  -7  -1  136.69   13.60
  -3  -7  -1  129.89   14.20
   3   7   1  149.88   13.40
   3   7   1  150.98   13.70
   3   7   1  138.99   13.20
   3   7   1  153.28   13.40
   3   7   1  163.38   14.10
  -4  -7  -1   29.90    6.00
  -4  -7  -1   39.70    4.90
  -4  -7  -1   38.50    5.90
   4   7   1   43.00    4.70
   4   7   1   48.80    5.50
   4   7   1   46.60    4.90
   4   7   1   47.10    4.90
   4   7   1   43.70    5.50
   4   7   1   52.39    6.40
  -5  -7  -1   25.60    4.30
  -5  -7  -1   18.20    5.80
  -5  -7  -1   25.40    3.90
   5   7   1   25.90    4.00
   5   7   1   39.00    5.30
   5   7   1   32.60    3.80
   5   7   1   34.50    4.50
   5   7   1   26.30    3.50
   5   7   1   33.10    5.20
  -6  -7  -1   -0.10    3.80
  -6  -7  -1    0.50    6.40
   6   7   1    2.70    2.60
   6   7   1   -3.40    2.90
   6   7   1    0.30    1.70
   6   7   1   -0.40    2.10
   6   7   1    3.70    1.60
  -7  -7  -1    1.30    1.90
  -7  -7  -1    1.00    4.10
   7   7   1    1.90    3.20
   7   7   1    7.60    2.60
   8   7   1   -0.40    2.00
   8   7   1   -0.90    1.10
   8   7   1    0.30    2.10
   8   7   1   -2.40    1.30
   8   7   1    0.50    2.60
   9   7   1    9.50    1.50
   9   7   1    9.10    1.70
   7  -8  -1   64.79    6.50
   7  -8  -1   53.69    5.50
  -7   8   1   50.19    7.10
   6  -8  -1    4.80    1.70
   6  -8  -1    5.80    1.90
   6  -8  -1   -4.10    3.30
  -6   8   1    2.90    4.30
  -6   8   1   -0.90    4.00
  -6   8   1    1.80    3.00
   5  -8  -1  186.58   17.30
   5  -8  -1  168.78   16.80
  -5   8   1  186.18   17.50
  -5   8   1  181.28   17.70
  -5   8   1  206.28   17.70
   4  -8  -1   64.39    6.80
   4  -8  -1   52.49    6.20
   4  -8  -1   61.79    6.00
  -4   8   1   55.49    8.10
  -4   8   1   53.29    7.80
  -4   8   1   59.49    8.00
  -4   8   1   45.80    7.80
   3  -8  -1  172.48   14.80
   3  -8  -1  145.79   14.20
  -3   8   1  157.68   15.40
  -3   8   1  146.49   15.90
  -3   8   1  152.08   15.60
   2  -8  -1  188.58   18.00
   2  -8  -1  203.68   18.40
  -2   8   1  188.98   19.00
  -2   8   1  205.38   18.40
  -2   8   1  209.58   18.90
   1  -8  -1  278.27   24.80
   1  -8  -1  285.47   24.40
   1  -8  -1  245.38   25.20
   1  -8  -1  262.67   24.50
  -1   8   1  256.87   25.20
  -1   8   1  280.77   25.10
  -1   8   1  277.37   24.60
  -1   8   1  301.77   25.20
   0  -8  -1   74.09    7.50
   0  -8  -1   69.99    7.70
   0  -8  -1   62.99    6.80
   0  -8  -1   69.59    7.40
   0  -8  -1   64.69    8.10
   0   8   1   61.49    9.00
   0   8   1   74.79    7.20
   0   8   1   69.09    7.90
  -1  -8  -1  156.58   17.50
  -1  -8  -1  161.28   16.50
  -1  -8  -1  183.38   16.90
   1   8   1  186.38   18.10
   1   8   1  185.68   16.70
   1   8   1  195.38   17.30
   1   8   1  220.68   17.20
  -2  -8  -1  343.97   36.60
  -2  -8  -1  386.96   35.80
   2   8   1  436.16   35.90
   2   8   1  428.36   35.70
   2   8   1  404.36   36.10
   2   8   1  411.96   35.70
   2   8   1  397.66   35.50
  -3  -8  -1    6.00    4.30
  -3  -8  -1    6.50    2.70
   3   8   1    9.60    2.30
   3   8   1    5.40    2.70
   3   8   1    9.90    2.20
   3   8   1    8.50    2.60
   3   8   1    6.70    2.30
   3   8   1    6.20    3.40
  -4  -8  -1  248.78   23.40
   4   8   1  234.58   21.30
   4   8   1  259.27   22.30
   4   8   1  234.78   21.80
   4   8   1  232.68   21.50
   4   8   1  225.98   21.80
  -5  -8  -1 1073.19   98.79
  -5  -8  -1  972.70   98.79
  -5  -8  -1  947.01   98.39
   5   8   1 1112.59   98.49
   5   8   1 1117.79   98.59
   5   8   1 1287.87   98.99
   5   8   1 1072.89   98.69
   5   8   1 1296.97   98.89
   5   8   1 1246.28   99.19
  -6  -8  -1  837.52   74.99
  -6  -8  -1  742.53   74.59
   6   8   1  979.90   75.09
  -7  -8  -1   29.50    4.20
   7   8   1   33.60    5.10
   7   8   1   33.20    3.50
   7   8   1   22.80    4.10
   7   8   1   30.70    3.60
   7   8   1   31.60    4.50
   8   8   1   12.40    2.30
   8   8   1    6.90    4.20
   8   8   1    7.90    2.60
   8   8   1    6.60    1.50
   6  -9  -1   12.30    7.20
   6  -9  -1   11.40    1.90
  -6   9   1   14.10    4.90
  -6   9   1   10.70    3.50
   5  -9  -1   -1.90    2.60
   5  -9  -1    1.80    1.60
  -5   9   1    0.70    3.40
  -5   9   1    1.50    3.50
   4  -9  -1    1.70    1.80
   4  -9  -1    4.10    2.70
  -4   9   1    4.10    3.40
  -4   9   1    0.60    3.70
   3  -9  -1    8.30    2.20
   3  -9  -1    7.50    2.80
  -3   9   1    3.40    4.00
  -3   9   1    8.80    3.70
   2  -9  -1    1.10    2.50
   2  -9  -1   -4.30    2.00
  -2   9   1   -1.30    3.20
  -2   9   1    3.30    4.00
  -2   9   1    6.40    3.40
   1  -9  -1   67.69    7.80
   1  -9  -1   71.69    7.70
   1  -9  -1   77.89    8.10
  -1   9   1   79.89    8.00
  -1   9   1   81.39    8.60
  -1   9   1   70.89    9.50
   0  -9  -1   77.19    8.10
   0  -9  -1   75.89    8.40
   0  -9  -1   66.19    7.60
   0  -9  -1   64.49   10.40
   0   9   1   76.89    7.80
   0   9   1   82.69    8.70
   0   9   1   82.09    9.80
  -1  -9  -1    2.80    5.20
  -1  -9  -1    3.90    2.70
  -1  -9  -1    2.10    1.90
  -1  -9  -1   -4.10    2.50
   1   9   1    8.90    5.00
   1   9   1    3.00    2.10
   1   9   1    3.70    3.10
  -2  -9  -1    8.30    2.70
  -2  -9  -1   15.50    5.90
  -2  -9  -1   11.50    2.30
  -2  -9  -1   13.00    3.30
   2   9   1   11.00    3.60
   2   9   1    9.70    2.80
   2   9   1   10.10    3.10
   2   9   1    9.70    2.70
   2   9   1   13.40    2.60
  -3  -9  -1    6.30    1.90
  -3  -9  -1    0.40    3.00
  -3  -9  -1   -7.00    6.40
  -3  -9  -1    3.70    2.60
   3   9   1    3.00    2.70
   3   9   1    5.70    2.60
   3   9   1    8.10    2.30
   3   9   1    4.90    3.50
   3   9   1    5.10    2.20
  -4  -9  -1   34.90    7.40
  -4  -9  -1   17.10    2.90
  -4  -9  -1   17.20    3.40
   4   9   1   20.50    3.60
   4   9   1   19.10    3.00
   4   9   1   21.30    3.00
   4   9   1   20.60    4.50
   4   9   1   25.40    3.70
   4   9   1   25.10    4.30
  -5  -9  -1    4.20    2.60
  -5  -9  -1    6.60    2.00
   5   9   1    4.50    2.60
   5   9   1    2.50    1.80
   5   9   1    5.30    2.30
   5   9   1   12.60    4.10
   5   9   1    8.80    1.90
   5   9   1    2.60    3.00
  -6  -9  -1   21.60    3.60
   6   9   1   24.30    3.00
   6   9   1   27.30    4.00
   6   9   1   19.40    3.30
   6   9   1   18.80    2.80
   6   9   1   17.80    3.70
  -7  -9  -1   80.49    9.10
   7   9   1   77.29    9.90
   7   9   1   91.39    9.00
   7   9   1  111.69    8.70
   7   9   1  101.39    8.70
   5 -10  -1   33.90    3.60
   5 -10  -1   28.50    4.10
  -5  10   1   24.80    4.70
   4 -10  -1   83.29    8.00
   4 -10  -1   82.79    8.50
  -4  10   1   88.49    9.10
  -4  10   1   83.69    9.70
   3 -10  -1   55.69    5.60
   3 -10  -1   57.69    6.20
  -3  10   1   46.10    7.20
  -3  10   1   53.79    7.00
   2 -10  -1   69.29    7.40
   2 -10  -1   67.69    7.10
  -2  10   1   69.39    9.00
  -2  10   1   71.19    8.20
   1 -10  -1   21.70    3.70
   1 -10  -1   13.60    3.20
  -1  10   1   25.50    5.00
  -1  10   1   17.80    4.00
   0 -10  -1   68.69    8.10
   0  10   1   91.09    8.30
   0  10   1   92.19   10.60
  -1 -10  -1    2.20    2.60
  -1 -10  -1    1.60    2.00
   1  10   1    3.00    3.80
  -2 -10  -1   12.40    3.10
   2  10   1   10.20    2.90
   2  10   1   14.30    3.90
   2  10   1   10.10    3.60
  -3 -10  -1   56.59    7.20
  -3 -10  -1   49.10    6.20
   3  10   1   52.39    7.10
   3  10   1   52.09    6.00
   3  10   1   54.39    6.20
   3  10   1   60.99    6.20
  -4 -10  -1    7.60    3.80
  -4 -10  -1   11.50    2.30
   4  10   1   12.90    2.40
   4  10   1    9.10    2.50
   4  10   1   12.70    3.60
   4  10   1   12.70    2.30
   4  10   1    6.20    3.80
  -5 -10  -1   23.30    4.10
  -5 -10  -1   22.60    3.70
   5  10   1   30.20    3.50
   5  10   1   28.90    3.70
   5  10   1   26.50    4.70
   5  10   1   37.00    4.10
   5  10   1   32.80    4.90
  -6 -10  -1   -1.10    1.70
   6  10   1    3.30    1.40
   6  10   1    3.20    1.90
   6  10   1    4.40    1.40
   6  10   1   -0.80    3.30
   3 -11  -1    2.00    1.90
   3 -11  -1   -3.20    2.40
  -3  11   1   -1.90    4.40
  -3  11   1    0.40    2.80
   2 -11  -1   -1.50    1.90
  -2  11   1    1.70    3.10
  -2  11   1   -1.30    6.20
   1 -11  -1   -0.30    2.90
   1 -11  -1    3.90    2.00
  -1  11   1   -0.60    3.70
  -1  11   1    3.40    2.80
   0 -11  -1    0.60    2.10
   0  11   1    6.90    2.90
   0  11   1    3.70    2.80
  -1 -11  -1    0.60    2.20
  -1 -11  -1    3.10    2.70
   1  11   1   -0.80    2.50
   1  11   1   -2.70    2.70
  -2 -11  -1   38.40    5.50
  -2 -11  -1   41.50    6.90
  -2 -11  -1   39.80    5.50
   2  11   1   45.00    5.30
   2  11   1   37.20    5.60
  -3 -11  -1   70.29    8.30
  -3 -11  -1   87.99    8.80
   3  11   1   73.29    8.20
   3  11   1   76.49    8.30
  -4 -11  -1    6.00    2.00
   4  11   1    4.50    2.50
   4  11   1    9.80    3.70
   4  11   1    5.50    4.70
   4  11   1    3.40    1.90
   3  11  -2    2.20    3.00
   3  11  -2   -1.70    2.10
   3  11  -2    0.30    2.50
  -3 -11   2    3.60    1.50
  -3 -11   2    2.90    1.70
   2  11  -2    0.10    2.70
   2  11  -2    7.50    6.00
  -2 -11   2    1.60    1.40
  -2 -11   2    1.40    2.00
  -2 -11   2   -1.70    5.00
   1  11  -2    5.20    7.30
   1  11  -2   -1.20    2.60
  -1 -11   2    1.40    1.50
  -1 -11   2   -2.20    2.40
  -1 -11   2   -2.80    2.50
   0  11  -2    3.00    3.60
   0  11  -2    3.50    2.90
   0 -11   2    8.50    1.80
   0 -11   2    8.30    2.40
  -1  11  -2    4.60    3.40
  -1  11  -2    1.80    2.70
   1 -11   2    5.20    2.00
   1 -11   2    1.10    1.80
  -2  11  -2   34.60    6.20
  -2  11  -2   40.40    6.00
   2 -11   2   53.49    6.00
   2 -11   2   48.90    5.00
  -3  11  -2    1.80    4.90
  -3  11  -2   -1.60    2.90
   3 -11   2    0.40    1.70
   5  10  -2    2.50    2.30
   5  10  -2    1.10    2.20
   5  10  -2    3.10    1.30
   5  10  -2    2.20    2.00
  -5 -10   2    0.70    1.60
  -5 -10   2    4.30    1.60
  -5 -10   2    1.40    3.40
   4  10  -2  189.18   16.10
   4  10  -2  160.08   15.60
   4  10  -2  176.48   16.10
   4  10  -2  158.88   16.30
  -4 -10   2  159.88   15.70
  -4 -10   2  199.08   15.80
   3  10  -2    5.80    2.60
   3  10  -2    2.60    1.80
   3  10  -2    0.90    2.40
   3  10  -2    5.00    3.10
  -3 -10   2   -0.30    1.90
  -3 -10   2    2.20    1.60
   2  10  -2   15.00    3.70
   2  10  -2   21.20    2.80
   2  10  -2    7.20    4.10
   2  10  -2   19.30    3.40
  -2 -10   2   16.70    3.00
  -2 -10   2   14.40    2.40
  -2 -10   2   19.60    3.80
   1  10  -2    4.30    3.50
   1  10  -2   10.50    3.70
   1  10  -2    1.70    3.00
  -1 -10   2    6.20    3.30
  -1 -10   2    5.00    1.90
  -1 -10   2    7.10    2.80
   0  10  -2    8.20    3.70
   0  10  -2    8.50    4.20
   0  10  -2    8.90    3.40
   0 -10   2   10.80    2.40
   0 -10   2    8.20    2.70
  -1  10  -2   69.29    8.00
  -1  10  -2   69.49    7.60
   1 -10   2   66.19    7.20
   1 -10   2   59.89    6.50
  -2  10  -2    8.80    3.30
  -2  10  -2    8.20    3.20
   2 -10   2    7.90    2.20
   2 -10   2    3.80    2.30
  -3  10  -2  349.96   32.20
  -3  10  -2  368.86   32.20
   3 -10   2  351.66   31.60
   3 -10   2  358.46   31.80
  -4  10  -2   86.59    9.00
  -4  10  -2   79.09    8.70
   4 -10   2   77.69    7.80
   4 -10   2   81.79    7.90
  -5  10  -2   31.70    5.10
   5 -10   2   32.10    4.10
   7   9  -2    1.60    1.70
   7   9  -2    4.80    2.80
   7   9  -2    3.70    1.20
   7   9  -2    2.30    1.40
  -7  -9   2    0.60    1.80
   6   9  -2    2.60    1.30
   6   9  -2    1.60    1.20
   6   9  -2    2.20    1.90
   6   9  -2   -1.00    2.10
  -6  -9   2   -0.20    2.00
  -6  -9   2    2.20    2.10
  -6  -9   2    0.80    1.80
   5   9  -2    4.50    1.60
   5   9  -2    2.00    1.60
   5   9  -2    6.70    2.60
   5   9  -2    1.80    2.20
  -5  -9   2   10.80    2.00
  -5  -9   2    5.40    1.80
   4   9  -2   -1.50    1.50
   4   9  -2   -3.20    2.60
   4   9  -2    0.50    2.20
   4   9  -2   -3.40    1.70
   4   9  -2    0.40    3.20
  -4  -9   2   -0.80    1.60
  -4  -9   2    1.90    1.80
   3   9  -2   77.19    6.90
   3   9  -2   59.79    8.00
   3   9  -2   79.49    7.70
  -3  -9   2   54.79   10.00
  -3  -9   2   59.59    6.90
  -3  -9   2   71.99    6.90
   2   9  -2   45.50    5.60
   2   9  -2   46.70    6.20
   2   9  -2   44.60    6.40
   2   9  -2   36.80    4.80
  -2  -9   2   22.80    8.70
  -2  -9   2   41.00    4.50
  -2  -9   2   32.80    5.20
  -2  -9   2   36.40    4.70
   1   9  -2    7.50    3.10
   1   9  -2    5.70    2.50
   1   9  -2    9.70    3.50
   1   9  -2    4.20    3.20
  -1  -9   2    6.10    2.10
  -1  -9   2    8.70    3.00
  -1  -9   2    8.10    7.50
  -1  -9   2    5.90    2.00
   0   9  -2   -3.70    3.10
   0   9  -2    3.50    3.10
   0   9  -2    4.00    3.50
   0  -9   2    0.20    7.10
   0  -9   2    1.60    2.60
   0  -9   2   -2.50    1.80
   0  -9   2    1.60    2.10
  -1   9  -2    4.30    3.30
  -1   9  -2    6.00    3.30
  -1   9  -2    8.10    6.30
   1  -9   2    3.80    2.40
   1  -9   2    3.80    2.60
  -2   9  -2   -2.10    3.20
  -2   9  -2    0.20    3.10
   2  -9   2    1.60    2.70
   2  -9   2   -1.30    1.90
   2  -9   2   -4.30    2.20
  -3   9  -2   -2.90    5.50
  -3   9  -2    0.90    3.10
   3  -9   2    1.10    2.30
   3  -9   2   -5.60    2.80
  -4   9  -2   17.00    3.80
  -4   9  -2   16.20    4.40
   4  -9   2   15.00    2.60
  -5   9  -2   71.89    8.10
  -5   9  -2   59.29    9.00
   5  -9   2   78.39    7.60
   5  -9   2   77.79    7.20
  -6   9  -2   -0.70    2.70
   6  -9   2    3.50    2.30
   6  -9   2    7.60    1.70
   7   8  -2   17.20    2.20
   7   8  -2   15.10    2.70
   7   8  -2   14.00    2.00
   7   8  -2   11.80    2.70
  -7  -8   2   16.70    2.50
  -7  -8   2   13.90    2.50
   6   8  -2  118.69   11.40
   6   8  -2  127.59   10.90
   6   8  -2  110.49   10.90
   6   8  -2  122.29   11.30
  -6  -8   2  123.49   11.10
  -6  -8   2  107.99   11.10
   5   8  -2   40.50    6.20
   5   8  -2   47.10    5.60
   5   8  -2   41.70    4.80
   5   8  -2   47.80    4.80
   5   8  -2   53.49    5.90
  -5  -8   2   44.90    4.80
  -5  -8   2   34.00    5.10
   4   8  -2  220.58   19.30
   4   8  -2  194.68   20.10
   4   8  -2  197.28   19.60
   4   8  -2  254.97   20.30
   4   8  -2  223.88   20.00
   4   8  -2  235.48   19.80
   4   8  -2  215.38   19.40
  -4  -8   2  174.08   22.80
  -4  -8   2  208.38   19.30
   3   8  -2  337.07   28.50
   3   8  -2  314.57   28.40
   3   8  -2  349.96   28.10
   3   8  -2  370.66   28.90
   3   8  -2  343.37   28.20
   3   8  -2  300.07   28.70
  -3  -8   2  274.27   28.80
  -3  -8   2  292.87   28.10
  -3  -8   2  255.77   30.20
   2   8  -2   73.39    8.30
   2   8  -2   65.89    7.90
   2   8  -2   82.49    7.00
   2   8  -2   63.89    7.50
   2   8  -2   75.79    7.10
  -2  -8   2   64.49    8.10
  -2  -8   2   55.59    9.90
  -2  -8   2   61.09    6.70
   1   8  -2  299.27   26.90
   1   8  -2  295.37   27.10
   1   8  -2  296.77   27.10
  -1  -8   2  292.27   27.10
  -1  -8   2  306.37   26.50
  -1  -8   2  297.37   26.90
   0   8  -2    2.20    3.10
   0   8  -2   -3.50    3.00
   0   8  -2    0.50    3.10
   0   8  -2    0.50    2.50
   0  -8   2    1.00    1.70
   0  -8   2    5.40    4.70
   0  -8   2    1.10    3.00
   0  -8   2    2.70    1.70
   0  -8   2    0.20    2.50
  -1   8  -2   77.19   10.10
  -1   8  -2   97.69   10.20
   1  -8   2  101.09   11.80
   1  -8   2   98.69    9.80
   1  -8   2  109.29    9.40
   1  -8   2   98.29    9.40
   1  -8   2  106.49   11.70
  -2   8  -2  141.79   15.00
  -2   8  -2  159.78   15.00
   2  -8   2  157.58   14.30
   2  -8   2  160.28   14.60
  -3   8  -2  141.69   17.60
  -3   8  -2  165.98   15.80
  -3   8  -2  202.38   17.70
  -3   8  -2  136.09   15.60
   3  -8   2  161.98   15.00
   3  -8   2  171.18   15.30
   3  -8   2  170.68   14.90
  -4   8  -2  173.78   17.50
  -4   8  -2  164.18   20.20
  -4   8  -2  180.58   17.70
  -4   8  -2  176.78   17.20
  -4   8  -2  210.38   17.30
   4  -8   2  194.08   16.80
   4  -8   2  181.28   17.00
  -5   8  -2   94.99    9.90
  -5   8  -2  110.29   10.10
  -5   8  -2   92.99   10.40
  -5   8  -2   96.99   11.10
   5  -8   2   89.59   10.30
  -6   8  -2   21.80    3.20
  -6   8  -2   13.50    3.60
  -6   8  -2   15.70    3.80
   6  -8   2    9.70    2.90
   6  -8   2   17.40    2.50
  -7   8  -2   41.00    6.10
  -7   8  -2   40.30    5.60
   7  -8   2   38.40    4.10
   8   7  -2    1.70    1.20
   8   7  -2    1.90    1.80
   8   7  -2    1.60    1.20
   8   7  -2    0.40    2.20
   7   7  -2   27.10    3.10
   7   7  -2   24.40    3.10
   7   7  -2   28.20    4.30
   7   7  -2   20.60    3.60
  -7  -7   2   25.00    3.70
   6   7  -2    9.90    2.90
   6   7  -2   10.40    1.90
   6   7  -2    8.20    2.40
   6   7  -2    6.90    1.90
   6   7  -2    4.30    4.00
  -6  -7   2    6.00    2.20
  -6  -7   2    8.60    1.90
   5   7  -2   20.40    2.90
   5   7  -2   15.60    2.70
   5   7  -2   15.90    4.10
   5   7  -2   21.50    3.70
   5   7  -2   22.40    3.90
   5   7  -2   13.80    3.30
   5   7  -2   14.00    3.30
   5   7  -2   18.30    4.40
  -5  -7   2   11.60    7.50
  -5  -7   2   24.00    3.00
   4   7  -2   59.49    7.10
   4   7  -2   68.39    6.60
   4   7  -2   66.49    7.40
   4   7  -2   79.69    8.60
   4   7  -2   73.59    7.30
   4   7  -2   60.99    8.00
   4   7  -2   66.99    6.50
  -4  -7   2   58.69    6.40
  -4  -7   2   64.79   10.20
   3   7  -2   -3.40    2.90
   3   7  -2    0.60    2.40
   3   7  -2    1.10    1.50
   3   7  -2   -0.70    3.30
   3   7  -2   -0.50    1.60
   3   7  -2    2.40    2.20
  -3  -7   2   -2.20    1.20
  -3  -7   2    1.50    2.30
  -3  -7   2   -3.50    4.10
  -3  -7   2    0.60    4.60
   2   7  -2    5.70    3.10
   2   7  -2    4.60    1.80
   2   7  -2    2.10    3.00
   2   7  -2   -0.60    2.40
   2   7  -2   -0.50    2.10
  -2  -7   2    3.00    2.00
  -2  -7   2    1.40    3.40
  -2  -7   2    3.10    3.70
  -2  -7   2    7.20    3.10
   1   7  -2    1.70    2.30
   1   7  -2   -1.40    2.90
   1   7  -2    0.90    2.80
   1   7  -2    1.50    2.10
  -1  -7   2    0.90    2.80
  -1  -7   2    1.30    2.60
  -1  -7   2   -1.30    3.10
  -1  -7   2    2.20    1.30
   0   7  -2   56.79    6.00
   0   7  -2   51.09    6.40
   0   7  -2   55.79    5.70
   0  -7   2   50.89    5.10
   0  -7   2   48.00    6.70
   0  -7   2   45.70    5.90
  -1   7  -2  154.28   15.30
  -1   7  -2  165.18   15.20
  -1   7  -2  174.48   14.90
  -1   7  -2  137.69   15.20
   1  -7   2  148.89   14.60
   1  -7   2  162.78   14.90
   1  -7   2  177.08   15.10
   1  -7   2  168.18   14.90
   1  -7   2  176.48   14.60
   1  -7   2  149.39   15.40
  -2   7  -2    9.30    2.60
  -2   7  -2    8.30    3.30
  -2   7  -2   11.40    3.30
  -2   7  -2    2.70    3.40
  -2   7  -2    6.60    2.60
   2  -7   2    9.60    2.40
   2  -7   2    6.90    2.60
   2  -7   2    9.20    3.80
  -3   7  -2    8.40    3.90
  -3   7  -2    5.20    3.30
  -3   7  -2    8.90    3.30
  -3   7  -2    5.00    2.50
   3  -7   2    2.10    2.40
   3  -7   2    4.00    2.00
   3  -7   2    2.20    2.30
  -4   7  -2    7.90    2.50
  -4   7  -2    5.10    2.60
  -4   7  -2   12.50    4.30
  -4   7  -2    6.40    4.80
   4  -7   2    0.40    2.90
   4  -7   2   10.50    2.10
   4  -7   2    6.10    2.50
  -5   7  -2   28.50    5.60
  -5   7  -2   28.70    4.50
  -5   7  -2   28.20    4.30
  -5   7  -2   24.50    6.30
   5  -7   2   39.20    5.20
   5  -7   2   36.40    5.00
   5  -7   2   35.20    4.10
   5  -7   2   27.50    4.60
  -6   7  -2   10.50    8.70
  -6   7  -2    7.10    2.40
  -6   7  -2    0.20    2.40
   6  -7   2    1.40    2.70
   6  -7   2    1.90    1.80
   6  -7   2    1.40    3.10
  -7   7  -2   18.30    3.30
   7  -7   2   20.20    3.30
   7  -7   2   24.00    3.90
   7  -7   2   26.30    3.20
   7  -7   2   19.00    2.80
  -8   7  -2    3.00    2.80
  -8   7  -2   -3.10    2.60
  -8   7  -2   -2.10    2.50
   8  -7   2    5.10    1.70
   9   6  -2   -1.50    1.80
   9   6  -2    0.40    1.10
   9   6  -2    1.10    1.70
   9   6  -2   -1.60    1.50
   8   6  -2   37.90    3.60
   8   6  -2   33.90    3.70
   8   6  -2   27.80    4.50
   8   6  -2   30.50    4.60
  -8  -6   2   31.70    4.90
   7   6  -2  154.88   13.70
   7   6  -2  147.39   14.00
   7   6  -2  135.39   14.80
  -7  -6   2  163.48   13.50
  -7  -6   2  136.79   13.90
   6   6  -2  110.99   11.40
   6   6  -2  102.99   11.60
   6   6  -2  129.19   11.90
   6   6  -2  119.09   11.20
   6   6  -2  129.19   11.60
   6   6  -2  128.89   11.10
  -6  -6   2  112.39   12.00
  -6  -6   2  124.69   11.00
   5   6  -2 3615.84  363.86
   5   6  -2 4705.83  364.06
   5   6  -2 3915.81  364.26
   5   6  -2 3967.00  363.86
   5   6  -2 4215.68  363.86
   5   6  -2 4546.25  364.06
   5   6  -2 4190.18  363.76
   5   6  -2 4472.55  364.16
  -5  -6   2 3886.31  363.66
   4   6  -2  370.76   33.70
   4   6  -2  410.96   33.50
   4   6  -2  415.96   33.80
   4   6  -2  394.16   34.10
   4   6  -2  385.56   33.50
  -4  -6   2  327.57   33.60
  -4  -6   2  349.37   34.10
  -4  -6   2  373.16   33.70
   3   6  -2 1095.99   87.29
   3   6  -2 1004.20   87.49
   3   6  -2 1076.79   87.49
  -3  -6   2  908.81   87.59
  -3  -6   2  991.40   87.39
  -3  -6   2  886.61   87.19
  -3  -6   2 1012.10   87.59
   2   6  -2  673.93   53.19
   2   6  -2  622.34   53.59
   2   6  -2  645.04   53.39
   2   6  -2  600.84   53.39
   2   6  -2  672.63   53.19
   2   6  -2  609.84   53.49
  -2  -6   2  606.04   53.29
  -2  -6   2  601.94   53.29
  -2  -6   2  576.84   53.59
  -2  -6   2  546.25   53.09
  -2  -6   2  539.75   53.69
  -2  -6   2  568.64   53.39
   1   6  -2   24.40    3.50
   1   6  -2   22.60    3.60
   1   6  -2   32.00    3.60
   1   6  -2   21.80    3.90
   1   6  -2   24.90    3.60
   1   6  -2   24.60    3.60
   1   6  -2   26.60    4.00
  -1  -6   2   30.60    4.30
  -1  -6   2   25.60    3.60
  -1  -6   2   23.30    3.90
  -1  -6   2   21.90    3.60
  -1  -6   2   23.40    2.70
  -1  -6   2   21.50    3.60
   0   6  -2  954.50   98.49
   0   6  -2 1316.57   98.49
   0   6  -2 1219.78   98.29
   0   6  -2 1222.08   98.19
   0   6  -2 1043.40   98.29
   0   6  -2 1109.89   98.49
   0  -6   2 1098.49   98.39
   0  -6   2 1153.98   98.29
   0  -6   2 1082.69   98.09
   0  -6   2 1120.99   98.39
   0  -6   2 1023.30   98.49
  -1   6  -2  166.78   15.80
  -1   6  -2  189.38   15.70
  -1   6  -2  180.18   16.20
  -1   6  -2  158.78   15.80
  -1   6  -2  181.88   16.00
  -1   6  -2  179.58   16.30
   1  -6   2  168.98   16.00
   1  -6   2  176.18   15.50
   1  -6   2  181.28   16.00
   1  -6   2  177.38   15.80
   1  -6   2  155.78   16.00
  -2   6  -2  610.14   55.39
  -2   6  -2  585.74   54.99
  -2   6  -2  575.04   55.09
  -2   6  -2  655.13   54.89
  -2   6  -2  609.64   55.09
   2  -6   2  603.34   55.19
   2  -6   2  612.44   54.89
   2  -6   2  724.73   54.89
   2  -6   2  630.64   54.99
   2  -6   2  645.54   55.19
  -3   6  -2   10.60    4.10
  -3   6  -2    8.70    2.60
  -3   6  -2   10.60    2.10
  -3   6  -2   12.70    2.50
   3  -6   2    8.50    2.10
   3  -6   2   11.50    3.20
   3  -6   2   13.40    3.00
   3  -6   2    8.70    2.60
   3  -6   2    9.40    2.80
  -4   6  -2  534.35   50.69
  -4   6  -2  572.84   50.69
  -4   6  -2  561.24   50.99
  -4   6  -2  508.55   50.69
  -4   6  -2  492.75   51.29
   4  -6   2  625.34   50.89
   4  -6   2  667.53   50.99
   4  -6   2  586.44   50.59
   4  -6   2  623.64   50.59
  -5   6  -2    3.90    2.00
  -5   6  -2    7.40    5.10
  -5   6  -2    0.60    4.90
  -5   6  -2    2.60    2.40
   5  -6   2    2.70    2.60
   5  -6   2    6.70    2.70
   5  -6   2    4.20    1.90
   5  -6   2    7.60    2.70
   5  -6   2    5.30    1.90
  -6   6  -2  109.49   11.10
  -6   6  -2  114.49   13.50
  -6   6  -2  105.09   11.50
  -6   6  -2   97.89   13.10
   6  -6   2  133.49   11.60
   6  -6   2  131.09   11.70
   6  -6   2  117.49   10.90
   6  -6   2  122.99   11.10
   6  -6   2  128.89   11.10
  -7   6  -2   96.29    9.30
   7  -6   2   95.99    9.50
   7  -6   2   79.89    9.90
   7  -6   2  103.29    9.10
  -8   6  -2    4.70    2.30
  -8   6  -2   13.10    2.50
   8  -6   2   10.60    2.00
   8  -6   2   12.50    2.30
   8  -6   2   11.30    1.90
   8  -6   2    9.70    2.10
  -9   6  -2   55.69    6.60
  -9   6  -2   47.20    5.80
   9  -6   2   51.39    4.90
   9  -6   2   49.30    5.30
   9  -6   2   48.70    5.10
   9   5  -2    1.70    1.80
   9   5  -2   -0.20    2.00
   9   5  -2    2.30    2.30
   9   5  -2    1.70    1.30
   8   5  -2   -0.50    2.00
   8   5  -2    3.10    2.10
   8   5  -2    4.60    2.40
   8   5  -2    1.60    1.30
   8   5  -2    2.60    1.50
  -8  -5   2    4.20    2.40
   7   5  -2    0.60    2.40
   7   5  -2   -0.50    1.50
   7   5  -2   -2.90    2.00
   7   5  -2    0.60    1.30
   7   5  -2    1.60    2.40
  -7  -5   2    0.20    1.50
   6   5  -2    8.20    3.50
   6   5  -2    7.40    2.40
   6   5  -2   11.60    1.90
   6   5  -2   11.60    2.70
   6   5  -2   11.00    2.10
   6   5  -2   12.10    3.50
   6   5  -2   13.70    3.10
  -6  -5   2    9.90    1.80
   5   5  -2    0.00    3.70
   5   5  -2   -1.00    1.50
   5   5  -2    0.10    1.30
   5   5  -2    1.90    2.90
   5   5  -2    3.00    2.00
   5   5  -2   -3.80    3.20
   5   5  -2    1.70    2.50
   5   5  -2   -0.50    2.00
  -5  -5   2    2.10    3.30
  -5  -5   2    1.80    4.20
  -5  -5   2    0.00    1.20
  -5  -5   2   -3.60    4.80
   4   5  -2    1.40    2.60
   4   5  -2    3.70    3.20
   4   5  -2    3.60    1.90
   4   5  -2    2.20    3.20
   4   5  -2    5.90    2.70
   4   5  -2    0.60    1.50
   4   5  -2    3.50    1.50
  -4  -5   2    2.60    1.10
  -4  -5   2    2.60    2.70
  -4  -5   2    6.40    3.20
  -4  -5   2    1.50    3.10
   3   5  -2   54.19    5.90
   3   5  -2   54.89    6.40
   3   5  -2   52.09    5.20
   3   5  -2   61.49    6.80
   3   5  -2   53.69    5.70
   3   5  -2   52.49    5.30
  -3  -5   2   53.19    5.80
  -3  -5   2   43.50    4.90
  -3  -5   2   50.19    5.90
   2   5  -2    1.30    1.70
   2   5  -2    0.60    2.60
   2   5  -2   -4.90    3.30
   2   5  -2    4.40    2.10
   2   5  -2    0.40    2.40
   2   5  -2    3.00    1.50
   2   5  -2   -2.20    2.90
   2   5  -2    3.20    0.80
  -2  -5   2    3.50    1.60
  -2  -5   2    2.70    0.90
  -2  -5   2    2.90    1.90
   1   5  -2    1.00    1.20
   1   5  -2    1.90    0.90
   1   5  -2   -1.10    3.30
  -1  -5   2    0.40    1.40
  -1  -5   2    0.00    1.30
  -1  -5   2    0.70    1.60
  -1  -5   2    0.00    0.80
   0   5  -2    1.00    1.10
   0   5  -2   -1.90    0.90
   0  -5   2   -0.50    1.20
   0  -5   2   -0.10    1.40
   0  -5   2    0.30    1.50
   0  -5   2    0.80    0.70
  -1   5  -2    3.30    1.30
  -1   5  -2    3.30    1.20
  -1   5  -2    0.70    1.10
  -1   5  -2    2.40    1.70
   1  -5   2    0.10    1.20
   1  -5   2    1.60    1.40
   1  -5   2    3.00    1.50
   1  -5   2    3.10    0.90
  -2   5  -2    2.10    1.10
  -2   5  -2    4.40    1.40
  -2   5  -2    1.50    1.40
  -2   5  -2    4.30    1.80
  -2   5  -2    0.70    1.20
   2  -5   2   -1.80    2.30
   2  -5   2    1.70    1.60
   2  -5   2    5.20    1.40
   2  -5   2   -0.40    1.60
  -3   5  -2    4.00    1.30
  -3   5  -2   -4.60    4.30
  -3   5  -2    0.90    1.70
  -3   5  -2    2.10    1.60
  -3   5  -2    1.00    1.40
   3  -5   2    0.70    2.20
   3  -5   2   -0.50    2.80
   3  -5   2    1.20    1.90
   3  -5   2   -2.80    2.60
   3  -5   2    0.30    1.60
   3  -5   2    0.80    2.40
  -4   5  -2    2.80    2.20
  -4   5  -2   -5.30    4.90
  -4   5  -2    1.40    1.30
  -4   5  -2    2.20    1.90
  -4   5  -2    1.20    1.80
   4  -5   2    2.50    2.50
   4  -5   2    6.40    2.50
   4  -5   2    5.30    2.50
   4  -5   2    4.70    1.70
   4  -5   2    2.50    1.80
  -5   5  -2    0.90    1.80
  -5   5  -2    8.50    5.60
  -5   5  -2    1.10    2.10
  -5   5  -2    1.60    2.50
   5  -5   2   -0.40    1.60
   5  -5   2   -0.10    2.30
   5  -5   2    3.90    2.80
   5  -5   2    0.30    1.50
   5  -5   2    0.70    2.90
  -6   5  -2    4.70    2.30
  -6   5  -2    5.40    1.90
  -6   5  -2    3.50    4.90
   6  -5   2    7.10    2.30
   6  -5   2    1.70    1.80
   6  -5   2    4.80    1.80
   6  -5   2    7.50    3.10
   6  -5   2    6.30    3.20
   6  -5   2    4.10    1.60
  -7   5  -2   -1.50    2.40
  -7   5  -2    2.50    4.60
  -7   5  -2    0.90    1.80
   7  -5   2   -0.80    1.50
   7  -5   2    2.80    2.90
   7  -5   2    0.60    2.10
   7  -5   2   -0.70    1.70
   7  -5   2    2.70    3.60
   7  -5   2   -1.10    1.40
  -8   5  -2   12.70    2.50
  -8   5  -2   11.80    2.90
   8  -5   2   15.30    2.30
   8  -5   2   18.60    2.70
   8  -5   2   17.80    2.80
   8  -5   2   19.90    2.90
  -9   5  -2    5.90    2.60
  -9   5  -2    4.60    2.10
   9  -5   2    6.70    1.90
   9  -5   2   10.10    1.70
   9  -5   2   11.00    1.70
  10   4  -2   -0.20    2.20
  10   4  -2   -1.10    2.20
   9   4  -2  168.48   13.70
   9   4  -2  142.09   14.10
   9   4  -2  144.49   13.80
   9   4  -2  150.78   14.20
   8   4  -2    2.10    2.00
   8   4  -2    1.60    1.60
   8   4  -2    0.00    2.50
   8   4  -2   -0.10    2.30
  -8  -4   2    1.70    4.10
   7   4  -2   26.30    3.90
   7   4  -2   21.20    3.10
   7   4  -2   17.70    3.20
   7   4  -2   26.40    3.90
   7   4  -2   24.90    3.10
  -7  -4   2   32.20    3.50
   6   4  -2   66.99    7.70
   6   4  -2   69.29    7.10
   6   4  -2   61.79    6.90
   6   4  -2   72.89    6.80
   6   4  -2   84.19    7.70
  -6  -4   2   72.49    6.80
  -6  -4   2   68.39    9.00
  -6  -4   2   65.69   10.30
   5   4  -2  215.08   17.70
   5   4  -2  194.78   17.60
   5   4  -2  189.98   17.50
   5   4  -2  169.18   18.00
   5   4  -2  216.28   18.50
  -5  -4   2  208.68   18.30
  -5  -4   2  189.48   18.50
  -5  -4   2  185.08   17.30
   4   4  -2  100.49   11.20
   4   4  -2  141.39   11.40
   4   4  -2  114.49   10.40
   4   4  -2  121.39   10.40
   4   4  -2  112.89   11.50
   4   4  -2  131.79   11.10
   4   4  -2  108.69   10.50
  -4  -4   2  110.49   10.90
  -4  -4   2  107.19   11.50
  -4  -4   2   97.89   10.20
  -4  -4   2  118.39   11.20
   3   4  -2  341.77   31.30
   3   4  -2  363.26   31.10
   3   4  -2  384.96   31.50
   3   4  -2  350.16   31.20
   3   4  -2  340.37   31.60
  -3  -4   2  315.27   31.40
  -3  -4   2  359.86   31.40
  -3  -4   2  374.56   31.40
   2   4  -2  109.79    9.20
   2   4  -2   91.19    9.30
   2   4  -2  110.99    9.00
  -2  -4   2   88.29    9.70
  -2  -4   2  108.09    9.40
  -2  -4   2  101.89    9.50
   1   4  -2 1423.56  135.19
   1   4  -2 1406.16  134.99
   1   4  -2 1697.23  135.09
  -1  -4   2 1591.14  135.29
  -1  -4   2 1471.35  135.19
  -1  -4   2 1696.43  135.29
   0   4  -2   38.70    3.30
   0   4  -2   28.10    3.20
   0   4  -2   29.40    3.30
   0   4  -2   31.30    3.10
   0  -4   2   30.70    3.40
   0  -4   2   34.50    3.30
  -1   4  -2 1270.37  109.59
  -1   4  -2 1210.08  109.59
  -1   4  -2 1325.87  109.49
  -1   4  -2 1123.69  109.59
   1  -4   2 1334.77  109.69
   1  -4   2 1321.87  109.59
   1  -4   2 1157.98  109.59
   1  -4   2 1284.07  109.49
  -2   4  -2    3.00    1.00
  -2   4  -2    2.90    1.10
  -2   4  -2    4.10    1.00
  -2   4  -2    2.90    1.10
   2  -4   2    4.20    1.20
   2  -4   2    1.40    1.80
   2  -4   2    4.40    1.20
   2  -4   2    3.60    1.10
  -3   4  -2  244.08   20.40
  -3   4  -2  216.88   20.40
  -3   4  -2  237.08   20.50
  -3   4  -2  210.88   20.50
  -3   4  -2  231.38   20.30
   3  -4   2  237.88   20.50
  -4   4  -2   94.29    9.90
  -4   4  -2  104.89   10.20
  -4   4  -2   99.49    9.90
  -4   4  -2  105.39   10.10
  -4   4  -2   91.89   10.20
   4  -4   2  120.09   10.20
   4  -4   2  131.69   10.50
   4  -4   2  120.29   10.10
   4  -4   2  104.69   10.40
   4  -4   2  112.89   10.10
   4  -4   2  123.09   11.00
  -5   4  -2  531.05   52.09
  -5   4  -2  504.25   51.79
   5  -4   2  603.04   51.79
   5  -4   2  663.53   52.19
   5  -4   2  610.04   51.79
   5  -4   2  553.54   51.79
   5  -4   2  627.34   52.09
   5  -4   2  632.84   52.39
  -6   4  -2    2.90    2.40
  -6   4  -2    4.30    2.80
  -6   4  -2    2.40    2.30
   6  -4   2    6.20    2.20
   6  -4   2    6.60    1.90
   6  -4   2    0.70    2.80
   6  -4   2    3.40    1.50
   6  -4   2    7.70    3.60
   6  -4   2    2.00    1.60
  -7   4  -2   37.40    5.50
  -7   4  -2   46.40    7.40
  -7   4  -2   35.50    4.80
   7  -4   2   44.30    7.50
   7  -4   2   45.50    6.00
   7  -4   2   41.20    5.20
   7  -4   2   45.80    5.60
   7  -4   2   45.50    4.60
   7  -4   2   42.90    4.60
   7  -4   2   47.10    4.80
  -8   4  -2   80.09    9.20
  -8   4  -2   88.69   13.60
  -8   4  -2   82.29    9.70
   8  -4   2  105.59    9.10
   8  -4   2  113.39    9.30
   8  -4   2  100.19    9.00
   8  -4   2   98.19    9.40
   8  -4   2   98.69   10.10
  -9   4  -2   20.80    3.40
  -9   4  -2   26.60    3.70
   9  -4   2   27.30    3.50
   9  -4   2   17.00    2.70
   9  -4   2   17.70    2.70
 -10   4  -2   33.50    4.60
 -10   4  -2   17.10    5.10
  10  -4   2   24.90    3.10
  10  -4   2   35.10    3.30
  10  -4   2   28.40    3.40
  10   3  -2    6.90    2.10
  10   3  -2    6.00    2.40
  10   3  -2    4.10    1.90
   9   3  -2    0.20    1.50
   9   3  -2    1.70    1.80
   9   3  -2    3.90    2.40
   9   3  -2    1.30    1.90
   9   3  -2    3.20    2.30
   8   3  -2    7.90    3.00
   8   3  -2    8.80    2.40
   8   3  -2   13.60    2.40
   8   3  -2   12.70    3.10
   8   3  -2   12.50    2.10
  -8  -3   2   14.30    3.80
   7   3  -2   -2.40    1.80
   7   3  -2    2.00    1.40
   7   3  -2    0.90    1.90
   7   3  -2   -1.10    2.50
   7   3  -2    1.00    2.30
   7   3  -2    1.00    1.90
  -7  -3   2    0.80    1.80
  -7  -3   2    0.70    4.10
   6   3  -2    4.80    2.80
   6   3  -2    9.90    2.60
   6   3  -2    9.80    1.70
   6   3  -2    6.00    2.10
   6   3  -2    6.20    2.10
   6   3  -2    7.80    2.20
  -6  -3   2   10.10    1.60
  -6  -3   2   12.10    3.80
  -6  -3   2    8.60    3.20
   5   3  -2    1.00    2.60
   5   3  -2    0.80    1.20
   5   3  -2    0.90    3.10
   5   3  -2    0.90    1.60
   5   3  -2    0.70    1.70
   5   3  -2    2.70    1.10
   5   3  -2    2.20    1.90
   5   3  -2   -0.70    2.30
  -5  -3   2   -0.90    1.00
  -5  -3   2   -2.10    2.20
  -5  -3   2    0.50    2.30
   4   3  -2   18.30    3.00
   4   3  -2   29.40    4.00
   4   3  -2   24.70    4.70
   4   3  -2   25.60    3.90
   4   3  -2   23.50    2.80
   4   3  -2   24.00    3.10
  -4  -3   2   26.20    3.30
   3   3  -2    1.90    0.80
  -3  -3   2    1.30    1.40
  -3  -3   2    0.70    1.20
   2   3  -2   -0.70    0.50
   2   3  -2    1.80    0.90
  -2  -3   2    0.60    0.90
  -2  -3   2    1.60    1.00
   1   3  -2    3.60    1.00
   1   3  -2    4.00    0.90
   1   3  -2    6.50    0.70
   1   3  -2    7.00    0.90
  -1  -3   2    7.10    1.20
  -1  -3   2    6.60    1.10
   0   3  -2    0.90    0.50
   0   3  -2    2.70    0.80
   0   3  -2    2.60    0.80
   0   3  -2    0.60    0.40
   0   3  -2    1.10    0.70
   0  -3   2    1.30    0.60
   0  -3   2    3.00    0.80
   0  -3   2    1.50    0.80
  -1   3  -2    0.30    0.70
  -1   3  -2   -0.80    0.60
  -1   3  -2   -0.10    0.60
   1  -3   2   -0.80    0.60
   1  -3   2   -0.60    0.70
   1  -3   2    0.30    0.60
  -2   3  -2    0.20    0.90
  -2   3  -2    0.30    0.70
  -2   3  -2    2.70    1.70
   2  -3   2   -0.40    0.80
   2  -3   2    1.00    0.70
   2  -3   2   -0.80    0.70
   2  -3   2    0.00    1.30
  -3   3  -2    4.30    1.90
  -3   3  -2    3.00    1.00
  -3   3  -2    2.30    0.90
  -3   3  -2    5.50    1.10
   3  -3   2    5.80    1.40
   3  -3   2    3.40    1.00
   3  -3   2    3.60    1.10
  -4   3  -2   -0.20    1.80
  -4   3  -2    3.10    1.30
  -4   3  -2    4.40    1.40
  -4   3  -2    2.60    1.10
  -4   3  -2    2.00    1.00
   4  -3   2    2.70    1.60
   4  -3   2    1.70    2.00
  -5   3  -2    3.00    2.40
  -5   3  -2    3.30    1.60
  -5   3  -2    2.40    1.20
  -5   3  -2    2.40    1.60
   5  -3   2   10.00    3.50
   5  -3   2    1.20    1.70
   5  -3   2    0.10    3.00
   5  -3   2    1.50    2.00
   5  -3   2    0.30    2.70
   5  -3   2    3.30    1.50
   5  -3   2    1.60    1.40
  -6   3  -2   86.69    8.60
  -6   3  -2   81.99    7.80
  -6   3  -2   72.19    8.40
   6  -3   2   88.29    8.90
   6  -3   2   86.59    7.90
   6  -3   2   83.09    8.40
  -7   3  -2    2.50    2.40
  -7   3  -2   -3.70    3.00
  -7   3  -2   -2.20    1.50
   7  -3   2    0.00    1.40
   7  -3   2   -0.60    2.70
   7  -3   2   -1.30    1.80
   7  -3   2    1.00    1.40
   7  -3   2   -0.20    2.90
   7  -3   2    1.10    1.90
   7  -3   2   -3.90    4.50
  -8   3  -2   18.60    3.70
  -8   3  -2   14.30    5.40
  -8   3  -2   20.90    3.50
   8  -3   2   19.50    3.10
   8  -3   2   27.80    3.20
   8  -3   2   23.80    3.90
   8  -3   2   24.40    3.70
   8  -3   2   24.50    3.10
  -9   3  -2   22.80    4.00
   9  -3   2   22.00    4.10
   9  -3   2   27.20    3.80
   9  -3   2   29.20    3.30
   9  -3   2   31.70    3.50
 -10   3  -2   -1.40    2.20
 -10   3  -2    1.60    2.70
  10  -3   2    0.20    1.10
  10  -3   2    1.50    1.40
  10  -3   2    0.30    1.10
  10   2  -2    8.80    1.80
  10   2  -2    6.10    2.70
  10   2  -2    7.00    1.90
   9   2  -2    1.80    2.70
   9   2  -2   -2.20    1.70
   9   2  -2   -0.30    2.00
   9   2  -2    1.70    2.40
   9   2  -2    1.80    1.80
   8   2  -2    8.00    2.00
   8   2  -2   11.90    3.10
   8   2  -2    5.80    1.90
   8   2  -2    6.00    2.80
   8   2  -2   12.30    2.40
  -8  -2   2   11.90    8.00
  -8  -2   2   13.10    3.00
   7   2  -2   15.60    4.90
   7   2  -2   18.20    2.50
   7   2  -2   15.20    2.60
   7   2  -2   15.20    2.50
   7   2  -2   17.90    3.40
   7   2  -2   14.90    3.30
  -7  -2   2   14.50    4.60
   6   2  -2  465.45   39.80
   6   2  -2  406.36   39.90
   6   2  -2  450.65   40.10
   6   2  -2  497.55   39.90
   6   2  -2  438.86   39.80
   5   2  -2  344.07   30.90
   5   2  -2  391.66   30.90
   5   2  -2  352.76   30.90
   5   2  -2  313.07   31.00
   5   2  -2  365.26   31.30
   5   2  -2  302.27   30.90
  -5  -2   2  378.96   30.70
   4   2  -2  456.55   39.50
  -4  -2   2  427.96   39.40
  -4  -2   2  515.35   39.90
  -4  -2   2  404.46   39.30
   3   2  -2  988.90   80.19
  -3  -2   2  845.62   80.09
   2   2  -2 2604.14  212.88
   2   2  -2 2275.67  212.88
   1   2  -2  867.51   81.39
   1   2  -2 1087.69   81.39
  -1  -2   2  840.82   81.29
   0   2  -2  383.56   36.30
   0   2  -2  418.36   36.30
   0  -2   2  458.55   36.40
   0  -2   2  374.46   36.30
   0  -2   2  440.16   36.40
  -1   2  -2 2909.91  260.77
  -1   2  -2 3126.59  260.77
  -1   2  -2 2731.53  260.67
   1  -2   2 3186.98  260.77
  -2   2  -2  129.79   12.00
  -2   2  -2  139.19   11.90
  -2   2  -2  135.09   12.10
   2  -2   2  134.69   12.00
   2  -2   2  144.89   12.00
   2  -2   2  136.19   12.10
   2  -2   2  130.19   12.10
  -3   2  -2   10.30    1.70
  -3   2  -2   16.60    1.80
  -3   2  -2   13.80    1.70
   3  -2   2   12.30    1.80
   3  -2   2   13.60    1.50
   3  -2   2   15.10    1.80
  -4   2  -2  334.37   34.10
  -4   2  -2  393.66   34.10
  -4   2  -2  416.46   34.20
   4  -2   2  412.66   34.40
  -5   2  -2  172.08   16.20
  -5   2  -2  179.28   16.30
  -5   2  -2  152.58   16.10
   5  -2   2  189.68   16.50
   5  -2   2  196.78   17.20
   5  -2   2  200.68   16.60
   5  -2   2  185.38   16.20
   5  -2   2  192.78   16.40
   5  -2   2  179.38   16.30
  -6   2  -2   94.09   10.60
   6  -2   2  109.69   10.20
   6  -2   2  126.89   10.50
   6  -2   2  111.59   10.20
   6  -2   2  107.69   10.50
   6  -2   2  127.49   12.50
   6  -2   2  113.79   11.10
  -7   2  -2 1120.99  107.09
   7  -2   2 1289.57  107.09
   7  -2   2 1192.78  106.79
   7  -2   2 1247.78  106.79
   7  -2   2 1181.48  106.69
   7  -2   2 1281.57  106.69
  -8   2  -2  169.88   17.00
  -8   2  -2  148.79   15.90
  -8   2  -2  151.38   15.20
   8  -2   2  173.08   15.40
   8  -2   2  179.98   15.90
   8  -2   2  187.08   15.20
  -9   2  -2    0.20    3.10
  -9   2  -2    0.50    1.90
   9  -2   2   -0.50    1.80
   9  -2   2    1.00    1.30
   9  -2   2    0.40    1.40
 -10   2  -2   44.00    5.80
  10  -2   2   49.70    4.70
  10  -2   2   45.30    5.10
  10  -2   2   37.40    5.90
  10  -2   2   56.69    4.90
  10   1  -2    4.10    2.70
  10   1  -2   13.30    1.70
  10   1  -2    6.30    2.30
  10   1  -2   10.20    2.00
   9   1  -2   20.30    3.10
   9   1  -2   21.60    3.50
   9   1  -2   22.10    3.30
   9   1  -2   18.40    3.70
   9   1  -2   22.20    3.00
   8   1  -2    0.00    1.80
   8   1  -2    3.60    2.10
   8   1  -2    1.50    1.50
   8   1  -2    2.90    2.40
   8   1  -2   -1.70    2.50
   8   1  -2    3.50    3.00
  -8  -1   2   -0.80    2.60
  -8  -1   2    1.70    6.20
   7   1  -2   16.70    4.80
   7   1  -2   20.90    4.30
   7   1  -2   34.90    4.10
   7   1  -2   31.00    3.70
   7   1  -2   39.90    4.70
   7   1  -2   28.10    4.00
   7   1  -2   32.70    5.00
  -7  -1   2   49.50    6.40
   6   1  -2   11.30    2.10
   6   1  -2   11.20    3.00
   6   1  -2   13.20    2.10
   6   1  -2   18.70    2.80
   6   1  -2   14.10    2.50
   6   1  -2   13.90    3.20
   6   1  -2   11.60    2.70
  -6  -1   2   15.90    2.50
   5   1  -2   35.70    3.80
   5   1  -2   39.10    4.00
   5   1  -2   45.10    5.10
   5   1  -2   31.50    3.40
   5   1  -2   23.00    4.20
   5   1  -2   27.60    3.40
   5   1  -2   38.80    4.90
  -5  -1   2   26.50    3.70
  -5  -1   2   34.30    5.00
   4   1  -2   20.60    2.40
  -4  -1   2   21.00    3.00
  -4  -1   2   18.60    2.40
  -4  -1   2   25.20    2.30
  -4  -1   2   24.10    3.50
   3   1  -2   17.00    1.70
  -3  -1   2   14.30    1.70
  -3  -1   2   14.10    1.70
  -3  -1   2   18.80    1.80
   2   1  -2    1.50    0.60
   2   1  -2    1.50    0.50
  -2  -1   2    1.30    0.80
  -2  -1   2    2.10    0.40
  -2  -1   2    1.20    0.40
   1   1  -2    8.80    1.00
   1   1  -2    9.30    1.10
   1   1  -2    7.80    1.00
   0   1  -2    0.20    0.10
   0   1  -2    0.20    0.50
   0   1  -2    1.00    0.50
   0  -1   2    0.30    0.50
   0  -1   2    0.20    0.50
  -1   1  -2    0.80    0.60
  -1   1  -2    0.40    0.50
   1  -1   2    1.10    0.50
   1  -1   2    0.10    0.50
   1  -1   2    0.70    0.30
  -2   1  -2   54.09    4.40
  -2   1  -2   54.19    4.50
   2  -1   2   42.20    4.40
   2  -1   2   46.20    4.30
   2  -1   2   47.30    4.30
   2  -1   2   44.20    4.40
  -3   1  -2    1.60    0.90
  -3   1  -2    0.60    0.70
  -3   1  -2   -0.40    0.60
   3  -1   2    0.50    0.40
   3  -1   2    1.10    0.70
  -4   1  -2    4.00    1.00
  -4   1  -2    4.00    1.00
  -4   1  -2    7.80    1.30
   4  -1   2    2.80    0.80
   4  -1   2    4.90    1.20
  -5   1  -2    2.30    1.10
  -5   1  -2   -1.10    1.40
   5  -1   2    0.40    1.40
   5  -1   2   -0.70    1.50
   5  -1   2   -0.10    1.50
   5  -1   2   -2.30    2.20
  -6   1  -2    0.40    1.30
   6  -1   2    8.90    3.00
   6  -1   2    3.40    2.70
   6  -1   2   -1.20    1.30
   6  -1   2    7.50    6.20
   6  -1   2    3.10    1.70
   6  -1   2    2.30    2.10
   6  -1   2    1.50    1.30
  -7   1  -2    0.80    1.60
  -7   1  -2    1.10    2.30
   7  -1   2    2.40    1.40
   7  -1   2    1.50    2.90
   7  -1   2    1.50    1.90
   7  -1   2    0.10    2.30
   7  -1   2    1.00    1.40
   7  -1   2    8.80    2.90
  -8   1  -2   -3.30    3.80
  -8   1  -2    2.50    1.90
   8  -1   2    2.30    1.80
   8  -1   2    2.00    1.30
   8  -1   2    7.10    2.90
   8  -1   2    2.20    1.50
  -9   1  -2    2.40    2.20
   9  -1   2    4.40    1.40
   9  -1   2    4.00    1.90
   9  -1   2    5.80    3.10
   9  -1   2    6.00    1.60
  10  -1   2   12.20    1.90
  10  -1   2   13.90    2.20
  10  -1   2    8.20    2.80
  10  -1   2    9.20    1.70
  11  -1   2    2.40    1.10
  11  -1   2    0.50    1.70
  11  -1   2    4.20    2.40
  10   0  -2    6.40    2.30
  10   0  -2    3.80    1.30
  10   0  -2    4.70    2.80
  10   0  -2    3.40    1.50
   9   0  -2    1.90    2.40
   9   0  -2    2.80    1.90
   9   0  -2   -0.80    1.40
   9   0  -2    1.90    2.00
   9   0  -2    3.90    3.30
  -9   0   2    0.30    3.10
   8   0  -2  102.69   11.90
   8   0  -2  117.89   11.20
   8   0  -2  116.39   11.00
   8   0  -2  132.19   11.90
   8   0  -2  142.29   11.30
  -8   0   2  101.09   11.20
   7   0  -2   56.49    5.70
   7   0  -2   58.69    6.50
   7   0  -2   58.49    6.90
   7   0  -2   55.49    7.50
   7   0  -2   59.59    6.00
   7   0  -2   55.89    6.00
   7   0  -2   50.59    6.10
   7   0  -2   58.09    6.30
  -7   0   2   67.49    7.70
   6   0  -2  115.49   10.10
   6   0  -2   90.09    9.30
   6   0  -2   99.99   10.20
   6   0  -2  100.59    9.20
   6   0  -2  101.89    9.20
   6   0  -2   94.49    9.10
   6   0  -2   94.79    9.20
  -6   0   2   91.49    9.50
  -6   0   2   97.49    9.20
   5   0  -2  253.27   25.50
   5   0  -2  259.97   24.60
   5   0  -2  241.88   24.60
   5   0  -2  274.77   24.50
   5   0  -2  303.57   25.30
   5   0  -2  296.77   25.20
   5   0  -2  267.97   24.70
  -5   0   2  316.37   24.50
  -5   0   2  318.17   24.90
  -5   0   2  244.18   24.60
  -4   0   2  183.88   16.80
   3   0  -2  990.40   93.79
  -3   0   2 1158.68   93.99
   2   0  -2  627.24   54.99
  -2   0   2  532.45   54.89
  -2   0   2  729.43   55.09
   1   0  -2 3056.89  266.57
   0   0  -2  308.07   27.00
   0   0  -2  342.17   27.10
   0   0   2  301.47   27.00
   0   0   2  284.77   27.00
  -1   0  -2  881.81   68.99
  -1   0  -2  787.22   68.99
  -1   0  -2  894.31   68.89
   1   0   2  689.13   68.89
   1   0   2  694.83   68.89
   1   0   2  891.21   68.89
   1   0   2  731.33   68.89
   1   0   2  747.13   68.89
  -2   0  -2  445.56   43.10
  -2   0  -2  437.96   43.10
   2   0   2  485.75   43.10
   2   0   2  516.65   43.10
   2   0   2  582.34   43.10
  -4   0  -2  384.76   32.60
  -4   0  -2  410.16   32.60
   4   0   2  331.57   32.50
   4   0   2  356.46   32.60
  -5   0  -2  103.49    8.70
  -5   0  -2   89.09    8.40
  -5   0  -2   93.99    8.30
   5   0   2   76.99    8.10
  -6   0  -2  209.48   20.90
   6   0   2  241.38   21.10
   6   0   2  249.68   20.80
   6   0   2  220.38   20.70
   6   0   2  238.48   20.90
   6   0   2  243.38   21.30
  -7   0  -2    3.50    2.70
  -7   0  -2    6.70    1.80
   7   0   2    5.10    1.60
   7   0   2    4.00    2.80
   7   0   2    4.30    1.40
   7   0   2    7.20    2.00
   8   0   2  719.63   63.49
   8   0   2  724.73   63.69
   8   0   2  680.13   63.69
   8   0   2  771.12   63.99
   9   0   2   79.69    7.70
   9   0   2   83.69    8.90
   9   0   2   82.09    8.10
  10   0   2   40.80    4.30
  10   0   2   28.20    4.50
  10   0   2   39.80    3.90
  11   0   2  137.29   11.30
  11   0   2  112.19   11.80
  10  -1  -2    2.40    1.50
  10  -1  -2    0.20    2.00
  10  -1  -2    0.10    1.10
  10  -1  -2    0.60    1.40
   9  -1  -2    8.60    1.70
   9  -1  -2   10.30    2.80
   9  -1  -2    5.20    2.10
   9  -1  -2   11.30    2.10
   9  -1  -2    2.40    3.60
  -9   1   2    7.80    3.00
  -9   1   2    5.60    3.60
   8  -1  -2    7.40    1.80
   8  -1  -2    7.80    2.20
   8  -1  -2    5.80    1.90
   8  -1  -2    5.60    2.90
  -8   1   2    6.70    3.80
  -8   1   2    5.90    2.40
   7  -1  -2    7.40    2.00
   7  -1  -2    7.80    1.90
   7  -1  -2   10.10    3.10
   7  -1  -2    9.40    2.20
   7  -1  -2   11.20    2.20
   7  -1  -2    9.60    3.70
  -7   1   2    5.80    2.20
  -7   1   2    5.30    3.50
  -7   1   2   11.80    3.70
   6  -1  -2   18.60    2.70
   6  -1  -2   18.90    2.80
   6  -1  -2   19.70    4.30
   6  -1  -2   24.50    3.20
  -6   1   2   14.30    2.50
  -6   1   2   12.50    3.80
  -6   1   2   18.90    3.00
   5  -1  -2   -0.20    1.60
   5  -1  -2    1.20    3.80
   5  -1  -2    3.90    1.90
   5  -1  -2   -0.50    1.80
   5  -1  -2   -1.20    1.90
   5  -1  -2   -2.50    2.90
   5  -1  -2   -0.80    1.00
  -5   1   2   -2.40    3.40
  -5   1   2   -0.50    1.30
  -5   1   2    0.40    1.30
   4  -1  -2   13.20    1.50
   4  -1  -2   10.60    1.80
  -4   1   2    8.00    1.50
  -4   1   2    8.90    1.60
  -4   1   2    8.10    2.60
   3  -1  -2  182.68   15.20
   3  -1  -2  185.48   15.30
  -3   1   2  156.58   15.20
  -3   1   2  151.38   15.20
  -3   1   2  185.18   15.50
   2  -1  -2  726.03   56.99
  -2   1   2  614.14   56.99
  -2   1   2  615.94   56.99
   1  -1  -2    8.90    1.00
   1  -1  -2   10.00    1.30
  -1   1   2    6.90    1.00
  -1   1   2    6.60    1.20
  -1   1   2    9.50    1.10
   0  -1  -2    0.90    0.30
   0  -1  -2    0.60    0.50
   0   1   2    0.70    0.40
  -1  -1  -2    4.30    0.80
  -1  -1  -2    3.50    0.60
   1   1   2    3.10    0.50
   1   1   2    3.80    0.40
  -2  -1  -2    7.00    1.10
  -2  -1  -2    7.10    1.10
   2   1   2    8.70    0.90
  -3  -1  -2    7.20    1.10
  -3  -1  -2    8.40    1.20
   3   1   2    6.80    0.90
  -4  -1  -2    4.40    1.10
  -4  -1  -2    4.50    1.20
   4   1   2    4.90    0.80
  -5  -1  -2   23.20    3.60
  -5  -1  -2   25.00    3.70
   5   1   2   24.30    2.60
  -6  -1  -2   17.80    2.50
   6   1   2   14.20    2.10
   6   1   2   13.30    2.90
   6   1   2   14.90    3.10
   6   1   2   13.00    2.60
   6   1   2    9.50    3.30
   6   1   2    6.90    2.70
   6   1   2   17.00    4.70
   6   1   2   10.70    2.00
  -7  -1  -2   35.20    5.90
   7   1   2   49.90    5.30
   7   1   2   43.30    4.40
   7   1   2   41.00    5.40
   7   1   2   35.40    5.30
   8   1   2   13.20    3.20
   8   1   2    8.30    1.80
   8   1   2    8.90    3.30
   8   1   2    7.80    4.30
   8   1   2   10.80    2.10
   8   1   2    9.50    2.30
   9   1   2   28.60    4.40
   9   1   2   24.60    4.10
   9   1   2   29.60    3.60
   9   1   2   38.80    4.10
  10   1   2   18.10    2.40
  10   1   2   12.80    3.50
  10   1   2   16.00    2.50
  10   1   2   15.40    2.50
  11   1   2    0.90    2.00
  11   1   2   -2.50    1.90
  11   1   2    3.40    2.20
  10  -2  -2   52.19    4.90
  10  -2  -2   46.40    4.90
  10  -2  -2   50.39    4.70
  10  -2  -2   45.90    5.60
 -10   2   2   37.30    7.00
   9  -2  -2  102.49    9.90
   9  -2  -2  110.69   10.20
   9  -2  -2  101.69   10.60
   9  -2  -2  112.69   10.00
   8  -2  -2    5.50    2.90
   8  -2  -2    4.20    1.80
   8  -2  -2    4.60    1.60
   8  -2  -2    3.60    3.80
   8  -2  -2    3.60    2.10
  -8   2   2    3.30    2.20
  -8   2   2    5.50    3.20
   7  -2  -2  228.18   20.10
   7  -2  -2  226.38   19.50
   7  -2  -2  250.87   19.70
   7  -2  -2  208.38   20.40
   7  -2  -2  218.48   19.20
   7  -2  -2  216.48   19.20
   7  -2  -2  217.18   19.30
  -7   2   2  191.68   19.80
  -7   2   2  191.38   21.40
  -7   2   2  190.88   19.30
   6  -2  -2   32.80    4.90
   6  -2  -2   31.30    4.10
   6  -2  -2   30.50    4.60
   6  -2  -2   34.10    3.60
   6  -2  -2   32.10    3.60
   6  -2  -2   24.00    3.70
   6  -2  -2   30.40    3.80
  -6   2   2   25.80    4.20
  -6   2   2   31.30    4.50
  -6   2   2   20.70    3.80
   5  -2  -2   42.70    4.50
   5  -2  -2   44.20    4.80
   5  -2  -2   41.00    6.30
   5  -2  -2   39.10    4.60
   5  -2  -2   40.20    4.30
   5  -2  -2   45.80    7.90
   5  -2  -2   50.39    5.50
  -5   2   2   45.10    7.50
  -5   2   2   38.30    4.40
  -5   2   2   43.30    4.70
   4  -2  -2    3.10    1.50
   4  -2  -2    1.80    0.80
  -4   2   2    2.10    1.20
  -4   2   2    2.60    2.60
  -4   2   2    0.80    1.20
   3  -2  -2    2.00    0.60
   3  -2  -2    3.10    1.10
  -3   2   2    1.50    1.10
  -3   2   2    1.20    0.90
   2  -2  -2 1203.68  104.99
   2  -2  -2 1316.07  105.19
  -2   2   2 1135.49  105.19
  -2   2   2 1159.38  105.09
   0  -2  -2  221.28   21.10
   0  -2  -2  249.58   21.20
   0   2   2  249.08   21.10
  -1  -2  -2 2190.28  182.68
  -1  -2  -2 2034.40  182.78
   1   2   2 2058.29  182.68
  -2  -2  -2 1233.68  116.99
  -2  -2  -2 1209.38  117.09
   2   2   2 1379.26  116.99
   2   2   2 1539.55  116.99
  -3  -2  -2  369.66   33.80
   3   2   2  421.66   33.80
   3   2   2  364.66   33.70
  -4  -2  -2  153.98   13.60
  -4  -2  -2  142.79   13.50
   4   2   2  155.08   13.40
  -5  -2  -2 1297.07  107.19
  -5  -2  -2 1146.99  106.99
   5   2   2 1223.18  106.79
   6   2   2  857.21   78.19
   6   2   2  855.11   78.19
   6   2   2  864.71   78.09
   6   2   2  830.22   78.19
   6   2   2 1046.40   78.59
   6   2   2  905.51   78.39
   7   2   2  170.18   16.60
   7   2   2  162.28   16.00
   7   2   2  202.58   16.30
   7   2   2  198.38   16.70
   7   2   2  162.08   16.20
   8   2   2  260.07   22.70
   8   2   2  217.48   22.00
   8   2   2  230.68   21.80
   8   2   2  212.28   22.10
   8   2   2  276.77   21.90
   8   2   2  237.78   22.30
   8   2   2  277.47   22.10
   9   2   2  150.28   14.80
   9   2   2  151.68   14.30
   9   2   2  163.08   14.10
  10   2   2    0.00    2.10
  10   2   2    0.80    3.30
  10   2   2   -1.20    1.90
  10   2   2    1.20    1.50
  11   2   2   11.10    4.00
  11   2   2   20.40    2.50
  10  -3  -2    3.50    1.30
  10  -3  -2   -2.50    1.90
  10  -3  -2    4.20    1.60
  10  -3  -2    4.00    1.20
 -10   3   2   -1.40    3.20
   9  -3  -2    8.00    1.70
   9  -3  -2   10.00    1.70
   9  -3  -2   11.50    2.20
   9  -3  -2    8.00    2.70
  -9   3   2    6.30    2.50
  -9   3   2    8.70    3.00
   8  -3  -2    9.40    3.30
   8  -3  -2    3.90    1.70
   8  -3  -2    5.00    1.70
   8  -3  -2    6.20    2.30
  -8   3   2    3.10    2.90
  -8   3   2    5.20    2.30
   7  -3  -2   78.89    8.20
   7  -3  -2   68.39    6.70
   7  -3  -2   70.69    7.10
   7  -3  -2   67.19    6.60
   7  -3  -2   78.59    7.20
   7  -3  -2   46.30    9.10
   7  -3  -2   74.09    6.60
  -7   3   2   50.69    8.60
  -7   3   2   60.79    7.90
  -7   3   2   59.09    7.00
   6  -3  -2  188.08   16.70
   6  -3  -2  181.08   15.80
   6  -3  -2  173.28   15.50
   6  -3  -2  190.18   15.70
   6  -3  -2  144.39   17.10
   6  -3  -2  174.68   15.50
  -6   3   2  146.79   16.00
  -6   3   2  167.28   16.00
   5  -3  -2    1.40    1.20
   5  -3  -2   -0.70    3.30
   5  -3  -2    0.00    2.20
   5  -3  -2    2.10    2.10
   5  -3  -2    1.10    1.40
   5  -3  -2    0.90    1.40
   5  -3  -2    6.10    4.60
  -5   3   2    3.10    2.40
  -5   3   2    2.70    1.70
  -5   3   2    3.40    1.60
   4  -3  -2    6.00    1.10
   4  -3  -2    1.90    2.20
   4  -3  -2    7.20    1.90
   4  -3  -2    3.20    1.80
   4  -3  -2    3.10    2.70
   4  -3  -2   -0.10    5.10
   4  -3  -2    6.20    2.00
   4  -3  -2   11.10    4.00
  -4   3   2    0.20    2.20
  -4   3   2    2.20    1.30
  -4   3   2    4.50    1.40
   3  -3  -2    4.30    1.30
   3  -3  -2    7.40    1.50
   3  -3  -2    5.00    0.80
  -3   3   2    2.90    2.10
  -3   3   2    4.20    1.30
   2  -3  -2    1.30    0.90
   2  -3  -2    2.50    1.10
  -2   3   2    1.60    1.80
  -2   3   2    1.10    0.80
   1  -3  -2  218.18   20.40
   1  -3  -2  266.17   20.50
   1  -3  -2  219.78   20.40
  -1   3   2  237.58   20.40
  -1   3   2  215.68   20.40
   0  -3  -2    9.10    1.40
   0  -3  -2   11.70    1.60
   0   3   2   10.60    1.30
   0   3   2    7.80    1.40
  -1  -3  -2  184.58   18.10
  -1  -3  -2  188.58   18.20
   1   3   2  191.48   18.10
   1   3   2  225.48   18.10
   1   3   2  237.98   18.10
  -2  -3  -2    7.60    1.10
  -2  -3  -2    9.00    1.50
   2   3   2    9.30    1.00
   2   3   2    9.50    1.30
  -3  -3  -2    0.50    0.50
  -3  -3  -2    0.50    0.90
  -3  -3  -2    0.60    1.00
   3   3   2    1.20    0.70
   3   3   2    1.10    0.50
  -4  -3  -2   14.60    2.20
  -4  -3  -2   13.70    2.50
  -4  -3  -2   19.30    2.80
  -4  -3  -2   17.00    2.30
   4   3   2   19.00    1.90
  -5  -3  -2    8.60    4.00
  -5  -3  -2    6.90    2.90
  -5  -3  -2    9.00    2.30
   5   3   2    9.10    2.90
   5   3   2   15.70    3.10
   5   3   2   12.00    2.20
   5   3   2   10.90    2.00
  -6  -3  -2    1.00    2.70
   6   3   2    2.00    1.70
   6   3   2    1.50    2.60
   6   3   2    5.30    2.30
   6   3   2    6.80    3.30
   6   3   2    2.70    2.20
   6   3   2    2.70    1.40
   6   3   2   -4.10    2.60
   6   3   2    7.70    2.70
   7   3   2    0.80    1.90
   7   3   2    1.60    2.50
   7   3   2   -0.80    1.50
   7   3   2    2.30    2.40
   7   3   2    0.60    2.50
   7   3   2    5.40    1.80
   7   3   2    2.40    3.00
   7   3   2   -1.00    2.70
   8   3   2   11.30    3.50
   8   3   2   13.50    3.10
   8   3   2   10.50    3.40
   8   3   2   11.20    2.20
   8   3   2   14.90    2.20
   8   3   2   13.00    2.30
   8   3   2   12.80    3.10
   8   3   2    8.50    2.60
   9   3   2   -0.20    1.90
   9   3   2   -0.90    1.90
   9   3   2   -2.40    5.00
   9   3   2    1.80    2.00
   9   3   2   -2.20    2.90
   9   3   2   -4.10    3.40
   9   3   2   -4.00    2.30
   9   3   2   -2.90    2.80
  10   3   2    3.10    2.20
  10   3   2    1.90    2.40
  10   3   2    1.00    3.20
   9  -4  -2   91.99    8.20
   9  -4  -2   98.39    8.70
   9  -4  -2   91.49    9.10
   9  -4  -2   94.29    8.30
  -9   4   2   74.59    9.00
  -9   4   2   78.19    9.90
   8  -4  -2   48.80    6.40
   8  -4  -2   49.20    5.10
   8  -4  -2   42.90    4.60
   8  -4  -2   44.80    5.30
   8  -4  -2   38.80    4.50
  -8   4   2   44.20    7.10
  -8   4   2   38.30    5.40
  -8   4   2   36.70    5.90
   7  -4  -2  186.18   15.90
   7  -4  -2  162.98   14.60
   7  -4  -2  184.98   14.90
   7  -4  -2  164.88   14.60
   7  -4  -2  178.28   15.20
   7  -4  -2  159.78   14.70
  -7   4   2  147.09   16.40
  -7   4   2  135.69   14.90
  -7   4   2  133.59   15.30
   6  -4  -2   43.00    4.70
   6  -4  -2   43.80    4.60
   6  -4  -2   42.60    5.70
   6  -4  -2   52.99    5.10
   6  -4  -2   41.90    4.70
   6  -4  -2   45.50    6.80
  -6   4   2   35.70    6.00
  -6   4   2   39.80    5.90
  -6   4   2   35.00    5.00
   5  -4  -2    2.60    1.90
   5  -4  -2    1.00    2.70
   5  -4  -2    0.30    4.70
   5  -4  -2    0.50    3.50
   5  -4  -2    2.20    1.70
  -5   4   2    2.10    2.50
  -5   4   2    2.80    1.70
  -5   4   2   -2.40    1.90
   4  -4  -2    0.90    1.90
   4  -4  -2    0.80    3.20
   4  -4  -2    2.50    2.10
   4  -4  -2    3.60    3.70
   4  -4  -2    2.70    4.60
   4  -4  -2    3.70    2.00
   4  -4  -2   -0.30    1.70
   4  -4  -2   -0.60    6.10
  -4   4   2    2.30    1.50
  -4   4   2   -1.00    2.10
  -4   4   2    1.80    1.50
   3  -4  -2   34.20    4.10
   3  -4  -2   38.10    3.40
   3  -4  -2   35.50    4.10
   3  -4  -2   33.70    5.40
   3  -4  -2   39.70    4.40
   3  -4  -2   31.30    4.30
  -3   4   2   29.70    3.80
  -3   4   2   29.30    5.00
  -3   4   2   36.40    3.90
   2  -4  -2   76.09    7.40
   2  -4  -2   82.69    8.30
   2  -4  -2   85.69    7.50
   2  -4  -2   88.49    7.00
  -2   4   2   68.69    7.70
  -2   4   2   69.19    7.30
   1  -4  -2    4.80    1.20
   1  -4  -2    4.40    1.30
   1  -4  -2    2.70    1.00
  -1   4   2    5.60    1.10
  -1   4   2    5.60    1.30
   0  -4  -2  173.58   15.00
   0   4   2  147.39   14.80
   0   4   2  178.78   14.80
  -1  -4  -2    2.80    1.70
  -1  -4  -2    2.20    1.10
   1   4   2    2.10    0.70
   1   4   2    0.80    0.80
  -3  -4  -2  148.39   14.70
   3   4   2  175.38   14.40
  -4  -4  -2   81.39    8.60
  -4  -4  -2   86.59    8.60
  -4  -4  -2   82.79    8.00
   4   4   2  100.99    8.00
   4   4   2   79.29    8.20
   4   4   2   95.89    8.50
   4   4   2   88.29    8.90
  -5  -4  -2  148.99   15.10
  -5  -4  -2  146.79   14.50
   5   4   2  158.48   14.80
   5   4   2  144.89   14.60
   5   4   2  170.28   15.10
   5   4   2  186.28   15.10
   5   4   2  168.38   14.80
   5   4   2  190.08   15.60
  -6  -4  -2    2.00    3.20
   6   4   2    3.00    3.10
   6   4   2    1.40    1.40
   6   4   2   -2.20    1.60
   7   4   2  117.69   10.40
   7   4   2  129.89   11.40
   7   4   2  105.39   10.50
   7   4   2  105.69   10.90
   7   4   2  103.79   11.00
   8   4   2   29.00    5.00
   8   4   2   38.90    4.20
   8   4   2   34.80    5.50
   8   4   2   37.00    6.00
   8   4   2   49.30    5.80
   8   4   2   36.40    4.50
   9   4   2  433.96   36.30
   9   4   2  387.96   36.50
  10   4   2    6.30    5.50
  10   4   2   13.40    2.90
   9  -5  -2    3.60    1.90
   9  -5  -2   -2.00    1.50
   9  -5  -2   -1.20    1.10
  -9   5   2   -0.40    2.40
   8  -5  -2    9.40    2.60
   8  -5  -2    6.00    3.00
   8  -5  -2   12.60    2.00
   8  -5  -2    7.20    1.70
   8  -5  -2    6.40    2.00
  -8   5   2   13.50    5.30
  -8   5   2    3.60    2.50
  -8   5   2    9.90    3.00
   7  -5  -2   -0.60    2.00
   7  -5  -2    3.50    1.80
   7  -5  -2   -2.00    1.40
   7  -5  -2   -1.70    3.10
   7  -5  -2    4.50    2.80
  -7   5   2   -1.70    4.80
  -7   5   2    1.50    2.70
  -7   5   2    1.30    2.30
   6  -5  -2   10.30    3.40
   6  -5  -2   11.60    2.00
   6  -5  -2   12.10    4.10
   6  -5  -2   15.20    2.30
   6  -5  -2   12.10    2.50
   6  -5  -2   14.30    2.50
  -6   5   2    9.20    3.10
  -6   5   2    6.50    2.60
  -6   5   2    7.20    3.80
   5  -5  -2   21.30    4.40
   5  -5  -2   17.00    2.70
   5  -5  -2   23.30    4.10
   5  -5  -2   16.40    2.70
   5  -5  -2   16.50    2.50
   5  -5  -2   18.80    5.20
  -5   5   2   10.90    2.60
  -5   5   2   15.50    3.30
  -5   5   2   14.90    3.30
   4  -5  -2   -0.10    3.60
   4  -5  -2    0.00    1.70
   4  -5  -2    0.70    2.60
   4  -5  -2    3.80    2.50
   4  -5  -2    2.40    3.70
  -4   5   2    2.20    2.30
  -4   5   2    1.70    1.90
  -4   5   2    1.70    1.80
   3  -5  -2   45.00    6.00
   3  -5  -2   39.20    4.60
   3  -5  -2   47.90    6.60
   3  -5  -2   35.20    4.50
   3  -5  -2   48.00    4.80
   3  -5  -2   40.40    6.30
  -3   5   2   39.50    4.40
  -3   5   2   26.80    6.20
  -3   5   2   32.90    5.00
  -3   5   2   39.30    4.50
   2  -5  -2    6.40    2.00
   2  -5  -2    5.80    2.00
   2  -5  -2    0.40    2.50
   2  -5  -2    3.70    1.70
   2  -5  -2    5.50    3.80
  -2   5   2    1.50    1.20
  -2   5   2    7.10    3.30
  -2   5   2    3.30    1.40
  -2   5   2    2.80    2.20
   1  -5  -2    0.10    1.40
   1  -5  -2    2.70    1.90
   1  -5  -2    2.30    1.30
   1  -5  -2    2.20    1.40
  -1   5   2    2.70    1.20
  -1   5   2    2.10    4.90
  -1   5   2    3.60    2.00
  -1   5   2    3.10    1.40
   0  -5  -2    0.40    1.00
   0  -5  -2    0.50    1.50
   0  -5  -2   -0.90    1.20
   0   5   2   -1.10    0.90
   0   5   2    2.80    1.70
   0   5   2    1.40    2.60
  -1  -5  -2    0.60    1.30
  -1  -5  -2    0.30    1.00
  -1  -5  -2    1.00    1.60
   1   5   2    1.60    0.90
   1   5   2    0.60    1.20
   1   5   2    0.50    0.60
  -2  -5  -2    1.40    1.50
  -2  -5  -2   -1.20    1.80
  -2  -5  -2    1.00    1.00
   2   5   2    0.50    1.30
   2   5   2    3.10    0.90
   2   5   2   -1.00    0.70
  -3  -5  -2   23.70    4.10
  -3  -5  -2   20.80    2.50
  -3  -5  -2   14.60    3.10
   3   5   2   19.50    2.80
   3   5   2   21.00    2.20
   3   5   2   25.30    3.10
   3   5   2   17.10    2.90
   3   5   2   16.70    3.00
   3   5   2   18.30    2.90
  -4  -5  -2    3.10    1.30
  -4  -5  -2    5.00    3.20
  -4  -5  -2    1.70    2.00
   4   5   2    0.50    1.90
   4   5   2    6.20    1.90
   4   5   2    4.20    1.90
   4   5   2    4.80    2.30
   4   5   2   -2.70    4.40
   4   5   2    2.40    1.50
   4   5   2    3.30    2.10
  -5  -5  -2    4.70    1.60
  -5  -5  -2    3.90    2.70
   5   5   2    1.20    1.80
   5   5   2    3.60    1.90
   5   5   2    2.60    3.30
   5   5   2   -0.40    2.30
   5   5   2    2.80    4.90
   5   5   2    1.40    1.60
   5   5   2    1.90    2.10
  -6  -5  -2    9.30    2.20
  -6  -5  -2    5.40    3.90
   6   5   2    5.00    3.30
   6   5   2   14.80    2.80
   6   5   2    7.20    2.70
   6   5   2    5.70    1.90
   6   5   2    9.70    1.90
  -7  -5  -2   -0.90    8.20
  -7  -5  -2   -0.50    2.80
   7   5   2    0.80    1.50
   7   5   2   -2.40    2.40
   7   5   2    3.20    3.30
   7   5   2   -1.60    2.40
   7   5   2   -0.80    1.60
   8   5   2    5.70    3.40
   8   5   2    7.70    2.90
   8   5   2   13.90    3.00
   8   5   2   10.80    2.30
   8   5   2   14.90    2.10
   9   5   2    5.70    2.60
   9   5   2   -1.80    1.50
   9   5   2   -2.80    3.30
   9   5   2   -3.90    2.50
   9   5   2   -1.50    1.30
  10   5   2    1.40    2.00
  10   5   2    3.30    3.10
   8  -6  -2   63.19    5.60
   8  -6  -2   51.69    5.80
   8  -6  -2   54.29    6.10
   8  -6  -2   55.09    5.30
  -8   6   2   33.60    7.80
  -8   6   2   45.70    6.50
  -8   6   2   60.49    6.80
   7  -6  -2  209.78   17.40
   7  -6  -2  201.58   17.40
   7  -6  -2  198.78   17.40
   7  -6  -2  198.68   18.00
  -7   6   2  160.78   17.80
  -7   6   2  197.98   18.60
  -7   6   2  181.08   17.80
   6  -6  -2   86.19    9.60
   6  -6  -2   76.49    7.80
   6  -6  -2   75.59    7.30
   6  -6  -2   72.89    8.90
   6  -6  -2   83.39    7.60
  -6   6   2   66.09    7.90
  -6   6   2   77.69    9.80
  -6   6   2   71.09    9.70
  -6   6   2   67.89    8.40
   5  -6  -2    1.60    2.00
   5  -6  -2   -0.40    3.90
   5  -6  -2    4.30    3.90
   5  -6  -2   -3.00    4.20
   5  -6  -2    2.10    2.80
   5  -6  -2    1.30    1.80
  -5   6   2    6.20    3.40
  -5   6   2    5.00    4.30
  -5   6   2    2.60    2.90
  -5   6   2    3.80    2.40
   4  -6  -2  144.29   12.40
   4  -6  -2  143.79   14.00
   4  -6  -2  135.59   12.40
   4  -6  -2  149.88   13.30
   4  -6  -2  132.09   14.00
  -4   6   2  125.19   12.90
  -4   6   2  126.79   13.70
  -4   6   2  126.79   12.60
  -4   6   2  123.59   12.80
   3  -6  -2  367.96   31.70
   3  -6  -2  401.26   32.10
   3  -6  -2  347.27   31.70
  -3   6   2  322.67   31.90
  -3   6   2  350.26   31.90
  -3   6   2  359.36   31.80
  -3   6   2  363.76   32.40
  -3   6   2  348.87   32.10
   2  -6  -2  986.70   93.19
   2  -6  -2 1212.48   93.49
   2  -6  -2 1119.99   93.59
   2  -6  -2 1121.59   93.59
   2  -6  -2 1112.59   93.39
   2  -6  -2 1035.70   93.29
  -2   6   2 1080.49   93.39
  -2   6   2 1047.60   93.79
  -2   6   2 1042.30   93.49
  -2   6   2  917.81   93.39
  -2   6   2 1041.30   93.29
   1  -6  -2   11.10    2.30
   1  -6  -2    8.20    2.10
   1  -6  -2    4.50    2.70
   1  -6  -2    9.20    2.30
  -1   6   2   11.60    3.00
  -1   6   2    9.40    3.60
  -1   6   2    6.50    3.10
  -1   6   2    4.60    1.70
  -1   6   2    5.70    2.30
   0  -6  -2  951.30   85.39
   0  -6  -2  928.41   85.59
   0  -6  -2  957.70   85.29
   0  -6  -2  861.31   85.39
   0   6   2  973.80   85.49
   0   6   2  949.80   85.69
   0   6   2 1103.89   85.39
   0   6   2 1070.19   85.59
  -1  -6  -2  101.49   11.70
  -1  -6  -2  126.09   11.70
  -1  -6  -2  131.49   11.60
  -1  -6  -2  124.99   11.30
   1   6   2  118.49   11.70
   1   6   2  113.09   11.70
   1   6   2  125.69   12.20
   1   6   2  128.29   11.60
   1   6   2  145.49   11.80
  -2  -6  -2  364.56   34.20
  -2  -6  -2  378.36   34.00
  -2  -6  -2  360.46   34.40
   2   6   2  399.56   34.50
   2   6   2  413.06   34.20
   2   6   2  408.56   34.30
   2   6   2  347.27   34.00
   2   6   2  378.06   34.10
   2   6   2  426.66   34.40
  -3  -6  -2  531.45   49.99
  -3  -6  -2  545.65   49.50
  -3  -6  -2  518.85   49.70
   3   6   2  551.04   49.60
   3   6   2  594.14   49.90
   3   6   2  601.74   49.70
   3   6   2  579.44   49.99
   3   6   2  527.55   49.50
   3   6   2  626.04   49.80
  -4  -6  -2   12.30    3.30
  -4  -6  -2   10.90    2.00
  -4  -6  -2   12.00    3.00
  -5  -6  -2  311.37   31.90
  -5  -6  -2  307.47   31.50
  -5  -6  -2  332.57   31.10
   5   6   2  350.86   31.20
   5   6   2  329.27   31.10
   5   6   2  409.46   31.60
   5   6   2  386.96   32.00
   5   6   2  381.36   31.40
   5   6   2  349.87   31.40
   5   6   2  358.06   31.20
  -6  -6  -2    8.20    5.80
  -6  -6  -2    8.80    2.30
   6   6   2    4.20    3.30
   6   6   2   10.10    2.10
   6   6   2    5.50    2.80
   6   6   2    9.30    1.90
   6   6   2   11.20    2.70
   7   6   2  150.88   15.40
   7   6   2  188.08   15.90
   7   6   2  165.78   15.00
   7   6   2  160.98   15.20
   8   6   2    4.00    1.80
   8   6   2    3.10    3.40
   8   6   2    2.70    2.40
   8   6   2    5.30    1.60
   8   6   2    6.60    2.60
   9   6   2   19.90    3.60
   9   6   2   27.70    3.30
   9   6   2   28.60    4.40
   9   6   2   34.30    3.20
   8  -7  -2    1.60    2.30
   8  -7  -2    3.20    1.30
  -8   7   2   -2.20    3.10
   7  -7  -2   -1.90    3.40
   7  -7  -2    2.90    1.80
   7  -7  -2   -0.60    1.40
  -7   7   2   -4.80    2.80
  -7   7   2    8.50    3.60
  -7   7   2    3.90    4.00
   6  -7  -2    6.20    2.00
   6  -7  -2    6.80    4.20
   6  -7  -2    4.10    1.70
  -6   7   2    5.40    2.90
  -6   7   2    0.00    4.30
  -6   7   2    4.30    3.20
   5  -7  -2    4.80    4.90
   5  -7  -2   19.00    4.20
   5  -7  -2   21.60    3.30
   5  -7  -2   25.20    3.30
  -5   7   2   17.90    3.70
  -5   7   2   15.20    3.80
  -5   7   2   18.40    4.80
  -5   7   2   22.00    5.20
   4  -7  -2    5.80    2.20
   4  -7  -2    9.80    2.30
   4  -7  -2    1.90    3.10
  -4   7   2    7.00    3.20
  -4   7   2    3.10    3.30
  -4   7   2    7.30    4.10
  -4   7   2    6.10    3.00
   3  -7  -2    2.50    1.90
   3  -7  -2    3.90    2.20
   3  -7  -2    0.00    3.70
   3  -7  -2   -1.20    2.70
  -3   7   2    1.30    2.70
  -3   7   2   -0.30    2.70
  -3   7   2   -1.70    3.90
  -3   7   2    3.00    3.00
  -3   7   2   -0.20    3.60
   2  -7  -2    9.30    3.10
   2  -7  -2   12.60    3.10
   2  -7  -2    8.70    3.20
   2  -7  -2    7.40    2.20
  -2   7   2    9.30    2.70
  -2   7   2    2.30    2.80
  -2   7   2    9.10    3.10
  -2   7   2    4.50    4.20
  -2   7   2    9.70    3.70
   1  -7  -2    3.20    2.60
   1  -7  -2    5.50    1.70
   1  -7  -2    2.90    2.40
  -1   7   2    3.40    2.20
  -1   7   2    4.10    2.60
  -1   7   2   -0.30    3.20
   0  -7  -2   -0.30    2.10
   0  -7  -2    2.60    2.20
   0  -7  -2    1.30    2.40
   0   7   2   -4.20    4.30
   0   7   2    0.80    2.20
   0   7   2   -1.10    2.00
   0   7   2   -0.40    2.80
  -1  -7  -2    1.40    1.50
  -1  -7  -2    5.70    3.00
  -1  -7  -2    1.10    2.00
  -1  -7  -2   -0.10    2.30
   1   7   2    6.60    2.90
   1   7   2    1.50    2.40
   1   7   2   -0.50    1.90
   1   7   2    7.70    3.10
   1   7   2   -0.30    3.20
   1   7   2    0.60    1.50
  -2  -7  -2    0.70    2.50
  -2  -7  -2   -0.40    1.40
  -2  -7  -2   -3.10    1.90
   2   7   2   -2.00    2.80
   2   7   2   -2.40    1.90
   2   7   2    0.10    2.00
   2   7   2    1.40    2.20
  -3  -7  -2   16.90    2.90
  -3  -7  -2   16.30    3.70
  -3  -7  -2   14.90    2.50
   3   7   2   12.40    3.70
   3   7   2   18.70    2.70
   3   7   2   16.90    2.70
   3   7   2   16.20    2.60
   3   7   2   17.20    3.40
  -4  -7  -2    0.60    3.60
  -4  -7  -2    2.40    2.50
  -4  -7  -2    0.70    1.70
   4   7   2    5.00    2.80
   4   7   2    0.80    1.80
   4   7   2   -0.40    3.40
   4   7   2    2.50    1.90
   4   7   2    0.90    2.20
   4   7   2    1.90    1.80
  -5  -7  -2   -0.30    1.90
  -5  -7  -2   -0.20    4.70
  -5  -7  -2    0.30    3.00
   5   7   2   -0.10    1.80
   5   7   2    1.90    3.30
   5   7   2    1.60    1.60
   5   7   2    1.30    2.50
   5   7   2    1.40    2.30
   5   7   2   -8.20    3.90
  -6  -7  -2   20.80    4.60
  -6  -7  -2   15.50    3.00
   6   7   2   19.80    4.20
   6   7   2   22.00    3.00
   6   7   2   22.30    3.00
   6   7   2   26.20    4.00
   6   7   2   16.90    3.50
  -7  -7  -2   32.40    5.20
   7   7   2   24.30    3.50
   7   7   2   20.50    4.40
   7   7   2   30.10    3.60
   8   7   2   -1.20    1.10
   8   7   2    0.70    1.50
   8   7   2   -2.30    2.30
   8   7   2    2.20    2.20
   8   7   2    4.10    3.40
   9   7   2    1.50    1.20
   9   7   2    0.00    1.10
   9   7   2   -1.10    2.00
   9   7   2    1.80    2.50
   7  -8  -2   -0.70    1.30
  -7   8   2   -5.20    3.40
  -7   8   2    6.50    4.40
   6  -8  -2   48.20    5.20
   6  -8  -2   46.20    5.10
  -6   8   2   55.69    7.20
  -6   8   2   51.09    7.30
  -6   8   2   51.49    7.00
   5  -8  -2   39.60    4.50
   5  -8  -2   39.70    4.70
   5  -8  -2   40.40    6.20
  -5   8   2   38.20    6.30
  -5   8   2   39.20    6.00
  -5   8   2   25.80    7.00
   4  -8  -2   32.10    4.00
   4  -8  -2   32.70    5.40
   4  -8  -2   23.70    4.10
  -4   8   2   31.80    5.30
  -4   8   2   25.90    5.20
  -4   8   2   25.70    4.80
  -4   8   2   16.70    6.20
   3  -8  -2  182.88   16.60
   3  -8  -2  190.08   17.00
   3  -8  -2  160.08   19.30
  -3   8   2  178.68   17.60
  -3   8   2  205.48   19.60
  -3   8   2  174.98   17.70
   2  -8  -2    9.20    2.40
   2  -8  -2    4.70    4.40
   2  -8  -2   15.90    3.20
  -2   8   2   10.80    4.00
  -2   8   2   13.60    3.40
  -2   8   2   10.20    3.80
   1  -8  -2   72.19    9.70
   1  -8  -2   86.49    8.90
   1  -8  -2   80.69    8.10
   1  -8  -2   76.59    8.20
  -1   8   2   98.59    9.50
  -1   8   2   83.19    9.70
  -1   8   2   78.79    8.50
  -1   8   2   80.79    9.20
   0  -8  -2  155.68   15.60
   0  -8  -2  161.48   16.60
   0  -8  -2  176.98   16.10
   0  -8  -2  163.38   15.90
   0   8   2  185.88   16.60
   0   8   2  181.88   17.30
   0   8   2  178.08   15.90
   0   8   2  185.38   16.50
  -1  -8  -2  315.57   33.20
  -1  -8  -2  341.47   32.80
  -1  -8  -2  371.56   32.90
   1   8   2  402.96   33.10
   1   8   2  368.06   32.80
   1   8   2  431.36   34.10
   1   8   2  388.76   33.20
   1   8   2  343.17   32.70
  -2  -8  -2  188.98   16.90
  -2  -8  -2  174.38   17.20
   2   8   2  193.58   17.30
   2   8   2  178.28   16.80
   2   8   2  198.98   17.10
   2   8   2  182.48   17.50
   2   8   2  182.28   16.90
  -3  -8  -2  117.19   11.60
  -3  -8  -2  118.69   12.00
  -3  -8  -2  100.69   12.90
   3   8   2  128.19   11.60
   3   8   2  135.39   12.50
   3   8   2  143.09   12.20
   3   8   2  118.89   11.50
   3   8   2  128.79   11.70
  -4  -8  -2  170.68   19.40
  -4  -8  -2  165.68   18.70
  -4  -8  -2  191.98   17.80
   4   8   2  182.98   17.60
   4   8   2  201.58   17.80
   4   8   2  205.38   17.80
   4   8   2  229.08   18.60
   4   8   2  193.88   18.10
   4   8   2  208.38   18.10
  -5  -8  -2    6.30    6.30
  -5  -8  -2    6.00    3.10
   5   8   2   -2.70    4.10
   5   8   2    2.30    1.70
   5   8   2    4.20    2.10
   5   8   2    3.30    3.50
   5   8   2    5.90    2.80
   5   8   2    1.50    2.30
  -6  -8  -2    0.50    3.10
  -6  -8  -2    1.80    1.80
   6   8   2    3.80    3.20
   6   8   2    3.90    2.00
   6   8   2    0.60    2.80
   6   8   2    2.70    1.90
   6   8   2    5.40    3.50
  -7  -8  -2   55.39    7.50
  -7  -8  -2   44.30    5.70
   7   8   2   42.40    6.70
   7   8   2   55.29    5.40
   7   8   2   53.39    5.90
   7   8   2   57.59    5.30
   8   8   2   46.30    6.10
   8   8   2   68.69    5.70
   8   8   2   54.09    5.70
   8   8   2   65.09    6.40
  -6   9   2   12.20    3.80
  -6   9   2   18.50    6.00
   5  -9  -2    2.40    2.80
   5  -9  -2    1.30    1.60
  -5   9   2   -2.90    3.70
  -5   9   2    3.50    3.50
   4  -9  -2    8.80    2.90
   4  -9  -2    8.40    2.10
  -4   9   2    7.90    4.40
  -4   9   2    4.40    3.80
   3  -9  -2    2.80    3.60
  -3   9   2   -1.40    4.40
   2  -9  -2   -8.80   10.80
   2  -9  -2    1.20    2.10
   2  -9  -2   -1.30    2.60
  -2   9   2    5.90    4.30
  -2   9   2    0.70    3.50
  -2   9   2    3.70    3.10
   1  -9  -2    1.20    2.70
   1  -9  -2    1.70    2.10
   1  -9  -2   -3.70    2.50
   1  -9  -2   -3.40    5.00
  -1   9   2   -1.30    2.40
  -1   9   2    4.90    4.50
  -1   9   2    1.10    3.20
   0  -9  -2   11.70    2.70
   0  -9  -2   12.10    3.00
   0  -9  -2   11.70    3.30
   0   9   2   16.20    3.90
   0   9   2   11.40    2.70
   0   9   2    4.80    5.10
  -1  -9  -2    9.20    3.10
  -1  -9  -2    6.60    2.90
  -1  -9  -2    5.40    2.20
  -1  -9  -2    8.70    5.10
   1   9   2   11.00    3.40
   1   9   2    9.20    2.40
  -2  -9  -2   89.79   13.50
  -2  -9  -2  118.99   11.70
  -2  -9  -2  116.09   11.60
  -2  -9  -2   97.99   10.90
   2   9   2  126.39   11.90
   2   9   2  118.19   11.10
   2   9   2  128.79   11.70
   2   9   2  134.59   11.40
   2   9   2  121.29   11.20
  -3  -9  -2   17.60    3.50
  -3  -9  -2   17.10    2.90
   3   9   2   21.00    3.90
   3   9   2   22.90    4.50
   3   9   2   21.50    3.10
   3   9   2   30.00    3.80
   3   9   2   20.10    3.20
   3   9   2   18.40    3.50
  -4  -9  -2    5.40    4.10
  -4  -9  -2    5.20    2.10
  -4  -9  -2    6.80    2.70
   4   9   2   10.40    2.70
   4   9   2    8.10    3.10
   4   9   2   11.70    3.80
   4   9   2   10.30    2.20
   4   9   2   11.60    4.10
   4   9   2   10.30    2.40
  -5  -9  -2    4.60    3.90
  -5  -9  -2    6.20    2.20
  -5  -9  -2    7.20    2.80
   5   9   2    4.90    1.80
   5   9   2    5.00    3.70
   5   9   2    4.80    2.80
   5   9   2    0.30    1.90
   5   9   2    8.20    4.60
   5   9   2    8.20    2.60
  -6  -9  -2   -2.90    2.60
  -6  -9  -2    0.30    1.90
   6   9   2    2.30    3.30
   6   9   2    1.70    2.30
   6   9   2    2.30    1.40
   6   9   2   -0.50    1.50
   7   9   2   48.30    4.70
   7   9   2   38.70    4.80
   7   9   2   58.59    5.60
   7   9   2   49.50    5.40
   5 -10  -2  124.49   12.00
   5 -10  -2  125.09   11.30
  -5  10   2  123.39   13.30
   4 -10  -2   11.00    2.00
   4 -10  -2   14.20    2.80
  -4  10   2    2.30    3.30
  -4  10   2   11.80    4.10
   3 -10  -2   84.19    8.30
   3 -10  -2   73.99    7.70
  -3  10   2   78.09    9.90
  -3  10   2   83.99    8.90
   2 -10  -2   32.00    4.30
  -2  10   2   30.10    5.80
  -2  10   2   30.20    4.90
   1 -10  -2   40.40    5.10
   1 -10  -2   34.70    5.30
  -1  10   2   37.20    6.40
  -1  10   2   40.50    5.20
  -1  10   2   37.50    6.20
   0 -10  -2   14.70    3.60
   0 -10  -2   12.40    4.00
   0 -10  -2   11.70    2.70
   0  10   2    9.80    2.80
  -1 -10  -2    5.40    2.90
   1  10   2    6.40    2.60
   1  10   2    4.60    5.90
  -2 -10  -2  244.78   22.90
  -2 -10  -2  238.98   22.50
   2  10   2  277.57   23.20
   2  10   2  266.47   22.70
   2  10   2  227.08   22.70
  -3 -10  -2   69.49    8.20
  -3 -10  -2   78.79    8.10
  -3 -10  -2   59.79    7.60
   3  10   2   80.69    7.90
   3  10   2   73.29    7.60
   3  10   2   81.79    8.30
   3  10   2   79.09    8.50
  -4 -10  -2   49.99    6.20
   4  10   2   59.79    6.00
   4  10   2   62.29    6.80
   4  10   2   64.09    7.80
   4  10   2   54.09    7.10
   4  10   2   59.99    6.50
   4  10   2   54.89    5.90
  -5 -10  -2    1.90    2.10
   5  10   2    0.80    1.60
   5  10   2    0.90    1.90
   5  10   2   11.60    4.40
   5  10   2    2.40    1.80
   5  10   2    0.40    2.20
   5  10   2   -0.50    3.20
   6  10   2   25.70    2.80
   6  10   2   20.70    3.00
   3 -11  -2    4.40    2.10
   3 -11  -2    5.90    2.30
  -3  11   2    9.40    3.20
   2 -11  -2   31.40    4.00
   2 -11  -2   25.50    4.40
  -2  11   2   34.60    4.90
  -2  11   2   20.60    5.80
   1 -11  -2    3.80    2.10
  -1  11   2    2.00    2.90
  -1  11   2    0.50    3.20
   0 -11  -2    0.60    2.10
   0  11   2    2.30    3.00
   0  11   2    2.80    2.90
  -1 -11  -2   -3.10    2.40
  -1 -11  -2    2.60    2.90
   1  11   2   -3.20    2.70
   1  11   2    1.40    2.40
  -2 -11  -2   -0.70    2.30
  -2 -11  -2    0.70    2.90
  -2 -11  -2    0.40    4.90
   2  11   2   -0.30    2.80
   2  11   2   -1.70    2.30
  -3 -11  -2   89.89    9.20
  -3 -11  -2   89.19    9.70
   3  11   2   75.99    9.00
   3  11   2   94.49    8.70
   3  11   2   90.29    9.30
  -4 -11  -2   70.39    8.60
  -4 -11  -2   77.59    7.50
   4  11   2   70.59    8.80
   4  11   2   73.99    7.70
   3  11  -3    1.20    1.90
  -3 -11   3    1.70    1.80
  -3 -11   3   -0.50    1.20
   2  11  -3    2.20    2.50
   2  11  -3   -1.00    2.10
  -2 -11   3    2.30    1.40
  -2 -11   3    0.10    2.10
   1  11  -3    0.30    2.50
   1  11  -3   -0.60    5.00
  -1 -11   3   -0.90    1.30
  -1 -11   3    4.80    3.90
   0  11  -3   -0.30    2.60
   0  11  -3    4.50    3.00
   0 -11   3    1.70    1.40
   0 -11   3   -0.40    2.30
  -1  11  -3    4.20    2.80
  -1  11  -3   -1.70    2.70
   1 -11   3   -3.20    1.50
   1 -11   3    5.90    2.00
  -2  11  -3   -0.80    2.70
  -2  11  -3   -2.10    3.00
   2 -11   3   -0.50    1.60
   2 -11   3   -1.10    2.60
  -3  11  -3    3.70    4.10
  -3  11  -3    3.20    3.70
   3 -11   3   -1.50    1.60
   5  10  -3   15.70    2.10
   5  10  -3   13.70    2.30
   5  10  -3   14.20    2.60
   5  10  -3   12.30    4.00
  -5 -10   3    8.80    2.40
  -5 -10   3   19.00    2.90
   4  10  -3  154.28   13.10
   4  10  -3  137.49   13.50
   4  10  -3  130.69   13.50
  -4 -10   3  152.48   13.50
  -4 -10   3  149.79   13.30
   3  10  -3    0.60    2.80
   3  10  -3   -0.50    3.70
   3  10  -3    1.30    2.40
   3  10  -3    0.40    1.60
   3  10  -3   -0.20    2.70
  -3 -10   3    3.90    2.20
  -3 -10   3    0.50    1.80
   2  10  -3  366.26   35.90
   2  10  -3  447.26   35.90
  -2 -10   3  409.56   35.40
  -2 -10   3  430.76   35.50
  -2 -10   3  348.87   35.80
   1  10  -3   59.39    9.40
   1  10  -3   78.49    7.90
   1  10  -3   79.09    8.20
  -1 -10   3   77.39    7.00
  -1 -10   3   60.49    6.90
  -1 -10   3   59.59    7.70
  -1 -10   3   75.79    7.50
   0  10  -3   16.30    3.70
   0  10  -3   17.50    3.80
   0 -10   3   18.70    3.10
   0 -10   3   15.40    2.60
   0 -10   3   20.20    2.90
  -1  10  -3   22.80    3.90
  -1  10  -3   10.70    3.30
   1 -10   3   16.30    2.50
   1 -10   3   15.40    2.90
  -2  10  -3    9.30    3.20
  -2  10  -3   10.30    3.50
   2 -10   3   11.20    2.10
   2 -10   3   11.70    2.50
  -3  10  -3  225.18   20.50
  -3  10  -3  206.58   20.30
   3 -10   3  233.48   19.90
   3 -10   3  222.78   20.10
  -4  10  -3    2.20    2.60
  -4  10  -3    4.80    4.30
   4 -10   3   -1.10    1.70
  -5  10  -3  142.89   13.80
   5 -10   3  151.58   13.50
   6   9  -3    4.50    1.90
   6   9  -3    3.30    1.30
   6   9  -3    3.50    1.30
   6   9  -3    3.40    2.00
  -6  -9   3    7.70    1.60
   5   9  -3    4.20    1.50
   5   9  -3    8.70    2.40
   5   9  -3    5.40    2.40
   5   9  -3    6.70    1.60
  -5  -9   3    7.10    1.80
  -5  -9   3    3.70    1.80
  -5  -9   3    7.90    2.00
   4   9  -3   -1.90    2.40
   4   9  -3   -1.60    1.50
   4   9  -3    1.40    1.70
   4   9  -3    2.60    3.10
   4   9  -3    0.40    2.30
   4   9  -3   -3.50    3.80
  -4  -9   3    1.20    1.80
  -4  -9   3   -0.50    2.10
   3   9  -3    3.40    3.80
   3   9  -3    7.20    3.60
   3   9  -3   -0.10    2.30
  -3  -9   3    6.30    1.80
  -3  -9   3    6.20    1.90
   2   9  -3   -1.60    1.80
   2   9  -3   -0.30    2.80
   2   9  -3   -1.20    3.20
   2   9  -3    1.20    3.10
  -2  -9   3    1.40    1.70
  -2  -9   3   -1.00    1.60
  -2  -9   3    0.20    5.60
   1   9  -3    5.20    3.20
   1   9  -3    1.50    3.20
   1   9  -3    1.30    3.10
   1   9  -3   -0.50    2.00
  -1  -9   3    0.50    1.80
  -1  -9   3    2.70    3.00
  -1  -9   3    3.70    9.00
  -1  -9   3    0.70    1.80
   0   9  -3   59.69    7.50
   0   9  -3   57.39    9.60
   0   9  -3   62.89    7.70
   0  -9   3   65.29    7.20
   0  -9   3   50.99   11.60
   0  -9   3   65.79    6.70
   0  -9   3   64.19    6.50
  -1   9  -3    9.60    3.50
  -1   9  -3   11.50    3.70
   1  -9   3   16.00    2.80
   1  -9   3   14.90    2.50
   1  -9   3   13.00    3.00
  -2   9  -3    2.10    3.00
  -2   9  -3    0.00    3.30
   2  -9   3   -1.00    1.80
   2  -9   3    2.70    2.40
  -3   9  -3    7.40    7.10
  -3   9  -3    1.90    3.30
   3  -9   3    2.70    2.50
   3  -9   3    6.30    2.20
   3  -9   3    1.50    2.50
  -4   9  -3   15.70    4.40
  -4   9  -3   10.00    3.30
   4  -9   3   16.60    2.80
   4  -9   3   14.10    2.60
  -5   9  -3   -3.50    2.50
   5  -9   3   -1.50    1.90
   5  -9   3   -2.10    1.60
  -6   9  -3   40.20    5.20
   6  -9   3   39.90    4.70
   7   8  -3   89.39   10.00
   7   8  -3  108.89    9.60
   7   8  -3  117.29    9.60
   7   8  -3   95.99   10.00
  -7  -8   3  114.49    9.90
   6   8  -3  334.27   30.10
   6   8  -3  327.07   30.10
   6   8  -3  319.87   29.80
   6   8  -3  364.86   29.80
  -6  -8   3  337.37   29.90
   5   8  -3   71.89    8.70
   5   8  -3   92.69    8.00
   5   8  -3   76.99    9.60
   5   8  -3   78.09    9.60
  -5  -8   3   94.99    8.00
  -5  -8   3   74.39    8.10
   4   8  -3  637.84   49.70
   4   8  -3  543.45   49.20
   4   8  -3  545.55   49.20
   4   8  -3  597.64   49.50
   4   8  -3  490.75   49.70
   4   8  -3  612.74   49.10
   4   8  -3  543.75   49.50
  -4  -8   3  471.25   49.20
  -4  -8   3  582.34   49.20
   3   8  -3   87.89    8.40
   3   8  -3   68.69    8.90
   3   8  -3   90.29    7.80
   3   8  -3   91.79    8.90
   3   8  -3   82.09    7.80
  -3  -8   3   74.59   11.70
  -3  -8   3   77.09    7.60
  -3  -8   3   65.09    7.90
   2   8  -3  247.18   24.40
   2   8  -3  289.77   23.80
   2   8  -3  274.27   24.40
   2   8  -3  294.77   23.80
   2   8  -3  280.87   24.10
  -2  -8   3  242.78   24.30
  -2  -8   3  230.98   23.80
  -2  -8   3  268.97   23.70
   1   8  -3   62.69    7.00
   1   8  -3   47.60    6.90
   1   8  -3   55.29    7.10
  -1  -8   3   56.19    6.00
  -1  -8   3   69.49    5.90
  -1  -8   3   43.20    8.20
  -1  -8   3   50.79    7.10
  -1  -8   3   62.79    7.10
   0   8  -3  146.99   14.10
   0   8  -3  130.59   13.90
   0   8  -3  149.19   14.00
   0  -8   3  140.99   13.70
   0  -8   3  136.29   14.10
   0  -8   3  134.39   13.20
   0  -8   3  167.38   13.20
  -1   8  -3   30.80    5.80
  -1   8  -3   43.00    6.40
   1  -8   3   31.90    9.80
   1  -8   3   47.20    5.70
   1  -8   3   38.10    6.20
   1  -8   3   49.30    5.10
   1  -8   3   40.40    4.90
  -2   8  -3   69.49    8.40
  -2   8  -3   77.09    8.50
   2  -8   3   84.39    7.90
   2  -8   3   64.29    7.30
   2  -8   3   80.79    8.00
  -3   8  -3  196.98   18.30
  -3   8  -3  168.28   18.10
   3  -8   3  198.08   17.80
   3  -8   3  190.68   17.50
   3  -8   3  205.38   17.50
  -4   8  -3   16.80    4.10
  -4   8  -3   19.40   10.10
  -4   8  -3   24.50    5.00
  -4   8  -3   17.30    3.90
  -4   8  -3   26.00    3.90
   4  -8   3   24.10    3.60
   4  -8   3   23.80    3.50
   4  -8   3   25.80    3.70
  -5   8  -3  249.08   20.50
  -5   8  -3  200.78   21.40
  -5   8  -3  218.28   20.40
  -6   8  -3    3.30    3.10
  -6   8  -3    4.00    2.40
  -6   8  -3    6.00    3.00
   6  -8   3    6.60    1.80
   6  -8   3    7.50    2.40
  -7   8  -3   62.49    7.60
  -7   8  -3   80.89    7.90
   7  -8   3   69.89    7.40
   8   7  -3    4.20    1.30
   8   7  -3    6.80    1.30
   8   7  -3    6.60    1.90
   8   7  -3    0.80    2.00
   7   7  -3   11.30    2.40
   7   7  -3   18.00    2.20
   7   7  -3   10.70    1.90
   7   7  -3   15.60    2.70
   7   7  -3    4.60    2.90
  -7  -7   3   13.30    2.40
  -7  -7   3   10.20    2.10
   6   7  -3    5.00    2.60
  -6  -7   3    6.90    2.00
  -6  -7   3    4.60    1.70
   5   7  -3    2.60    2.50
   5   7  -3   -0.90    1.40
   5   7  -3   -0.50    2.60
   5   7  -3    0.20    1.60
   5   7  -3    0.90    2.30
   5   7  -3    1.50    2.10
   5   7  -3    0.50    3.50
  -5  -7   3   -2.10    8.00
  -5  -7   3    0.00    1.80
  -5  -7   3    1.80    1.50
   4   7  -3   53.59    5.70
   4   7  -3   41.70    5.50
   4   7  -3   45.90    6.20
   4   7  -3   40.90    6.20
   4   7  -3   45.70    4.70
   4   7  -3   44.70    4.80
   4   7  -3   44.70    5.90
  -4  -7   3   28.60    8.00
  -4  -7   3   47.10    4.70
  -4  -7   3   32.20    5.00
   3   7  -3   44.00    4.60
   3   7  -3   49.60    5.40
   3   7  -3   43.20    6.10
   3   7  -3   42.20    4.70
   3   7  -3   46.10    6.40
   3   7  -3   40.60    5.40
  -3  -7   3   38.30    8.30
  -3  -7   3   42.60    4.50
  -3  -7   3   31.70    6.10
  -3  -7   3   40.70    8.30
   2   7  -3   23.60    3.60
   2   7  -3   25.60    4.40
   2   7  -3   25.30    3.30
   2   7  -3   22.70    3.40
   2   7  -3   17.10    3.70
   2   7  -3   23.40    3.90
  -2  -7   3   22.00    4.60
  -2  -7   3   27.00    4.30
  -2  -7   3   18.00    5.30
  -2  -7   3   17.60    2.90
  -2  -7   3   20.00    5.00
   1   7  -3    2.90    2.90
   1   7  -3    1.50    1.90
   1   7  -3    3.20    3.00
  -1  -7   3   -0.10    3.30
  -1  -7   3    3.90    2.70
  -1  -7   3    2.10    1.50
  -1  -7   3   -3.80    3.10
  -1  -7   3    3.90    3.80
   0   7  -3   15.80    3.20
   0   7  -3   15.40    2.90
   0   7  -3   10.80    3.80
   0   7  -3   14.10    3.60
   0  -7   3   18.70    2.60
   0  -7   3   14.30    3.10
   0  -7   3   15.50    3.50
   0  -7   3   18.50    3.90
   0  -7   3   14.30    2.30
   0  -7   3   11.50    2.90
  -1   7  -3   29.00    4.90
  -1   7  -3   25.10    4.60
  -1   7  -3   32.00    4.50
   1  -7   3   33.10    3.70
   1  -7   3   28.30    3.90
   1  -7   3   32.80    4.60
   1  -7   3   28.50    4.90
   1  -7   3   30.70    4.80
  -2   7  -3   94.59   10.20
  -2   7  -3   83.39    9.80
  -2   7  -3   91.59   10.30
  -2   7  -3   98.29   10.60
  -2   7  -3  104.39    9.80
  -2   7  -3  108.99    9.80
   2  -7   3   80.59   11.00
   2  -7   3  104.89    9.40
   2  -7   3   98.99    9.80
   2  -7   3  111.09    9.60
   2  -7   3   99.49    9.70
  -3   7  -3    0.00    2.20
  -3   7  -3    2.50    2.70
  -3   7  -3    5.40    3.90
  -3   7  -3    6.00    4.20
  -3   7  -3    1.40    3.10
  -3   7  -3    6.20    2.30
   3  -7   3    3.40    2.00
   3  -7   3   -0.40    2.00
   3  -7   3    5.20    2.30
  -4   7  -3   14.30    2.90
  -4   7  -3    9.90    2.70
  -4   7  -3    9.10    3.50
  -4   7  -3   12.90    4.60
  -4   7  -3    8.90    4.90
   4  -7   3    9.00    2.30
   4  -7   3   17.40    3.00
   4  -7   3   14.20    2.90
  -5   7  -3    8.40    5.20
  -5   7  -3    3.40    3.40
  -5   7  -3    5.30    6.50
  -5   7  -3   16.10    2.70
  -5   7  -3   10.00    2.80
   5  -7   3   12.10    2.30
   5  -7   3    8.70    2.70
  -6   7  -3    2.80    2.30
  -6   7  -3    1.90    2.30
  -6   7  -3    4.00    3.40
   6  -7   3    8.10    3.20
   6  -7   3    2.60    1.80
   6  -7   3    1.40    2.90
   6  -7   3    7.40    2.60
  -7   7  -3    5.70    3.30
  -7   7  -3   15.90    2.90
   7  -7   3   16.90    2.40
   7  -7   3   12.70    2.50
   7  -7   3   18.70    3.30
  -8   7  -3    1.60    2.70
  -8   7  -3    0.30    2.90
  -8   7  -3    2.50    2.70
   8  -7   3    0.50    4.40
   8  -7   3    3.90    2.60
   8   6  -3   33.30    3.50
   8   6  -3   32.10    4.30
   8   6  -3   33.10    4.20
   8   6  -3   28.90    3.90
   8   6  -3   32.90    3.40
  -8  -6   3   32.60    5.10
   7   6  -3   10.70    2.90
   7   6  -3   12.00    2.00
   7   6  -3   16.20    2.30
   7   6  -3   12.50    2.70
   7   6  -3   12.40    2.70
  -7  -6   3    9.60    2.60
  -7  -6   3   12.60    2.40
   6   6  -3   50.29    4.70
   6   6  -3   40.50    4.90
   6   6  -3   38.30    6.00
   6   6  -3   51.79    5.80
   6   6  -3   39.40    5.40
   6   6  -3   44.50    6.80
   6   6  -3   41.50    5.90
  -6  -6   3   52.19    4.80
  -6  -6   3   41.30    5.40
   5   6  -3  308.97   27.00
   5   6  -3  249.08   27.10
   5   6  -3  304.97   26.80
   5   6  -3  330.77   27.40
   5   6  -3  303.67   27.30
   5   6  -3  330.47   27.20
   5   6  -3  289.57   26.90
  -5  -6   3  300.37   26.80
   4   6  -3  112.89   11.30
   4   6  -3  119.29   10.70
   4   6  -3  129.79   11.70
   4   6  -3  103.69   11.60
   4   6  -3  115.69   11.20
   4   6  -3  123.39   10.60
   4   6  -3  120.79   11.10
  -4  -6   3  116.19   10.50
  -4  -6   3   92.19   13.20
  -4  -6   3   95.99   12.20
   3   6  -3 1591.34  125.89
   3   6  -3 1323.27  125.39
   3   6  -3 1398.46  125.69
   3   6  -3 1501.65  125.39
   3   6  -3 1485.45  125.89
  -3  -6   3 1340.47  125.59
  -3  -6   3 1389.16  125.19
   2   6  -3    6.20    2.50
   2   6  -3   -3.00    2.60
   2   6  -3    3.60    2.80
   2   6  -3   -1.20    2.40
   2   6  -3    0.10    1.60
   2   6  -3    0.40    1.70
  -2  -6   3    5.30    2.80
  -2  -6   3    9.90    4.10
  -2  -6   3   -2.40    2.70
  -2  -6   3    1.50    1.10
   1   6  -3  278.67   26.10
   1   6  -3  268.27   26.20
   1   6  -3  320.87   26.10
   1   6  -3  283.37   26.20
   1   6  -3  291.97   26.30
   1   6  -3  345.17   26.00
  -1  -6   3  287.27   26.40
  -1  -6   3  262.87   26.40
  -1  -6   3  282.67   25.70
  -1  -6   3  294.07   26.30
  -1  -6   3  289.27   26.10
   0   6  -3  303.27   26.10
   0   6  -3  241.38   26.00
   0   6  -3  269.27   26.30
   0   6  -3  263.57   26.00
   0  -6   3  316.47   25.90
   0  -6   3  317.37   25.60
   0  -6   3  282.97   26.10
   0  -6   3  302.57   26.10
   0  -6   3  303.57   26.00
  -1   6  -3  234.38   24.00
  -1   6  -3  244.28   23.60
  -1   6  -3  265.07   23.70
  -1   6  -3  260.07   23.30
   1  -6   3  307.97   23.10
   1  -6   3  248.58   23.50
   1  -6   3  266.07   23.50
   1  -6   3  272.77   23.50
   1  -6   3  259.17   23.10
   1  -6   3  238.28   23.50
  -2   6  -3  516.35   48.70
  -2   6  -3  491.35   48.70
  -2   6  -3  639.14   48.50
  -2   6  -3  555.34   48.60
  -2   6  -3  472.95   48.90
  -2   6  -3  533.95   48.90
   2  -6   3  568.44   48.70
   2  -6   3  585.04   48.80
   2  -6   3  586.14   48.60
   2  -6   3  610.84   48.50
   2  -6   3  505.65   48.80
  -3   6  -3  383.86   35.20
  -3   6  -3  429.66   34.80
  -3   6  -3  357.26   34.90
  -3   6  -3  388.56   35.40
  -3   6  -3  368.26   35.10
   3  -6   3  420.66   35.30
   3  -6   3  379.26   35.70
   3  -6   3  417.36   35.10
   3  -6   3  383.66   34.80
   3  -6   3  413.36   34.90
  -4   6  -3  530.35   47.70
  -4   6  -3  474.05   47.30
  -4   6  -3  468.65   47.30
  -4   6  -3  485.15   48.00
   4  -6   3  618.44   47.50
   4  -6   3  581.14   47.20
   4  -6   3  588.14   47.40
  -5   6  -3  137.09   13.00
  -5   6  -3  131.39   15.80
  -5   6  -3  120.39   13.30
  -5   6  -3  139.39   15.00
   5  -6   3  143.39   13.00
   5  -6   3  155.18   13.40
   5  -6   3  143.89   13.40
   5  -6   3  148.09   13.10
   5  -6   3  146.09   13.00
  -6   6  -3  255.67   28.20
  -6   6  -3  292.47   26.80
  -6   6  -3  261.37   27.00
   6  -6   3  316.57   26.80
   6  -6   3  317.57   26.70
   6  -6   3  312.57   27.20
   6  -6   3  314.87   26.70
   6  -6   3  329.17   27.10
  -7   6  -3   11.80    2.50
  -7   6  -3   11.60    2.50
   7  -6   3   12.70    2.70
  -8   6  -3   71.39    7.20
  -8   6  -3   57.49    7.70
  -8   6  -3   67.89    7.20
   8  -6   3   71.29    6.70
   8  -6   3   63.89    7.90
   8  -6   3   71.89    7.00
   8  -6   3   76.19    6.80
  -9   6  -3   48.80    5.60
   9  -6   3   52.59    5.20
   9  -6   3   51.19    5.10
   9   5  -3    4.10    3.40
   9   5  -3    1.40    1.70
   9   5  -3    1.50    1.20
   9   5  -3    4.90    1.90
   8   5  -3   -0.10    1.20
   8   5  -3    4.80    2.20
   8   5  -3    2.20    2.10
   8   5  -3   -0.60    1.50
   8   5  -3    3.60    2.20
  -8  -5   3   -0.30    2.50
   7   5  -3    1.40    1.30
   7   5  -3    1.60    1.50
   7   5  -3   -2.00    2.30
   7   5  -3    2.40    2.00
   7   5  -3    2.20    2.20
  -7  -5   3    0.40    2.60
  -7  -5   3    2.60    1.60
   6   5  -3   17.10    3.10
   6   5  -3   10.10    2.30
   6   5  -3   18.70    3.80
   6   5  -3   15.90    2.60
   6   5  -3   16.20    3.30
   6   5  -3   19.30    2.80
  -6  -5   3   15.90    2.80
  -6  -5   3   20.50    2.80
   5   5  -3    3.90    1.70
   5   5  -3    7.50    1.70
   5   5  -3    6.70    2.00
   5   5  -3    2.70    3.60
   5   5  -3    4.60    3.10
   5   5  -3    5.80    2.50
   5   5  -3    1.70    2.20
  -5  -5   3    7.00    2.10
  -5  -5   3   10.70    4.30
  -5  -5   3    6.90    5.60
  -5  -5   3    5.30    1.50
   4   5  -3   13.00    2.20
   4   5  -3   15.60    3.90
   4   5  -3   12.20    3.30
   4   5  -3   14.60    2.40
   4   5  -3   12.80    2.30
   4   5  -3   13.20    2.60
   4   5  -3   12.90    3.20
  -4  -5   3    9.50    3.60
  -4  -5   3   14.60    2.10
  -4  -5   3   11.20    4.00
   3   5  -3    1.10    2.10
   3   5  -3    2.40    1.50
   3   5  -3    1.40    2.90
   3   5  -3    1.50    1.50
   3   5  -3    2.40    2.80
   3   5  -3    2.00    1.60
   3   5  -3    3.90    2.90
  -3  -5   3   -1.20    2.40
  -3  -5   3    1.10    2.10
  -3  -5   3    1.40    1.00
  -3  -5   3    5.60    2.50
   2   5  -3   39.90    3.90
   2   5  -3   38.70    4.90
   2   5  -3   37.60    4.20
   2   5  -3   43.00    4.10
   2   5  -3   44.90    5.40
   2   5  -3   40.30    5.40
   2   5  -3   32.60    4.10
   2   5  -3   28.50    4.90
  -2  -5   3   32.50    4.70
  -2  -5   3   36.90    4.40
  -2  -5   3   33.10    3.60
  -2  -5   3   41.10    4.60
   1   5  -3    5.90    2.00
   1   5  -3   -3.00    2.90
   1   5  -3    3.70    0.80
   1   5  -3    5.50    2.80
   1   5  -3    3.80    3.10
   1   5  -3    4.90    1.20
   1   5  -3    6.30    1.60
  -1  -5   3    4.30    1.60
  -1  -5   3    3.60    1.80
  -1  -5   3    5.20    1.00
   0   5  -3    8.30    1.70
   0   5  -3    6.80    1.60
   0   5  -3    8.70    1.50
   0   5  -3    8.20    3.20
   0   5  -3    6.30    3.10
   0  -5   3   10.50    1.50
   0  -5   3    7.00    1.90
   0  -5   3   10.40    1.80
  -1   5  -3   15.80    2.20
  -1   5  -3   12.00    2.00
  -1   5  -3    5.80    3.30
  -1   5  -3   18.40    3.00
  -1   5  -3   14.80    2.50
  -1   5  -3   12.60    2.00
   1  -5   3   18.40    3.10
   1  -5   3   13.90    2.30
   1  -5   3   13.00    2.30
   1  -5   3   13.50    2.10
   1  -5   3    9.40    2.10
   1  -5   3   13.20    1.90
  -2   5  -3    2.20    1.50
  -2   5  -3    0.00    1.70
  -2   5  -3    2.00    1.20
  -2   5  -3    1.50    1.40
  -2   5  -3   -5.50    4.50
  -2   5  -3   -0.40    1.40
   2  -5   3    0.10    1.30
   2  -5   3    0.90    1.50
   2  -5   3    3.50    2.00
   2  -5   3    0.60    1.70
   2  -5   3    1.20    2.30
  -3   5  -3    3.30    4.90
  -3   5  -3    5.10    1.90
  -3   5  -3    4.60    1.80
  -3   5  -3    2.60    1.60
  -3   5  -3    3.70    1.30
  -3   5  -3    1.40    1.80
   3  -5   3    1.40    2.10
   3  -5   3    2.80    3.10
   3  -5   3    4.70    1.90
   3  -5   3    3.90    1.60
   3  -5   3    3.40    2.40
   3  -5   3    5.50    2.20
   3  -5   3    2.90    2.10
  -4   5  -3   -1.70    1.20
  -4   5  -3   -2.90    2.10
  -4   5  -3   -2.70    5.20
  -4   5  -3    0.40    1.80
  -4   5  -3   -0.10    2.00
  -4   5  -3   -1.10    1.90
   4  -5   3    1.40    2.20
   4  -5   3   -0.90    2.20
   4  -5   3    2.10    2.50
   4  -5   3    0.60    2.10
   4  -5   3    0.00    2.10
   4  -5   3   -1.60    1.60
  -5   5  -3   34.90    5.30
  -5   5  -3   48.40    6.00
   5  -5   3   50.69    5.50
   5  -5   3   44.70    4.80
   5  -5   3   47.90    6.10
   5  -5   3   50.49    5.70
   5  -5   3   41.40    4.90
  -6   5  -3   -1.70    1.60
  -6   5  -3    1.30    2.30
  -6   5  -3   -4.40    3.60
   6  -5   3   -2.60    1.60
   6  -5   3   -2.50    1.50
   6  -5   3    0.70    2.70
   6  -5   3   -0.40    2.10
   6  -5   3    0.50    1.70
  -7   5  -3    5.80    5.00
  -7   5  -3   11.10    2.60
  -7   5  -3    8.70    2.10
   7  -5   3    3.20    2.20
   7  -5   3    3.90    1.80
   7  -5   3   10.40    3.60
   7  -5   3    9.00    1.80
   7  -5   3    8.30    2.10
  -8   5  -3   11.90    2.30
  -8   5  -3   10.10    2.60
   8  -5   3   10.90    1.90
   8  -5   3    9.90    2.40
   8  -5   3    8.80    2.10
   8  -5   3   10.70    1.90
   8  -5   3   12.90    4.00
  -9   5  -3   -3.80    3.10
  -9   5  -3   -3.10    1.90
  -9   5  -3    2.90    2.10
   9  -5   3   -0.30    1.30
   9  -5   3    0.80    1.30
   9  -5   3   -2.00    1.50
   9   4  -3    0.30    1.30
   9   4  -3   -0.10    1.90
   9   4  -3   -1.70    1.90
   9   4  -3    1.70    1.80
   8   4  -3   -0.60    2.10
   8   4  -3    0.20    1.30
   8   4  -3   -1.60    1.90
   8   4  -3    0.00    1.80
   8   4  -3   -0.80    2.30
   7   4  -3   34.40    5.30
   7   4  -3   38.70    4.60
   7   4  -3   46.70    5.50
   7   4  -3   46.30    4.40
   7   4  -3   38.40    4.80
   7   4  -3   37.10    5.40
   6   4  -3    5.10    2.70
   6   4  -3    3.00    1.40
   6   4  -3    5.40    2.00
   6   4  -3    6.10    2.50
   6   4  -3    0.70    1.60
   6   4  -3    1.30    2.20
   6   4  -3    0.20    2.50
  -6  -4   3    1.50    2.30
  -6  -4   3    0.90    1.40
  -6  -4   3    0.90    4.00
  -6  -4   3   -5.30    5.50
   5   4  -3  116.49   11.60
   5   4  -3  135.89   12.30
   5   4  -3  138.09   12.00
   5   4  -3  139.49   11.60
   5   4  -3  128.79   11.70
   5   4  -3  122.09   11.80
  -5  -4   3  129.79   12.60
  -5  -4   3  104.59   11.80
  -5  -4   3  128.29   11.40
  -5  -4   3  128.79   13.00
   4   4  -3    6.00    4.10
   4   4  -3   21.20    3.10
   4   4  -3   14.10    2.50
   4   4  -3   18.90    2.60
   4   4  -3   21.90    3.70
   4   4  -3   21.50    4.10
   4   4  -3   20.70    3.40
   4   4  -3   21.10    2.70
  -4  -4   3   19.20    2.30
  -4  -4   3   16.40    3.20
  -4  -4   3   22.20    3.60
   3   4  -3  524.25   48.40
   3   4  -3  606.94   48.60
   3   4  -3  601.14   48.80
   3   4  -3  593.04   48.40
   3   4  -3  506.05   48.80
   3   4  -3  549.95   48.30
  -3  -4   3  566.44   48.60
  -3  -4   3  487.35   48.20
  -3  -4   3  543.05   48.70
  -3  -4   3  530.85   48.50
   2   4  -3  155.58   15.00
   2   4  -3  181.38   14.90
  -2  -4   3  160.78   15.30
  -2  -4   3  149.29   14.80
  -2  -4   3  177.28   15.20
  -2  -4   3  184.38   15.20
   1   4  -3 1650.43  136.19
   1   4  -3 1310.87  136.49
   1   4  -3 1686.03  136.39
   1   4  -3 1443.06  136.49
  -1  -4   3 1590.64  136.59
  -1  -4   3 1594.54  136.49
  -1  -4   3 1656.03  136.59
   0   4  -3  249.28   19.40
   0   4  -3  196.78   19.60
   0   4  -3  213.88   19.40
   0   4  -3  217.78   19.60
   0  -4   3  232.88   19.60
   0  -4   3  198.88   19.40
   0  -4   3  234.78   19.70
  -1   4  -3  173.98   15.40
  -1   4  -3  169.68   15.50
  -1   4  -3  163.18   15.40
   1  -4   3  182.18   15.50
   1  -4   3  166.08   15.50
   1  -4   3  182.18   15.60
  -2   4  -3  297.07   24.80
  -2   4  -3  265.77   24.90
  -2   4  -3  247.18   24.90
  -2   4  -3  289.57   24.90
  -2   4  -3  299.47   25.00
   2  -4   3  305.37   24.90
   2  -4   3  282.97   24.90
   2  -4   3  261.37   25.20
  -3   4  -3    2.30    1.70
  -3   4  -3    4.80    1.50
  -3   4  -3    4.60    1.40
   3  -4   3    4.40    2.60
   3  -4   3    1.40    2.60
   3  -4   3    4.80    1.40
   3  -4   3    3.80    1.90
   3  -4   3    5.30    1.20
  -4   4  -3   87.09    9.40
  -4   4  -3  102.29    9.30
  -4   4  -3   96.29    9.70
  -4   4  -3  100.99    9.50
  -4   4  -3   85.09    9.60
   4  -4   3  108.39    9.50
   4  -4   3  115.29    9.70
   4  -4   3   91.19    9.90
   4  -4   3  112.49    9.90
   4  -4   3  116.69   10.50
   4  -4   3  105.69    9.50
   4  -4   3  103.59    9.40
  -5   4  -3   -2.60    2.50
  -5   4  -3   -1.30    1.20
  -5   4  -3    1.30    2.00
  -5   4  -3    5.30    2.20
  -5   4  -3    0.50    2.00
   5  -4   3    3.00    2.10
   5  -4   3    1.40    1.60
   5  -4   3    2.60    2.50
   5  -4   3    1.70    3.10
   5  -4   3    1.30    1.70
  -6   4  -3   20.40    3.30
  -6   4  -3   21.00    4.10
  -6   4  -3   19.70    3.20
   6  -4   3   30.20    4.10
   6  -4   3   22.50    3.30
   6  -4   3   19.70    4.00
   6  -4   3   23.90    3.00
   6  -4   3   21.70    3.10
   6  -4   3   22.10    3.30
  -7   4  -3   58.79    7.50
  -7   4  -3   70.59    9.20
  -7   4  -3   64.89    7.00
   7  -4   3   79.59    7.10
   7  -4   3   76.99    7.30
   7  -4   3   80.49    8.70
   7  -4   3   68.89    6.80
   7  -4   3   71.19    6.80
   7  -4   3   63.49    8.00
  -8   4  -3    5.20    1.90
  -8   4  -3    4.70    2.50
  -8   4  -3   13.80    6.60
   8  -4   3    6.00    1.60
   8  -4   3    1.60    1.40
   8  -4   3    4.90    2.00
   8  -4   3    1.60    1.90
   8  -4   3    1.60    3.10
   8  -4   3    3.80    6.40
  -9   4  -3   90.39    8.50
  -9   4  -3   80.99    8.80
   9  -4   3   88.29    8.50
   9  -4   3   90.89    8.30
   9  -4   3   90.59    8.20
 -10   4  -3   -2.10    2.00
  10  -4   3   -0.10    1.30
  10  -4   3   -0.80    1.00
  10  -4   3    1.90    1.10
  10   3  -3    2.20    2.20
  10   3  -3    4.90    2.50
   9   3  -3    4.50    1.90
   9   3  -3    1.00    2.10
   9   3  -3    1.50    1.40
   9   3  -3    4.40    2.20
   9   3  -3    5.30    2.00
   8   3  -3    1.30    2.40
   8   3  -3   -1.80    2.50
   8   3  -3    1.40    1.90
  -8  -3   3    1.10    2.40
   7   3  -3    2.20    2.00
   7   3  -3   -0.70    2.20
   7   3  -3    0.20    1.90
   7   3  -3    1.10    1.40
   7   3  -3    2.70    1.90
   7   3  -3    2.30    2.70
  -7  -3   3   10.60    6.40
  -7  -3   3    4.00    1.70
  -7  -3   3   -1.40    4.00
   6   3  -3   17.10    3.30
   6   3  -3   13.00    3.40
   6   3  -3   21.60    3.20
   6   3  -3   22.40    2.70
   6   3  -3   17.90    2.90
   6   3  -3   20.10    3.40
   6   3  -3   17.80    2.70
   6   3  -3   17.50    2.80
  -6  -3   3   14.00    4.30
  -6  -3   3   26.20    4.10
  -6  -3   3   26.30    2.90
   5   3  -3    2.10    1.40
   5   3  -3    5.80    2.20
   5   3  -3    4.30    1.60
   5   3  -3    1.60    1.70
   5   3  -3    5.50    2.90
   5   3  -3    3.80    1.70
   5   3  -3    6.00    2.80
   5   3  -3    5.80    2.70
   5   3  -3    3.80    2.30
  -5  -3   3    3.10    1.10
  -5  -3   3    3.90    2.50
  -5  -3   3    6.80    2.60
   4   3  -3   15.40    3.60
   4   3  -3   17.50    3.10
   4   3  -3   15.40    2.20
   4   3  -3   20.10    2.50
   4   3  -3   12.30    2.20
   4   3  -3   17.90    2.70
  -4  -3   3   13.70    1.90
  -4  -3   3   16.70    2.80
  -4  -3   3   18.60    2.90
   3   3  -3    2.00    0.90
  -3  -3   3   -0.50    0.70
  -3  -3   3    1.50    1.60
  -3  -3   3    0.50    1.20
   2   3  -3    1.90    1.00
   2   3  -3    1.80    0.70
  -2  -3   3    0.90    0.60
  -2  -3   3   -3.20    2.50
  -2  -3   3    1.80    1.10
  -2  -3   3    5.20    1.30
   1   3  -3    2.40    0.90
   1   3  -3    2.20    0.90
   1   3  -3    2.40    0.60
  -1  -3   3    2.00    1.00
  -1  -3   3    1.60    1.00
  -1  -3   3    1.10    0.60
   0   3  -3    4.70    1.00
   0   3  -3    4.60    0.70
   0   3  -3    4.10    1.00
   0   3  -3    5.80    1.00
   0  -3   3    4.50    0.80
   0  -3   3    5.00    1.10
   0  -3   3    5.00    0.70
   0  -3   3    4.50    1.10
  -1   3  -3    2.70    1.00
  -1   3  -3    2.00    0.90
  -1   3  -3    1.60    0.70
   1  -3   3    1.90    0.90
   1  -3   3    3.10    0.70
   1  -3   3    2.40    1.00
  -2   3  -3    9.20    1.60
  -2   3  -3    8.50    1.40
  -2   3  -3    9.00    1.00
  -2   3  -3    8.50    1.50
   2  -3   3   11.70    1.20
   2  -3   3    7.00    1.40
   2  -3   3   10.60    1.70
   2  -3   3    7.80    1.50
   2  -3   3   11.10    1.70
  -3   3  -3    3.50    1.10
  -3   3  -3    0.70    0.90
  -3   3  -3    2.20    1.10
  -3   3  -3    1.20    1.60
   3  -3   3    1.30    0.60
   3  -3   3    1.00    0.80
   3  -3   3    3.10    1.90
  -4   3  -3    2.20    1.80
  -4   3  -3    1.50    1.30
  -4   3  -3    2.40    1.40
  -4   3  -3    0.40    1.00
   4  -3   3   -0.50    1.70
   4  -3   3    5.40    1.80
   4  -3   3   -1.10    3.00
   4  -3   3   -1.40    2.30
  -5   3  -3   -0.30    2.00
  -5   3  -3    1.30    2.00
  -5   3  -3    2.60    1.70
  -5   3  -3    2.60    1.20
   5  -3   3   -1.00    1.60
   5  -3   3   -1.70    2.80
   5  -3   3   -1.00    1.80
   5  -3   3    0.60    2.80
   5  -3   3    0.10    1.50
   5  -3   3    1.50    3.20
   5  -3   3    3.20    1.50
  -6   3  -3    1.80    2.20
  -6   3  -3    1.50    1.40
  -6   3  -3    1.40    2.20
   6  -3   3    4.20    1.90
   6  -3   3    3.40    1.90
   6  -3   3    3.20    3.40
   6  -3   3    2.70    2.90
   6  -3   3    2.70    1.40
   6  -3   3    3.10    1.50
  -7   3  -3   34.20    4.40
  -7   3  -3   29.60    5.70
  -7   3  -3   31.90    5.30
   7  -3   3   45.80    5.10
   7  -3   3   35.60    5.80
   7  -3   3   45.00    4.60
   7  -3   3   40.60    4.20
   7  -3   3   42.90    4.70
   7  -3   3   54.49    7.00
   7  -3   3   33.80    4.10
  -8   3  -3    3.10    4.50
  -8   3  -3    5.40    2.80
  -8   3  -3    3.70    1.90
   8  -3   3    9.60    2.90
   8  -3   3    6.00    4.40
   8  -3   3    7.90    1.60
   8  -3   3    7.10    1.70
   8  -3   3    5.80    3.20
   8  -3   3    9.40    2.20
  -9   3  -3   34.70    5.80
  -9   3  -3   41.70    5.00
   9  -3   3   49.30    4.70
   9  -3   3   44.70    4.50
   9  -3   3   50.79    6.40
   9  -3   3   43.90    5.00
 -10   3  -3   12.80    2.80
 -10   3  -3    7.00    2.40
  10  -3   3   11.00    1.70
  10  -3   3    8.20    1.90
  10  -3   3   15.10    1.90
  10   2  -3    8.40    1.80
  10   2  -3    5.30    2.00
  10   2  -3    7.60    1.90
  10   2  -3    8.50    3.80
   9   2  -3    7.50    2.10
   9   2  -3    5.00    1.90
   9   2  -3    8.60    2.40
   9   2  -3    7.10    1.80
   9   2  -3    2.30    2.20
   8   2  -3   10.30    2.10
   8   2  -3    9.30    2.10
   8   2  -3    7.50    2.80
   8   2  -3    9.40    3.10
   8   2  -3    7.10    2.20
  -8  -2   3   13.10    2.80
  -8  -2   3    7.80    4.90
   7   2  -3   40.70    6.10
   7   2  -3   44.90    5.00
   7   2  -3   44.90    6.00
   7   2  -3   45.40    6.00
   7   2  -3   45.70    5.20
   7   2  -3   50.19    4.90
  -7  -2   3   49.60    8.30
  -7  -2   3   47.30    5.20
   6   2  -3    1.70    1.50
   6   2  -3    2.30    1.80
   6   2  -3    2.20    1.80
   6   2  -3    1.60    2.30
   6   2  -3    4.50    2.60
   6   2  -3    3.40    1.90
   6   2  -3   -1.30    2.20
  -6  -2   3    2.00    1.40
  -6  -2   3    4.20    3.00
   5   2  -3 1100.89   92.89
   5   2  -3  960.30   92.69
   5   2  -3  919.31   92.59
   5   2  -3 1162.68   92.59
   5   2  -3 1116.99   92.99
   5   2  -3 1104.49   92.99
   5   2  -3 1045.90   92.69
   4   2  -3  121.99   12.30
   4   2  -3  141.49   12.80
   4   2  -3  139.79   13.20
   4   2  -3  138.99   12.30
   4   2  -3  128.49   12.40
   4   2  -3  150.38   13.20
  -4  -2   3  142.69   12.20
  -3  -2   3  450.95   39.80
   2   2  -3  171.68   13.90
   2   2  -3  142.89   14.00
  -2  -2   3  157.88   13.90
   1   2  -3   66.39    6.70
   1   2  -3   72.59    6.60
   1   2  -3   70.39    6.80
  -1  -2   3   76.09    6.60
  -1  -2   3   88.19    6.90
   0   2  -3 1667.53  166.88
   0   2  -3 1853.31  166.88
   0   2  -3 2160.78  166.78
   0  -2   3 1940.51  166.78
   0  -2   3 1946.71  166.88
   0  -2   3 1900.71  166.88
  -1   2  -3  428.66   40.20
  -1   2  -3  480.85   40.30
  -1   2  -3  484.25   40.30
   1  -2   3  464.75   40.10
   1  -2   3  462.25   40.30
   1  -2   3  436.66   40.30
  -2   2  -3 3695.53  376.46
  -2   2  -3 4580.24  376.66
  -2   2  -3 4821.42  376.66
   2  -2   3 4336.47  376.56
   2  -2   3 4151.68  376.66
  -3   2  -3  605.84   53.19
  -3   2  -3  632.74   53.19
   3  -2   3  596.34   52.99
   3  -2   3  599.74   53.09
   3  -2   3  597.94   53.19
  -4   2  -3  615.04   49.50
  -4   2  -3  481.75   49.30
  -4   2  -3  608.34   49.50
   4  -2   3  548.65   49.60
  -5   2  -3   11.60    1.80
  -5   2  -3   17.90    2.60
  -5   2  -3   15.00    2.90
  -5   2  -3   14.20    2.30
   5  -2   3   12.90    2.60
   5  -2   3   19.40    2.40
   5  -2   3   13.20    2.20
   5  -2   3   14.80    2.50
   5  -2   3   13.40    4.00
   5  -2   3   16.30    2.60
  -6   2  -3    4.20    1.40
  -6   2  -3    7.80    2.90
   6  -2   3   10.10    4.00
   6  -2   3    5.50    1.50
   6  -2   3    4.90    2.00
   6  -2   3    5.90    2.00
   6  -2   3    8.50    1.60
   6  -2   3    8.80    3.30
  -7   2  -3  574.04   59.09
   7  -2   3  630.94   58.79
   7  -2   3  643.34   58.99
   7  -2   3  642.24   58.59
   7  -2   3  754.22   58.69
   7  -2   3  676.93   58.59
   7  -2   3  750.82   58.79
  -8   2  -3  512.15   51.59
  -8   2  -3  528.75   52.19
  -8   2  -3  554.14   51.29
   8  -2   3  609.84   51.79
   8  -2   3  647.74   51.39
   8  -2   3  625.94   51.49
   8  -2   3  607.44   51.49
  -9   2  -3  826.12   75.39
  -9   2  -3  753.82   75.59
   9  -2   3  873.81   75.89
   9  -2   3  883.31   75.79
   9  -2   3  967.50   75.49
 -10   2  -3   -2.30    2.20
 -10   2  -3    2.90    3.20
  10  -2   3    1.40    3.10
  10  -2   3    0.30    1.00
  10  -2   3    0.80    1.60
  10  -2   3    0.30    1.20
  10   1  -3   39.30    4.30
  10   1  -3   41.10    3.90
  10   1  -3   32.90    4.70
  10   1  -3   37.20    6.70
   9   1  -3    1.00    2.70
   9   1  -3    2.40    1.80
   9   1  -3    4.50    2.40
   9   1  -3    1.80    1.50
  -9  -1   3   -3.60    3.10
   8   1  -3   17.80    2.80
   8   1  -3   17.80    3.30
   8   1  -3   16.10    2.70
   8   1  -3   15.30    2.40
   8   1  -3    9.90    3.30
   8   1  -3   17.70    3.40
  -8  -1   3   17.80    3.10
  -8  -1   3   21.20    7.30
   7   1  -3   10.70    3.20
   7   1  -3   18.30    2.60
   7   1  -3   14.50    3.30
   7   1  -3   10.90    2.90
   7   1  -3    9.30    2.20
   7   1  -3   13.60    2.40
   7   1  -3   15.30    3.10
  -7  -1   3   18.50    2.70
   6   1  -3   32.40    4.80
   6   1  -3   25.50    3.80
   6   1  -3   28.10    4.70
   6   1  -3   26.60    3.80
   6   1  -3   25.10    4.70
   6   1  -3   32.60    3.70
  -6  -1   3   37.60    4.80
  -6  -1   3   31.20    3.60
   5   1  -3    6.90    1.80
   5   1  -3    6.30    2.70
   5   1  -3   12.40    2.90
   5   1  -3    6.60    2.20
   5   1  -3   10.00    1.70
   5   1  -3    9.20    2.10
   5   1  -3    8.80    3.00
   5   1  -3   10.90    2.00
  -5  -1   3   13.20    1.80
   4   1  -3   11.40    2.20
   4   1  -3   11.30    1.80
  -4  -1   3   15.60    1.90
  -4  -1   3   15.40    3.20
  -4  -1   3   12.30    1.90
   3   1  -3   84.49    7.00
  -3  -1   3   75.49    7.00
  -3  -1   3   72.69    6.90
   2   1  -3    1.30    0.70
   2   1  -3    0.70    0.50
   2   1  -3    0.60    0.50
  -2  -1   3    0.50    0.30
  -2  -1   3    1.10    0.70
  -2  -1   3    0.60    0.50
  -2  -1   3    1.00    0.40
   1   1  -3   17.10    2.00
   1   1  -3   16.20    1.80
  -1  -1   3   21.00    1.80
   0   1  -3    0.20    0.60
   0   1  -3    1.30    0.70
   0   1  -3    0.10    0.20
   0  -1   3    0.20    0.50
   0  -1   3   -0.10    0.50
   0  -1   3    0.60    0.60
  -1   1  -3   11.50    1.10
  -1   1  -3   10.20    1.50
  -1   1  -3    8.90    1.20
  -1   1  -3   11.00    1.40
   1  -1   3    8.80    1.30
   1  -1   3    9.30    1.30
  -2   1  -3   23.20    2.00
  -2   1  -3   23.90    2.20
  -2   1  -3   23.20    2.30
   2  -1   3   18.30    2.00
   2  -1   3   19.70    1.90
   2  -1   3   14.70    2.10
   2  -1   3   17.20    2.10
  -3   1  -3   13.50    1.80
  -3   1  -3   18.60    1.90
  -3   1  -3   10.00    1.60
   3  -1   3   14.10    1.70
   3  -1   3   13.10    1.60
   3  -1   3   13.40    1.50
  -4   1  -3    1.40    0.90
  -4   1  -3    2.10    1.10
  -4   1  -3    3.40    1.20
   4  -1   3    2.40    1.10
   4  -1   3    1.40    0.70
  -5   1  -3    1.50    1.60
  -5   1  -3    5.20    1.50
  -5   1  -3    3.30    1.10
   5  -1   3    3.90    1.60
   5  -1   3    4.50    1.60
   5  -1   3    0.70    2.30
   5  -1   3    5.10    3.70
   5  -1   3    5.40    1.50
   5  -1   3    5.60    1.90
  -6   1  -3    4.80    2.30
  -6   1  -3   10.70    2.60
  -6   1  -3    6.80    1.60
   6  -1   3   10.70    4.30
   6  -1   3   17.70    2.80
   6  -1   3    8.80    1.60
   6  -1   3    9.50    2.30
   6  -1   3   10.60    2.10
   6  -1   3   12.60    1.90
   6  -1   3    9.20    3.50
  -7   1  -3    3.80    2.60
  -7   1  -3    0.30    1.50
   7  -1   3    1.00    2.50
   7  -1   3   -0.30    3.40
   7  -1   3    1.40    1.40
   7  -1   3    0.80    4.50
   7  -1   3    2.30    1.40
   7  -1   3    1.10    1.80
  -8   1  -3   12.60    2.40
  -8   1  -3    9.10    4.40
   8  -1   3   16.90    3.30
   8  -1   3   21.60    2.80
   8  -1   3   14.30    2.60
   8  -1   3   13.50    2.10
   8  -1   3   11.70    3.60
  -9   1  -3    4.40    2.10
   9  -1   3    5.40    1.60
   9  -1   3    9.80    3.60
   9  -1   3    5.20    1.50
   9  -1   3    5.30    2.00
  10  -1   3   23.40    2.70
  10  -1   3   19.30    2.90
  10  -1   3   26.20    2.90
  10  -1   3   12.00    3.80
  11  -1   3   -0.90    1.20
  11  -1   3   -2.20    2.00
  11  -1   3    0.10    0.90
  10   0  -3   29.70    3.40
  10   0  -3   29.50    5.10
  10   0  -3   30.10    3.30
  10   0  -3   26.50    3.90
   9   0  -3  293.27   24.30
   9   0  -3  288.87   24.80
   9   0  -3  252.37   24.80
   9   0  -3  294.77   24.50
  -9   0   3  233.08   25.10
   8   0  -3   26.60    5.00
   8   0  -3   38.70    5.40
   8   0  -3   43.20    4.80
   8   0  -3   43.30    4.70
   8   0  -3   37.00    4.30
  -8   0   3   34.90    5.00
  -8   0   3   42.90    7.00
  -8   0   3   33.30    5.50
   7   0  -3   90.99    7.80
   7   0  -3   74.99    7.50
   7   0  -3   62.69    7.70
   7   0  -3   78.99    7.50
   7   0  -3   75.79    7.60
   7   0  -3   74.99    8.50
   7   0  -3   74.09    8.30
   7   0  -3   69.79    7.20
  -7   0   3   62.09    9.00
  -7   0   3   73.39    7.50
   6   0  -3  238.58   22.50
   6   0  -3  217.68   22.40
   6   0  -3  254.67   22.50
   6   0  -3  246.78   22.40
   6   0  -3  280.47   23.10
   6   0  -3  252.67   22.40
   6   0  -3  239.08   23.00
   6   0  -3  261.07   22.60
  -6   0   3  261.47   22.40
  -6   0   3  260.97   23.20
  -6   0   3  254.77   23.00
   5   0  -3  297.67   27.10
   5   0  -3  315.67   27.70
   5   0  -3  272.17   27.20
   5   0  -3  267.87   27.20
   5   0  -3  317.27   27.20
   5   0  -3  306.37   27.10
   5   0  -3  332.87   27.70
  -5   0   3  343.17   27.10
   4   0  -3  294.27   24.90
  -4   0   3  297.27   25.40
  -4   0   3  256.07   24.80
   3   0  -3 1065.49   85.39
  -3   0   3  977.40   86.29
  -3   0   3  888.91   85.39
   2   0  -3  833.32   71.89
   2   0  -3  750.72   71.89
  -2   0   3  888.01   71.99
   1   0  -3  267.47   23.90
   1   0  -3  253.07   23.90
  -1   0   3  307.07   24.00
  -1   0   3  237.68   23.90
  -1   0   3  298.97   23.90
   0   0  -3 4509.95  393.36
   1   0   3 3155.28  275.17
  -2   0  -3  131.29   11.20
  -2   0  -3  140.59   11.10
   2   0   3  134.99   11.10
   2   0   3  109.89   11.20
   2   0   3  115.89   11.20
  -3   0  -3   46.10    4.10
   3   0   3   41.30    4.00
  -4   0  -3  552.14   41.80
   4   0   3  403.46   41.60
   4   0   3  472.85   41.70
  -5   0  -3 2230.08  187.78
  -5   0  -3 1979.70  187.68
  -5   0  -3 2239.78  187.88
  -6   0  -3 1055.89   90.79
  -6   0  -3 1153.78   90.89
   6   0   3  944.61   90.99
   6   0   3  948.11   90.69
   6   0   3  930.11   90.79
   6   0   3 1036.90   90.89
   6   0   3 1150.48   91.29
   6   0   3 1073.99   90.69
  -7   0  -3   16.20    2.50
   7   0   3   17.40    3.80
   7   0   3   21.50    2.90
   7   0   3   18.60    2.40
   7   0   3   24.70    3.30
  -8   0  -3  252.37   26.70
   8   0   3  294.87   27.40
   8   0   3  306.27   26.70
   8   0   3  312.97   27.10
   8   0   3  351.46   26.90
   8   0   3  293.37   26.90
   9   0   3   37.70    4.60
   9   0   3   34.30    5.10
   9   0   3   40.40    4.20
   9   0   3   33.40    3.90
   9   0   3   34.40    5.60
  10   0   3  113.69   11.20
  10   0   3  135.09   11.10
  10   0   3  112.79   12.00
  11   0   3   19.20    2.10
  11   0   3   13.00    2.20
  10  -1  -3    1.70    1.90
  10  -1  -3    4.30    1.20
  10  -1  -3    7.80    1.70
  10  -1  -3    1.30    1.40
   9  -1  -3    5.30    2.50
   9  -1  -3    8.50    1.70
   9  -1  -3    6.90    2.10
   9  -1  -3    2.70    3.00
   9  -1  -3    6.70    1.80
  -9   1   3   12.20    3.50
  -9   1   3    6.70    2.70
   8  -1  -3   -0.80    1.70
   8  -1  -3    0.30    1.50
   8  -1  -3   -1.10    3.10
   8  -1  -3    0.50    2.60
   8  -1  -3    1.40    2.00
  -8   1   3   -1.20    2.30
  -8   1   3   -4.90    3.20
   7  -1  -3   42.40    5.70
   7  -1  -3   37.40    4.60
   7  -1  -3   30.60    4.60
   7  -1  -3   42.50    4.30
   7  -1  -3   38.70    4.60
   7  -1  -3   33.30    4.10
   7  -1  -3   38.30    6.50
  -7   1   3   27.10    4.90
  -7   1   3   34.40    4.70
   6  -1  -3    4.50    1.80
   6  -1  -3    3.70    2.70
   6  -1  -3    1.00    1.90
   6  -1  -3    2.70    1.60
   6  -1  -3    2.10    1.60
   6  -1  -3    2.60    3.20
   6  -1  -3    1.50    1.90
  -6   1   3    2.60    3.10
  -6   1   3   -1.00    2.30
  -6   1   3    2.60    1.80
   5  -1  -3    5.60    2.00
   5  -1  -3    5.80    3.10
   5  -1  -3    4.60    3.40
   5  -1  -3    2.10    1.60
   5  -1  -3    3.20    3.20
   5  -1  -3    1.30    1.80
   5  -1  -3    3.10    1.20
   5  -1  -3    0.80    1.90
  -5   1   3    2.80    1.50
  -5   1   3   -1.50    2.90
  -5   1   3    1.60    1.50
   4  -1  -3    5.00    2.30
   4  -1  -3    7.20    1.20
   4  -1  -3    5.40    4.30
  -4   1   3   10.10    3.00
  -4   1   3    9.40    1.60
  -4   1   3    5.80    1.30
  -4   1   3   11.20    3.60
   3  -1  -3    3.50    1.20
   3  -1  -3    5.50    0.90
  -3   1   3    3.50    0.90
   2  -1  -3   62.99    5.90
  -2   1   3   72.99    6.10
  -2   1   3   62.59    5.90
  -2   1   3   62.29    6.00
   1  -1  -3  224.28   20.10
  -1   1   3  212.98   20.20
  -1   1   3  251.57   20.20
   0  -1  -3   18.00    1.70
   0  -1  -3   19.00    2.00
   0   1   3   17.00    1.80
  -1  -1  -3    5.60    0.80
  -1  -1  -3    4.20    0.80
  -1  -1  -3    4.10    0.70
   1   1   3    5.20    0.80
   1   1   3    5.00    0.90
   1   1   3    7.10    0.90
   1   1   3    6.80    0.80
  -2  -1  -3   38.50    3.60
  -2  -1  -3   38.90    3.50
  -2  -1  -3   32.80    3.60
  -2  -1  -3   39.40    3.60
   2   1   3   44.20    3.60
   2   1   3   42.30    3.60
   2   1   3   39.00    3.60
  -3  -1  -3    6.00    1.00
  -3  -1  -3    9.50    1.30
   3   1   3    7.20    1.00
  -4  -1  -3    1.70    1.10
  -4  -1  -3    1.40    0.90
  -4  -1  -3   -0.10    0.90
   4   1   3   -0.10    0.50
  -5  -1  -3    0.20    1.40
  -5  -1  -3    0.20    1.10
  -5  -1  -3    3.30    2.00
  -5  -1  -3    2.80    1.80
   5   1   3    0.40    0.90
  -6  -1  -3    0.40    1.80
   6   1   3   -1.00    1.30
   6   1   3    1.20    2.20
   6   1   3    0.10    0.90
   6   1   3    3.50    2.20
   6   1   3    9.40    3.80
   6   1   3   -0.60    2.40
   7   1   3  100.29   10.70
   7   1   3  102.29    9.50
   7   1   3  113.19    9.60
   7   1   3   91.49    9.80
  -8  -1  -3    5.40    6.50
   8   1   3   -0.40    1.30
   8   1   3    1.60    1.60
   8   1   3    0.30    2.00
   8   1   3   -4.60    2.50
   8   1   3    0.30    3.20
   9   1   3   37.00    5.90
   9   1   3   44.00    4.80
   9   1   3   48.10    5.30
   9   1   3   41.50    7.00
   9   1   3   56.09    5.30
  10   1   3    2.60    1.80
  10   1   3    2.00    1.20
  10   1   3    1.10    4.70
  10   1   3    3.10    1.60
  11   1   3    3.80    2.20
  11   1   3    6.70    2.70
  11   1   3    6.30    2.30
  10  -2  -3   43.00    4.10
  10  -2  -3   29.70    4.40
   9  -2  -3   -1.60    2.20
   9  -2  -3    0.80    1.30
   9  -2  -3    1.80    1.70
   9  -2  -3    1.50    1.50
  -9   2   3    0.50    2.60
  -9   2   3    1.40    2.90
   8  -2  -3  110.29   12.60
   8  -2  -3  130.89   12.60
   8  -2  -3  134.79   11.70
   8  -2  -3  138.49   12.00
   8  -2  -3  145.09   11.80
  -8   2   3  110.09   12.60
  -8   2   3  111.19   12.00
   7  -2  -3  111.99   10.40
   7  -2  -3  105.59   11.80
   7  -2  -3  123.99   10.50
   7  -2  -3  116.39   11.50
   7  -2  -3  111.99   10.50
   7  -2  -3  115.89   10.80
  -7   2   3  103.19   12.30
  -7   2   3  103.49   10.70
  -7   2   3  108.69   11.50
   6  -2  -3  347.27   30.40
   6  -2  -3  340.77   30.30
   6  -2  -3  331.77   31.20
   6  -2  -3  352.86   30.20
   6  -2  -3  392.86   31.10
   6  -2  -3  343.87   30.30
  -6   2   3  303.07   30.60
  -6   2   3  321.37   30.60
   5  -2  -3    6.90    1.90
   5  -2  -3   14.40    2.40
   5  -2  -3   10.50    3.10
   5  -2  -3   11.40    2.10
   5  -2  -3    9.40    1.70
   5  -2  -3    3.40    3.90
   5  -2  -3    9.00    3.50
  -5   2   3   12.10    3.00
  -5   2   3    7.20    2.00
  -5   2   3    7.10    1.90
   4  -2  -3  158.88   14.90
   4  -2  -3  163.28   14.90
   4  -2  -3  161.08   15.10
   4  -2  -3  151.68   14.90
   4  -2  -3  179.08   14.60
   4  -2  -3  166.68   14.80
   4  -2  -3  168.68   16.10
   4  -2  -3  156.58   16.20
  -4   2   3  162.38   14.80
  -4   2   3  180.28   14.90
  -4   2   3  154.58   15.20
   3  -2  -3  234.68   20.40
   3  -2  -3  256.67   20.30
  -3   2   3  226.68   20.40
  -3   2   3  221.08   20.40
  -3   2   3  211.28   20.80
   2  -2  -3  390.96   37.30
   2  -2  -3  493.45   37.50
  -2   2   3  446.76   37.50
  -2   2   3  377.86   37.60
   1  -2  -3  248.68   24.20
   1  -2  -3  300.97   24.10
  -1   2   3  276.97   24.20
  -1   2   3  273.27   24.20
   0   2   3 9999.00  871.91
  -2  -2  -3  192.28   18.90
  -2  -2  -3  189.28   19.00
  -2  -2  -3  241.08   18.90
   2   2   3  226.08   18.90
   2   2   3  225.08   18.90
  -3  -2  -3   11.00    1.60
  -3  -2  -3    8.50    1.30
  -3  -2  -3   10.70    1.70
   3   2   3   11.50    1.20
   3   2   3   10.70    1.50
  -4  -2  -3  216.38   17.40
  -4  -2  -3  167.98   17.20
  -4  -2  -3  191.68   17.20
   4   2   3  201.18   17.10
  -5  -2  -3   43.70    4.80
  -5  -2  -3   44.30    4.90
   5   2   3   45.50    5.40
   5   2   3   44.60    5.50
  -6  -2  -3  356.16   35.00
   6   2   3  420.76   35.00
   6   2   3  377.66   34.70
   6   2   3  427.06   35.40
   6   2   3  381.86   34.90
   6   2   3  428.36   34.70
   6   2   3  375.06   34.80
   6   2   3  385.56   34.70
   7   2   3   17.00    2.50
   7   2   3   11.40    3.80
   7   2   3   21.20    4.50
   7   2   3   10.90    2.90
   7   2   3   13.10    2.60
   7   2   3   14.40    2.20
   8   2   3  349.37   27.00
   8   2   3  299.67   26.90
   8   2   3  300.87   27.20
   8   2   3  280.97   27.10
   8   2   3  295.17   27.50
   8   2   3  325.57   27.80
   8   2   3  273.87   27.00
   9   2   3   26.50    4.30
   9   2   3   42.60    4.60
   9   2   3   18.60    6.60
   9   2   3   34.50    4.60
   9   2   3   32.20    3.70
  10   2   3  100.19   10.10
  10   2   3  115.79   10.30
  10   2   3  107.59    9.90
   9  -3  -3   11.80    2.30
   9  -3  -3    9.40    1.80
   9  -3  -3    8.10    2.60
   9  -3  -3   13.70    1.80
  -9   3   3   11.20    5.50
  -9   3   3    8.70    3.20
  -9   3   3    6.30    2.70
   8  -3  -3    1.90    2.70
  -8   3   3    0.60    2.80
  -8   3   3   -0.50    2.30
   7  -3  -3   19.50    4.80
   7  -3  -3   24.30    3.40
   7  -3  -3   22.00    3.30
   7  -3  -3   21.50    3.10
   7  -3  -3   22.80    3.50
   7  -3  -3   21.10    3.00
   7  -3  -3   13.10    3.90
  -7   3   3   16.50    3.10
  -7   3   3   16.30    5.20
  -7   3   3    9.40    5.00
   6  -3  -3   56.19    7.20
   6  -3  -3   50.89    5.20
   6  -3  -3   56.09    5.90
   6  -3  -3   41.90    6.90
   6  -3  -3   49.40    5.40
  -6   3   3   43.60    6.60
  -6   3   3   50.99    6.40
  -6   3   3   45.70    5.70
   5  -3  -3   40.20    7.00
   5  -3  -3   52.79    5.80
   5  -3  -3   55.29    5.40
   5  -3  -3   61.29    8.00
   5  -3  -3   55.59    5.40
   5  -3  -3   62.19    6.20
   5  -3  -3   49.60    6.50
  -5   3   3   49.60    5.70
  -5   3   3   46.10    6.50
  -5   3   3   56.99    6.00
   4  -3  -3   -1.10    1.80
   4  -3  -3   -3.80    2.30
   4  -3  -3    2.00    2.60
   4  -3  -3    0.60    1.00
   4  -3  -3    3.80    2.30
   4  -3  -3   -3.00    4.40
   4  -3  -3   -0.90    3.40
   4  -3  -3   -0.50    1.70
  -4   3   3    0.20    1.50
  -4   3   3    1.10    2.40
  -4   3   3    0.60    1.30
   3  -3  -3    2.10    1.40
   3  -3  -3    0.70    0.70
  -3   3   3    0.70    2.20
  -3   3   3    0.80    1.10
  -3   3   3   -0.80    1.20
   2  -3  -3    6.80    1.30
   2  -3  -3    9.40    1.60
   2  -3  -3    6.00    2.60
  -2   3   3    5.30    1.20
  -2   3   3    3.00    2.10
   1  -3  -3   38.00    3.90
   1  -3  -3   41.10    3.80
   1  -3  -3   42.10    4.00
  -1   3   3   38.00    3.90
  -1   3   3   39.40    3.80
  -1   3   3   37.90    4.60
   0  -3  -3    0.50    0.80
   0  -3  -3    1.10    0.80
   0   3   3    0.30    0.60
   0   3   3    0.70    1.00
  -1  -3  -3  359.56   32.20
  -1  -3  -3  373.36   32.30
   1   3   3  384.66   32.10
   1   3   3  348.87   32.20
  -2  -3  -3  548.25   51.69
  -2  -3  -3  571.34   51.49
   2   3   3  631.64   51.49
   2   3   3  604.74   51.59
  -3  -3  -3   40.70    4.20
  -3  -3  -3   36.90    4.40
   3   3   3   52.09    4.30
   3   3   3   46.40    4.10
  -4  -3  -3    4.70    1.40
  -4  -3  -3    3.30    1.90
  -4  -3  -3    4.90    1.20
  -4  -3  -3    1.50    1.50
   4   3   3    5.00    0.90
   4   3   3    3.80    1.30
  -5  -3  -3    5.90    2.10
  -5  -3  -3    2.50    2.40
   5   3   3    6.00    1.70
   5   3   3   10.30    3.30
   5   3   3    9.50    1.40
   5   3   3    3.40    3.10
   5   3   3    5.60    2.10
   5   3   3    7.10    2.80
  -6  -3  -3    6.80    2.90
   6   3   3    9.10    2.40
   6   3   3    7.40    2.40
   6   3   3    7.10    4.10
   6   3   3    7.10    2.50
   6   3   3   13.70    3.30
   6   3   3    5.70    1.50
   6   3   3    8.60    2.00
   6   3   3    8.20    1.80
   7   3   3   14.90    3.20
   7   3   3   16.80    2.90
   7   3   3   33.20    5.40
   7   3   3   20.30    3.60
   7   3   3   19.70    2.80
   7   3   3   20.90    4.20
   7   3   3   24.50    3.40
   7   3   3   18.30    2.80
   8   3   3    6.70    2.60
   8   3   3    9.70    2.80
   8   3   3    6.90    2.00
   8   3   3    5.90    2.60
   8   3   3    8.20    3.40
   8   3   3    8.60    2.10
   8   3   3    0.50    3.50
   8   3   3    9.00    2.00
   9   3   3    9.90    3.10
   9   3   3    9.60    4.10
   9   3   3    4.80    2.50
   9   3   3    8.70    2.30
   9   3   3    6.50    3.90
   9   3   3    9.60    2.70
   9   3   3    6.30    2.70
   9   3   3    9.30    3.80
  10   3   3    3.00    2.90
  10   3   3    5.90    2.40
   9  -4  -3   26.00    4.30
   9  -4  -3   38.10    3.50
   9  -4  -3   29.80    4.00
  -9   4   3   28.00    4.90
  -9   4   3   20.80    4.00
   8  -4  -3  137.79   12.50
   8  -4  -3  131.09   13.50
   8  -4  -3  138.59   12.90
   8  -4  -3  141.29   12.60
   8  -4  -3  138.39   12.80
   7  -4  -3  103.39    9.70
   7  -4  -3   98.89   11.00
   7  -4  -3  125.09   10.00
   7  -4  -3  106.79    9.70
   7  -4  -3  102.19   10.20
   7  -4  -3  106.19    9.80
  -7   4   3   85.39   12.80
  -7   4   3  100.79   10.80
  -7   4   3   88.99   10.10
   6  -4  -3   74.29    7.60
   6  -4  -3   92.99    8.30
   6  -4  -3   84.69    7.80
   6  -4  -3   79.89    9.50
   6  -4  -3   73.19    7.50
  -6   4   3   74.19    8.80
  -6   4   3   69.29    8.00
  -6   4   3   71.89    8.70
   5  -4  -3   75.89    7.00
   5  -4  -3   71.99    7.00
   5  -4  -3   72.09    7.90
   5  -4  -3   78.09    7.30
   5  -4  -3   64.69    8.80
   5  -4  -3   57.29    8.70
  -5   4   3   66.39    8.00
  -5   4   3   72.69    7.70
   4  -4  -3   15.90    2.50
   4  -4  -3   19.20    2.90
   4  -4  -3   16.90    4.20
   4  -4  -3   17.70    2.70
   4  -4  -3   21.90    4.30
   4  -4  -3   18.30    5.10
   4  -4  -3   21.10    3.20
  -4   4   3   22.50    3.30
  -4   4   3   14.40    3.20
  -4   4   3   19.10    3.20
  -4   4   3   22.00    5.10
   3  -4  -3   19.10    4.40
   3  -4  -3   21.40    3.10
   3  -4  -3   10.60    2.50
   3  -4  -3   17.10    2.00
   3  -4  -3   19.30    3.00
   3  -4  -3   17.10    2.60
  -3   4   3   13.80    2.80
  -3   4   3   14.20    2.50
  -3   4   3   16.60    2.40
   2  -4  -3   15.00    2.40
   2  -4  -3   20.90    2.60
   2  -4  -3    9.10    3.20
  -2   4   3   16.40    2.50
  -2   4   3   15.80    2.50
  -2   4   3   13.60    2.20
   1  -4  -3   42.40    4.30
   1  -4  -3   42.80    4.50
  -1   4   3   34.60    4.80
  -1   4   3   51.09    4.30
   0  -4  -3   12.70    2.10
   0   4   3   11.80    1.60
   0   4   3   10.00    1.80
  -1  -4  -3    0.00    1.70
  -1  -4  -3    2.80    1.20
   1   4   3    3.60    0.90
  -2  -4  -3    2.50    2.10
  -2  -4  -3    5.50    1.40
  -2  -4  -3    4.10    1.10
   2   4   3    1.40    1.20
   2   4   3    5.30    1.00
   2   4   3    5.10    0.70
  -3  -4  -3  475.65   45.10
  -3  -4  -3  467.45   45.40
   3   4   3  580.14   45.30
   3   4   3  537.45   45.10
  -4  -4  -3  552.54   48.50
  -4  -4  -3  571.34   48.70
  -4  -4  -3  512.75   48.80
   4   4   3  483.55   48.60
   4   4   3  594.24   48.90
   4   4   3  561.14   48.70
   4   4   3  627.24   48.50
   4   4   3  525.65   48.80
  -5  -4  -3   11.20    1.90
  -5  -4  -3    9.40    2.50
   5   4   3    8.50    2.40
   5   4   3    8.80    2.80
   5   4   3    6.80    1.50
   5   4   3    9.90    1.90
   5   4   3    7.60    4.60
   5   4   3   16.10    4.40
   5   4   3    9.20    2.00
   5   4   3    8.60    2.80
  -6  -4  -3   67.59    8.50
   6   4   3   97.19    9.10
   6   4   3   78.19    7.90
   6   4   3   71.39    7.30
   6   4   3   72.69    7.50
   6   4   3   84.99    9.20
   7   4   3   14.40    2.20
   7   4   3   16.60    3.30
   7   4   3   11.00    4.00
   7   4   3    9.40    2.90
   7   4   3   16.70    3.90
   7   4   3   11.50    2.30
   8   4   3  100.79   10.00
   8   4   3  103.89   10.50
   8   4   3  119.39   11.30
   8   4   3  111.09   10.00
   8   4   3  104.29   11.10
   9   4   3    9.30    2.10
   9   4   3   12.60    2.00
   9   4   3   12.00    3.00
   9   4   3    7.70    3.30
  10   4   3   35.00    5.10
   9  -5  -3   -0.90    1.40
   9  -5  -3    1.30    1.10
   9  -5  -3   -3.00    2.10
  -9   5   3   -1.70    2.90
   8  -5  -3   -0.70    1.30
   8  -5  -3   -1.20    2.30
   8  -5  -3   -0.90    2.60
   8  -5  -3   -2.30    1.60
   8  -5  -3    0.90    1.90
  -8   5   3   -0.80    2.60
  -8   5   3   -4.30    4.30
  -8   5   3   -4.00    2.40
   7  -5  -3   14.10    3.80
   7  -5  -3   12.30    4.30
   7  -5  -3    8.80    2.40
   7  -5  -3    6.20    1.90
  -7   5   3    6.60    3.10
  -7   5   3    4.20    2.60
   6  -5  -3   11.70    3.50
   6  -5  -3    9.00    2.10
   6  -5  -3    8.60    2.30
   6  -5  -3   12.90    4.20
   6  -5  -3    9.00    2.20
  -6   5   3   10.10    4.10
  -6   5   3    6.20    2.70
  -6   5   3    5.40    3.20
   5  -5  -3   -0.90    2.00
   5  -5  -3    6.90    3.80
   5  -5  -3    1.80    1.70
   5  -5  -3   -0.40    3.50
   5  -5  -3    1.70    2.10
  -5   5   3    3.70    2.80
  -5   5   3    0.10    2.70
  -5   5   3    1.50    2.30
   4  -5  -3    5.40    2.70
   4  -5  -3    6.00    2.10
   4  -5  -3    4.80    1.90
   4  -5  -3    4.30    4.10
   4  -5  -3    5.70    2.50
   4  -5  -3   10.60    4.40
   4  -5  -3    4.10    3.70
  -4   5   3    4.10    2.20
  -4   5   3    7.60    2.30
  -4   5   3    4.00    2.80
   3  -5  -3  123.19   13.20
   3  -5  -3  134.39   12.10
   3  -5  -3  131.49   13.50
   3  -5  -3  135.09   12.20
  -3   5   3  125.49   12.10
  -3   5   3  135.39   13.20
  -3   5   3  127.09   12.50
  -3   5   3  135.09   12.20
   2  -5  -3  431.56   37.10
   2  -5  -3  446.86   37.80
   2  -5  -3  371.16   37.00
   2  -5  -3  395.46   37.00
   2  -5  -3  448.26   37.10
  -2   5   3  437.66   37.00
  -2   5   3  410.16   37.00
  -2   5   3  434.46   37.30
  -2   5   3  398.46   37.10
   1  -5  -3   37.50    3.90
   1  -5  -3   34.40    4.20
   1  -5  -3   32.20    4.60
   1  -5  -3   44.10    4.30
   1  -5  -3   30.60    4.40
  -1   5   3   37.00    6.00
  -1   5   3   38.90    4.90
  -1   5   3   30.60    4.10
  -1   5   3   42.10    4.00
   0  -5  -3   -0.90    1.60
   0  -5  -3   -0.60    1.30
   0  -5  -3   -0.10    1.10
   0   5   3    1.30    1.00
   0   5   3    1.10    1.80
  -1  -5  -3    1.50    1.00
  -1  -5  -3    0.80    1.40
  -1  -5  -3    1.70    1.70
   1   5   3    1.10    0.90
   1   5   3    1.60    1.40
  -2  -5  -3    3.40    1.10
  -2  -5  -3    3.80    1.60
  -2  -5  -3    1.40    1.90
   2   5   3    4.00    1.60
   2   5   3    5.30    0.90
   2   5   3    3.20    2.40
   2   5   3    4.60    2.50
   2   5   3    4.30    1.10
   2   5   3    2.90    3.20
  -3  -5  -3   -1.30    1.60
  -3  -5  -3   -2.10    2.20
  -3  -5  -3    2.10    1.20
   3   5   3    0.50    0.90
   3   5   3   -4.00    2.00
   3   5   3    0.20    1.70
   3   5   3    0.70    1.80
   3   5   3    3.30    2.80
   3   5   3    3.20    1.60
   3   5   3    1.90    2.20
  -4  -5  -3    0.70    1.30
  -4  -5  -3    0.60    2.00
  -4  -5  -3    4.20    3.10
   4   5   3    0.70    1.90
   4   5   3    3.20    5.30
   4   5   3   -1.40    1.10
   4   5   3    1.70    1.70
   4   5   3   -2.60    2.20
   4   5   3    0.00    1.40
   4   5   3   -1.50    2.40
  -5  -5  -3    0.70    2.70
  -5  -5  -3    0.30    1.50
   5   5   3   -1.80    1.80
   5   5   3    6.00    3.80
   5   5   3    0.30    2.40
  -6  -5  -3    4.60    2.00
  -6  -5  -3    4.30    3.90
   6   5   3    2.40    2.40
   6   5   3    3.80    3.60
   6   5   3    4.40    2.60
   6   5   3    0.40    1.80
   6   5   3    3.10    1.40
  -7  -5  -3    8.80    2.70
   7   5   3    5.40    1.70
   7   5   3    4.40    1.90
   7   5   3   11.30    3.80
   7   5   3    4.50    2.70
   7   5   3    8.80    2.90
   8   5   3    6.70    1.80
   8   5   3   11.10    4.30
   8   5   3    7.60    2.00
   8   5   3    7.30    2.70
   8   5   3    7.90    2.80
   9   5   3    3.70    2.30
   9   5   3    0.80    1.70
   9   5   3    3.60    2.70
   9   5   3    0.80    1.30
  10   5   3   10.20    2.70
  10   5   3   16.30    2.90
   8  -6  -3   74.89    8.70
   8  -6  -3   78.39    6.80
  -8   6   3   64.59    8.30
  -8   6   3   54.99    8.90
  -8   6   3   89.29   11.80
   7  -6  -3  379.56   32.10
   7  -6  -3  390.86   32.10
   7  -6  -3  373.36   32.50
  -7   6   3  333.27   33.20
  -7   6   3  327.67   32.50
   6  -6  -3   12.90    4.30
   6  -6  -3   16.90    2.70
   6  -6  -3   13.60    4.40
   6  -6  -3   13.70    3.10
   6  -6  -3   12.90    2.40
   6  -6  -3   12.60    2.20
  -6   6   3   10.70    3.30
  -6   6   3   19.60    4.90
  -6   6   3    4.70    6.20
  -6   6   3   13.70    3.20
   5  -6  -3  109.89    9.50
   5  -6  -3  102.19    9.50
   5  -6  -3  103.69    9.90
   5  -6  -3   89.19   11.40
   5  -6  -3   92.79   11.40
  -5   6   3   80.09   11.80
  -5   6   3   97.59   10.10
  -5   6   3  102.39   10.80
  -5   6   3   95.59   11.30
   4  -6  -3   48.20    7.30
   4  -6  -3   38.50    6.50
   4  -6  -3   47.10    5.20
   4  -6  -3   56.39    7.00
   4  -6  -3   53.69    7.40
   4  -6  -3   43.50    5.10
  -4   6   3   40.60    5.70
  -4   6   3   39.00    6.00
  -4   6   3   41.60    6.30
  -4   6   3   43.50    7.20
   3  -6  -3   24.80    3.60
   3  -6  -3   25.70    4.70
   3  -6  -3   25.60    3.50
  -3   6   3   18.30    4.50
  -3   6   3   28.80    3.90
  -3   6   3   21.60    3.90
  -3   6   3   22.50    3.50
  -3   6   3   27.80    5.00
   2  -6  -3  254.57   22.90
   2  -6  -3  268.87   23.30
   2  -6  -3  280.87   23.20
   2  -6  -3  270.67   23.00
   2  -6  -3  270.77   23.30
  -2   6   3  241.38   23.20
  -2   6   3  245.88   23.60
  -2   6   3  247.48   22.90
  -2   6   3  249.08   23.00
  -2   6   3  227.88   23.10
   1  -6  -3   23.50    3.90
   1  -6  -3   29.30    3.70
   1  -6  -3   30.40    4.40
   1  -6  -3   25.90    3.80
   1  -6  -3   24.30    4.50
  -1   6   3   35.80    3.80
  -1   6   3   38.30    5.40
  -1   6   3   28.40    4.10
  -1   6   3   32.30    4.90
  -1   6   3   32.00    5.10
  -1   6   3   26.90    4.30
   0  -6  -3  741.33   65.59
   0  -6  -3  658.33   65.39
   0  -6  -3  736.73   65.39
   0  -6  -3  772.42   65.29
   0   6   3  746.53   65.79
   0   6   3  736.23   65.49
   0   6   3  659.53   65.49
   0   6   3  831.82   65.39
   0   6   3  820.12   65.69
  -1  -6  -3    1.00    1.30
  -1  -6  -3   -0.50    1.70
  -1  -6  -3   -0.70    1.70
  -1  -6  -3    0.00    2.50
   1   6   3   -0.90    2.70
   1   6   3   -1.90    3.20
   1   6   3    3.40    1.70
   1   6   3   -1.20    2.50
   1   6   3    0.60    1.30
   1   6   3   -2.20    2.40
   1   6   3    3.50    2.30
  -2  -6  -3  305.67   26.40
  -2  -6  -3  286.67   26.80
  -2  -6  -3  262.37   26.70
  -2  -6  -3  291.97   26.60
   2   6   3  315.57   27.00
   2   6   3  302.07   26.80
   2   6   3  323.07   26.90
   2   6   3  313.27   26.70
   2   6   3  277.87   26.50
   2   6   3  304.87   26.60
  -3  -6  -3  148.79   13.90
  -3  -6  -3  142.19   14.30
  -3  -6  -3  148.59   14.20
   3   6   3  165.88   14.90
   3   6   3  147.79   14.00
   3   6   3  169.58   14.30
   3   6   3  165.38   14.10
   3   6   3  141.69   13.90
  -4  -6  -3   61.69    7.30
  -4  -6  -3   58.69    7.20
  -4  -6  -3   64.59    6.30
   4   6   3   64.59    7.20
   4   6   3   60.19    6.40
   4   6   3   74.79    8.30
  -5  -6  -3  232.58   23.30
  -5  -6  -3  229.58   22.80
  -5  -6  -3  216.28   22.90
   5   6   3  268.17   24.10
   5   6   3  261.07   22.60
   5   6   3  296.57   23.10
   5   6   3  248.08   22.50
   5   6   3  225.58   22.40
   5   6   3  263.77   22.90
   5   6   3  277.97   22.80
  -6  -6  -3   97.69   11.80
  -6  -6  -3   92.59   14.00
  -6  -6  -3  101.79   10.10
   6   6   3  116.49   11.10
   6   6   3  106.29    9.90
   6   6   3  113.39   10.50
   6   6   3  106.09   10.10
  -7  -6  -3   63.79    7.10
   7   6   3   65.89    6.50
   7   6   3   73.69    8.30
   7   6   3   65.49    7.30
   7   6   3   63.89    6.70
   8   6   3   36.80    5.00
   8   6   3   45.40    5.50
   8   6   3   37.80    4.20
   8   6   3   37.60    4.80
   9   6   3   68.29    8.00
   9   6   3   80.09    7.80
   9   6   3   91.29    7.70
   9   6   3   92.19    8.60
  10   6   3    9.90    1.70
  10   6   3    7.40    1.80
   7  -7  -3   85.49    7.70
   7  -7  -3   92.89    7.80
  -7   7   3   69.39    9.10
  -7   7   3   78.69    9.50
  -7   7   3   69.79    8.90
   6  -7  -3  111.19   10.10
   6  -7  -3  120.39   10.30
  -6   7   3  108.79   11.80
  -6   7   3   91.49   11.20
   5  -7  -3   12.20    2.50
   5  -7  -3   22.60    5.70
   5  -7  -3    8.60    2.20
   5  -7  -3    8.80    2.00
  -5   7   3   20.70    3.90
  -5   7   3   15.80    5.00
  -5   7   3   10.00    4.70
  -5   7   3    7.80    3.40
   4  -7  -3    5.80    3.50
   4  -7  -3    1.30    2.00
   4  -7  -3    1.20    2.10
  -4   7   3    5.80    3.50
  -4   7   3    9.90    4.40
  -4   7   3    2.40    3.70
   3  -7  -3   15.00    3.50
   3  -7  -3   10.20    2.40
   3  -7  -3   12.60    4.10
   3  -7  -3    9.50    2.60
  -3   7   3    5.40    3.80
  -3   7   3    9.50    4.10
  -3   7   3    4.90    3.40
  -3   7   3    8.80    3.50
   2  -7  -3    1.50    2.90
   2  -7  -3    6.30    2.90
   2  -7  -3    3.80    3.00
   2  -7  -3    1.70    2.00
  -2   7   3    4.10    3.00
  -2   7   3    0.90    3.00
  -2   7   3    4.50    3.40
  -2   7   3    1.70    2.30
  -2   7   3    8.00    3.40
   1  -7  -3    2.10    2.50
   1  -7  -3    4.60    2.50
   1  -7  -3   -0.80    1.90
  -1   7   3    0.80    3.10
  -1   7   3    2.00    2.20
  -1   7   3    2.30    2.60
   0  -7  -3   -0.50    2.10
   0  -7  -3   -0.70    1.70
   0  -7  -3   -1.70    2.10
   0  -7  -3   -1.50    2.20
   0   7   3    3.00    5.10
   0   7   3    0.80    3.10
   0   7   3   -1.70    2.00
   0   7   3   -0.70    3.10
  -1  -7  -3    5.10    2.60
  -1  -7  -3    7.30    2.70
  -1  -7  -3    4.20    1.70
  -1  -7  -3    6.70    2.30
   1   7   3    4.80    2.50
   1   7   3    3.10    2.40
   1   7   3   -0.90    2.60
   1   7   3    5.60    2.00
  -2  -7  -3    0.40    1.60
  -2  -7  -3   -3.80    2.40
  -2  -7  -3    2.30    3.10
  -2  -7  -3    1.60    2.10
   2   7   3   -2.90    2.80
   2   7   3   -1.10    1.80
   2   7   3    1.20    2.20
   2   7   3    3.90    3.20
   2   7   3    1.00    2.50
  -3  -7  -3    3.70    2.30
  -3  -7  -3    1.70    2.90
   3   7   3    2.30    1.80
   3   7   3    9.00    3.60
   3   7   3    1.80    2.90
   3   7   3    6.00    2.20
   3   7   3    2.50    2.00
  -4  -7  -3    7.70    2.80
  -4  -7  -3    2.90    2.00
  -4  -7  -3    6.40    3.60
   4   7   3    6.80    2.80
   4   7   3    7.30    4.10
   4   7   3    7.90    1.90
   4   7   3    4.20    2.10
   4   7   3    6.30    2.00
  -5  -7  -3    9.70    4.70
  -5  -7  -3   -0.80    1.90
  -5  -7  -3    2.70    3.00
   5   7   3   -1.40    2.70
   5   7   3    3.20    3.90
   5   7   3    1.50    1.60
   5   7   3    2.90    2.40
   5   7   3    0.60    1.80
   5   7   3    4.50    2.00
   5   7   3    2.40    4.60
  -6  -7  -3   70.29    7.10
  -6  -7  -3   58.89    8.90
   6   7   3   65.69    8.40
   6   7   3   68.09    6.70
   6   7   3   69.59    7.70
   6   7   3   71.09    6.90
  -7  -7  -3  109.19   11.50
   7   7   3   94.29    9.70
   7   7   3  113.39    9.50
   7   7   3   81.19   10.20
   7   7   3   96.59   10.80
   8   7   3    2.60    1.60
   8   7   3    3.60    2.20
   8   7   3    2.70    1.30
   8   7   3    1.30    2.20
   9   7   3    3.90    1.50
   9   7   3    0.90    2.40
   9   7   3    0.20    2.20
   9   7   3    3.90    1.20
   7  -8  -3   10.10    1.80
   7  -8  -3   11.90    2.10
  -7   8   3   15.80    6.30
  -7   8   3   10.80    4.00
   6  -8  -3  102.19   10.00
   6  -8  -3  115.69   10.10
  -6   8   3  101.89   11.20
  -6   8   3  110.79   12.90
   5  -8  -3   25.30    4.10
   5  -8  -3   32.10    4.00
   5  -8  -3   35.40    4.90
  -5   8   3   31.00    5.40
  -5   8   3   31.40    5.00
  -5   8   3   36.60    6.60
   4  -8  -3  153.98   12.90
   4  -8  -3  114.29   13.80
   4  -8  -3  117.89   13.00
  -4   8   3  150.48   14.10
  -4   8   3  153.68   14.50
  -4   8   3  141.99   14.80
   3  -8  -3    0.50    6.30
   3  -8  -3    2.00    2.00
   3  -8  -3   -1.80    3.00
  -3   8   3   -4.40    4.10
  -3   8   3    0.20    3.70
  -3   8   3    5.60    3.90
  -3   8   3   -0.40    4.30
   2  -8  -3  245.98   22.80
   2  -8  -3  240.88   23.80
   2  -8  -3  268.07   23.30
  -2   8   3  254.67   23.50
  -2   8   3  256.67   23.70
  -2   8   3  258.97   23.10
   1  -8  -3   41.60    6.20
   1  -8  -3   43.30    5.20
   1  -8  -3   44.70    6.70
   1  -8  -3   42.20    5.80
   1  -8  -3   44.10    7.80
  -1   8   3   49.80    8.40
  -1   8   3   51.19    7.00
  -1   8   3   45.10    5.70
   0  -8  -3  137.89   16.40
   0  -8  -3  157.18   14.70
   0  -8  -3  159.88   15.10
   0   8   3  153.98   14.90
   0   8   3  158.58   16.50
   0   8   3  183.38   15.50
   0   8   3  165.38   15.50
  -1  -8  -3   28.40    4.30
  -1  -8  -3   25.10    5.40
  -1  -8  -3   30.80    4.90
  -1  -8  -3   33.60    4.90
   1   8   3   26.10    4.80
   1   8   3   30.70    4.50
   1   8   3   37.70    5.30
   1   8   3   37.20    4.90
  -2  -8  -3  120.99   11.30
  -2  -8  -3   99.99   11.80
  -2  -8  -3  113.29   11.60
   2   8   3  125.09   12.10
   2   8   3  131.49   11.50
   2   8   3  116.69   11.30
   2   8   3  115.39   11.20
   2   8   3  127.09   11.80
  -3  -8  -3  320.37   30.90
  -3  -8  -3  304.47   31.60
  -3  -8  -3  349.47   30.80
   3   8   3  355.76   30.70
   3   8   3  391.26   31.30
   3   8   3  363.76   31.10
   3   8   3  317.87   30.50
   3   8   3  353.76   30.70
  -4  -8  -3   15.90    5.50
  -4  -8  -3   13.90    2.90
   4   8   3   15.10    4.20
   4   8   3   14.40    2.70
   4   8   3   15.10    2.80
   4   8   3   15.70    2.60
   4   8   3   15.20    3.00
   4   8   3   13.10    3.60
  -5  -8  -3  162.58   20.80
  -5  -8  -3  189.98   18.30
  -5  -8  -3  186.98   18.70
   5   8   3  215.18   18.90
   5   8   3  204.98   18.70
   5   8   3  198.98   18.10
   5   8   3  231.58   18.60
   5   8   3  195.48   18.20
   5   8   3  212.18   19.40
  -6  -8  -3   -4.70    3.00
   6   8   3   -3.10    1.80
   6   8   3   -1.70    2.90
   6   8   3    0.00    1.60
   6   8   3   -6.80    3.90
  -7  -8  -3   70.69    8.30
  -7  -8  -3   75.79    9.70
   7   8   3   87.69    8.60
   7   8   3   88.59    8.20
   7   8   3   99.89    8.10
   8   8   3   14.70    2.70
   8   8   3   15.30    2.50
   8   8   3   22.20    3.70
   8   8   3   16.90    2.30
   6  -9  -3   -0.50    1.20
  -6   9   3    2.50    5.20
  -6   9   3   -1.50    4.70
   5  -9  -3    4.70    3.80
   5  -9  -3    1.60    4.50
   5  -9  -3    0.60    1.60
  -5   9   3   -1.80    3.40
  -5   9   3   -2.30    3.90
   4  -9  -3   -2.00    2.90
   4  -9  -3    1.90    3.20
   4  -9  -3    2.00    1.80
  -4   9   3    3.80    4.20
  -4   9   3    1.20    3.50
   3  -9  -3   -0.40    2.70
   3  -9  -3   -1.60    2.30
  -3   9   3   -0.70    4.70
  -3   9   3    9.50    7.00
   2  -9  -3    2.20    2.10
   2  -9  -3    6.40    2.90
  -2   9   3    3.80    3.70
  -2   9   3   10.20    4.60
  -2   9   3   -0.40    5.30
   1  -9  -3   -2.80    5.10
   1  -9  -3    3.40    2.20
   1  -9  -3   -1.30    2.70
  -1   9   3    1.30    2.60
  -1   9   3    7.80    5.40
  -1   9   3    5.40    3.60
   0  -9  -3    6.40    3.10
   0  -9  -3   -3.70    5.00
   0  -9  -3    0.80    2.70
   0  -9  -3    3.00    2.60
   0  -9  -3    9.30    2.70
   0   9   3    8.00    3.50
   0   9   3   -0.90    2.30
  -1  -9  -3   -1.40    2.70
  -1  -9  -3    2.60    2.80
  -1  -9  -3   -1.50    2.10
  -1  -9  -3   -0.90    2.50
  -1  -9  -3    2.90    5.10
   1   9   3    0.90    2.20
   1   9   3    2.40    3.30
  -2  -9  -3   49.90    6.70
   2   9   3   56.99    7.00
   2   9   3   51.09    6.10
   2   9   3   51.89    5.90
   2   9   3   50.79    6.80
   2   9   3   55.69    6.90
  -3  -9  -3  148.59   14.50
  -3  -9  -3  113.79   16.60
   3   9   3  158.38   14.00
   3   9   3  160.88   14.80
   3   9   3  143.59   13.80
   3   9   3  150.48   14.00
   3   9   3  166.68   14.60
  -4  -9  -3    4.70    2.90
   4   9   3    7.90    3.40
   4   9   3    7.70    2.60
   4   9   3    8.50    2.20
   4   9   3    5.00    5.60
   4   9   3    6.90    2.40
   4   9   3    5.30    2.20
  -5  -9  -3    2.20    2.70
   5   9   3    5.50    2.90
   5   9   3    1.70    3.90
   5   9   3    5.10    2.30
   5   9   3    1.80    1.70
   5   9   3    3.10    2.00
   5   9   3   -2.20    4.30
  -6  -9  -3    4.50    2.20
  -6  -9  -3    9.50    6.00
  -6  -9  -3   -4.10    2.60
   6   9   3    0.80    2.40
   6   9   3    2.60    1.70
   6   9   3    1.20    2.10
   6   9   3    1.70    1.50
  -7  -9  -3    6.90    3.30
   7   9   3    4.10    2.20
   7   9   3    8.30    1.70
   7   9   3    9.30    1.60
   7   9   3   10.10    2.30
   4 -10  -3    6.60    1.70
   4 -10  -3    6.10    3.00
  -4  10   3    3.20    4.90
  -4  10   3    4.30    3.40
   3 -10  -3  149.69   13.80
   3 -10  -3  154.88   14.20
  -3  10   3  156.58   15.30
  -3  10   3  144.99   14.60
   2 -10  -3   45.00    5.10
   2 -10  -3   37.40    5.60
  -2  10   3   42.70    6.50
  -2  10   3   37.50    6.40
  -2  10   3   45.20    6.30
   1 -10  -3   94.99    9.40
   1 -10  -3  100.99    9.90
  -1  10   3   95.49   10.50
  -1  10   3   95.29    9.70
   0 -10  -3   -1.00    2.70
   0 -10  -3    1.40    2.60
   0 -10  -3    2.10    2.90
   0  10   3   -2.60    2.40
   0  10   3   -0.60    3.30
  -1 -10  -3   65.39    9.20
  -1 -10  -3   79.59    9.10
   1  10   3   86.29    8.80
   1  10   3   74.19    7.90
  -2 -10  -3   29.00    5.10
  -2 -10  -3   35.60    5.60
  -2 -10  -3   38.90    6.20
   2  10   3   38.50    6.10
   2  10   3   38.40    4.70
  -3 -10  -3   18.70    3.60
  -3 -10  -3   20.50    3.90
  -3 -10  -3   17.30    3.90
   3  10   3   19.10    3.70
   3  10   3   17.70    3.10
   3  10   3   12.60    4.00
   3  10   3   17.90    3.30
   3  10   3   18.60    3.80
  -4 -10  -3  713.53   63.59
  -4 -10  -3  642.44   63.59
   4  10   3  755.22   63.49
   4  10   3  717.83   63.19
   4  10   3  749.42   63.29
   4  10   3  741.53   63.59
   4  10   3  720.63   63.49
  -5 -10  -3  175.48   16.60
  -5 -10  -3  149.49   16.20
   5  10   3  193.78   16.50
   5  10   3  159.18   17.20
   5  10   3  198.28   16.20
   5  10   3  187.78   16.00
   6  10   3   60.29    6.50
   6  10   3   73.99    6.90
   6  10   3   65.99    6.30
   3 -11  -3    1.90    2.30
   3 -11  -3    2.40    1.90
  -3  11   3    0.50    3.30
   2 -11  -3   38.00    5.50
   2 -11  -3   31.70    4.50
  -2  11   3   31.60    5.40
   1 -11  -3  123.39   11.40
   1 -11  -3  111.79   12.80
  -1  11   3  117.49   11.70
   0 -11  -3    1.90    2.10
   0  11   3    0.40    2.80
  -1 -11  -3    1.40    3.00
  -1 -11  -3    2.10    2.40
   1  11   3    1.20    2.50
   1  11   3   -1.30    2.80
  -2 -11  -3   -3.80    3.20
  -2 -11  -3   -1.70    2.60
   2  11   3   -3.00    2.30
   2  11   3   -1.70    2.90
  -3 -11  -3   16.40    5.30
  -3 -11  -3    8.60    2.80
  -3 -11  -3   18.00    3.40
   3  11   3    9.30    5.90
   3  11   3   17.30    4.00
   3  11   3   13.30    2.80
  -4 -11  -3    2.10    3.30
  -4 -11  -3    2.10    2.00
   4  11   3    2.10    2.00
   4  11   3    3.00    5.50
   2  11  -4    3.00    1.90
   2  11  -4   -0.80    5.20
  -2 -11   4    3.00    1.30
   1  11  -4   -2.20    4.30
   1  11  -4   -5.00    2.40
  -1 -11   4   -1.30    1.30
   0  11  -4   -0.20    2.70
   0  11  -4    0.20    2.80
   0 -11   4    2.20    1.40
   0 -11   4    2.30    3.10
  -1  11  -4   -0.20    2.60
  -1  11  -4    1.30    2.80
   1 -11   4    2.60    2.00
   1 -11   4   -0.60    1.40
  -2  11  -4    1.30    3.30
  -2  11  -4   -2.40    2.60
   2 -11   4    1.10    1.70
   2 -11   4    1.70    1.60
   4  10  -4   36.00    4.90
  -4 -10   4   34.40    4.40
  -4 -10   4   49.30    4.50
   3  10  -4    9.40    3.60
   3  10  -4   12.60    3.10
   3  10  -4   18.70    4.10
   3  10  -4    8.20    2.60
  -3 -10   4   15.00    2.30
  -3 -10   4   15.10    2.60
  -3 -10   4   16.20    2.80
   2  10  -4   44.30    5.50
   2  10  -4   39.10    5.80
  -2 -10   4   43.10    5.30
  -2 -10   4   36.10    4.40
  -2 -10   4   41.90    4.60
   1  10  -4   -1.60    2.90
   1  10  -4    0.30    2.90
  -1 -10   4   -3.00    3.10
  -1 -10   4   -1.10    1.50
  -1 -10   4   -2.60    1.70
  -1 -10   4    0.80    3.30
   0  10  -4   85.49    9.70
   0  10  -4   97.29    9.50
   0 -10   4  109.59   10.20
   0 -10   4   86.49    9.40
   0 -10   4   91.79    8.80
  -1  10  -4    4.10    2.70
  -1  10  -4    0.50    3.20
   1 -10   4    2.60    2.40
   1 -10   4    4.30    1.80
  -2  10  -4    9.50    3.00
  -2  10  -4   10.90    3.70
   2 -10   4   11.00    2.50
   2 -10   4   16.10    2.20
  -3  10  -4   34.00    5.20
   3 -10   4   36.90    4.80
   3 -10   4   44.90    4.50
  -4  10  -4   32.70    4.60
   4 -10   4   35.20    4.20
  -5  10  -4   50.59    6.10
   5 -10   4   53.49    5.40
   6   9  -4    5.70    2.50
   6   9  -4    2.20    1.80
   6   9  -4   10.60    2.90
  -6  -9   4    3.80    1.40
   5   9  -4    3.20    1.30
   5   9  -4   -2.90    2.30
   5   9  -4    4.10    1.60
   5   9  -4    0.30    1.90
  -5  -9   4    0.20    1.80
  -5  -9   4    4.10    1.70
  -5  -9   4    4.20    1.80
   4   9  -4    3.60    2.70
   4   9  -4    4.10    1.90
   4   9  -4    3.10    3.10
   4   9  -4    4.20    1.60
   4   9  -4    3.60    2.40
  -4  -9   4    1.80    1.80
  -4  -9   4    5.20    1.80
  -4  -9   4    2.50    1.70
   3   9  -4    3.50    1.70
   3   9  -4    7.70    2.70
   3   9  -4    8.80    3.10
   3   9  -4    5.80    3.30
   3   9  -4    4.40    2.40
   3   9  -4   11.30    3.60
  -3  -9   4    1.90    1.70
  -3  -9   4    5.20    1.90
   2   9  -4    4.30    3.30
   2   9  -4    2.00    3.30
  -2  -9   4    2.70    1.80
  -2  -9   4    0.00    1.60
   1   9  -4   -0.30    2.90
   1   9  -4    1.50    3.10
  -1  -9   4    1.90    2.00
  -1  -9   4    1.90    1.70
   0   9  -4    4.00    3.50
   0   9  -4    8.30    3.10
   0  -9   4    5.60    2.70
   0  -9   4    8.50    2.80
   0  -9   4   12.60    2.20
   0  -9   4   10.80    2.20
  -1   9  -4  117.59   12.30
  -1   9  -4  108.49   12.30
   1  -9   4  120.89   11.50
   1  -9   4  141.79   11.90
   1  -9   4  125.99   12.10
  -2   9  -4   14.70    3.70
   2  -9   4   19.20    3.20
   2  -9   4   17.80    3.60
  -3   9  -4    4.60    4.20
  -3   9  -4    4.50    3.20
  -3   9  -4    4.70    3.00
   3  -9   4    5.90    2.10
   3  -9   4    7.30    2.60
  -4   9  -4    7.80    3.00
  -4   9  -4    8.80    4.70
   4  -9   4    7.90    2.50
   4  -9   4    6.60    2.40
  -5   9  -4    0.30    2.50
   5  -9   4    2.90    1.90
  -6   9  -4    6.20    2.40
   6  -9   4    4.30    1.90
   7   8  -4  114.09   12.00
   7   8  -4  132.39   12.10
  -7  -8   4  145.39   12.00
   6   8  -4   29.80    4.70
   6   8  -4   38.70    4.00
   6   8  -4   39.20    4.00
   6   8  -4   38.20    4.80
  -6  -8   4   41.10    4.40
  -6  -8   4   44.10    4.50
   5   8  -4   41.70    5.30
   5   8  -4   40.10    4.40
   5   8  -4   43.00    4.30
   5   8  -4   39.60    5.30
   5   8  -4   32.30    5.10
   5   8  -4   45.60    6.50
  -5  -8   4   32.00    5.00
  -5  -8   4   47.20    5.70
  -5  -8   4   43.10    4.70
   4   8  -4  335.57   30.00
   4   8  -4  349.17   29.60
   4   8  -4  319.87   29.90
   4   8  -4  296.87   29.80
   4   8  -4  337.57   29.50
  -4  -8   4  320.47   29.50
  -4  -8   4  361.56   29.50
   3   8  -4   45.10    5.40
   3   8  -4   37.70    4.50
   3   8  -4   34.10    6.00
   3   8  -4   48.50    5.80
   3   8  -4   36.20    4.50
  -3  -8   4   23.00   10.30
  -3  -8   4   36.40    4.70
  -3  -8   4   37.10    4.30
   2   8  -4  244.68   25.40
   2   8  -4  310.67   24.80
   2   8  -4  270.37   25.20
   2   8  -4  287.27   25.10
   2   8  -4  278.57   24.70
  -2  -8   4  247.88   25.00
  -2  -8   4  302.07   24.70
   1   8  -4   22.30    3.90
   1   8  -4   33.50    5.60
   1   8  -4   31.80    3.60
   1   8  -4   18.60    4.10
  -1  -8   4   21.70    3.20
  -1  -8   4   22.10    4.00
  -1  -8   4   16.70    5.10
  -1  -8   4   14.40    6.90
  -1  -8   4   23.20    4.10
   0   8  -4  225.28   19.60
   0   8  -4  201.78   19.40
   0  -8   4  212.88   19.30
   0  -8   4  208.38   19.70
   0  -8   4  173.78   21.10
   0  -8   4  225.58   18.90
  -1   8  -4    8.70    2.90
  -1   8  -4    3.20    4.40
  -1   8  -4    5.60    3.50
   1  -8   4    0.60    1.70
   1  -8   4    2.50    2.00
   1  -8   4    3.20    2.50
   1  -8   4   -0.40    3.40
   1  -8   4    0.00    2.40
  -2   8  -4 1090.09  105.89
  -2   8  -4 1281.67  105.99
   2  -8   4 1274.77  105.79
   2  -8   4 1175.08  105.49
  -3   8  -4  193.48   15.50
  -3   8  -4  158.48   15.80
  -3   8  -4  130.59   15.30
   3  -8   4  158.58   15.10
   3  -8   4  172.88   14.90
   3  -8   4  155.78   14.70
  -4   8  -4   13.10    3.60
  -4   8  -4   17.50    3.30
  -4   8  -4   12.30    5.40
   4  -8   4   11.10    3.00
   4  -8   4   16.50    3.10
   4  -8   4   22.20    2.90
  -5   8  -4  175.08   19.10
  -5   8  -4  227.88   18.90
   5  -8   4  205.08   18.80
   5  -8   4  211.78   18.50
  -6   8  -4    3.20    2.30
  -6   8  -4    1.40    3.10
  -6   8  -4    2.10    2.60
   6  -8   4    4.60    2.20
   6  -8   4    3.10    1.70
  -7   8  -4   73.29    8.30
   7  -8   4   82.59    7.80
   7  -8   4   82.79    8.10
   8   7  -4    5.90    1.20
   8   7  -4    2.40    1.80
   8   7  -4    5.90    1.90
   7   7  -4   -2.80    2.30
   7   7  -4    1.80    1.90
   7   7  -4   -0.70    1.20
   7   7  -4    0.00    1.90
   7   7  -4    0.30    1.20
  -7  -7   4    3.20    1.70
  -7  -7   4    1.00    2.10
   6   7  -4   12.40    1.90
   6   7  -4    4.70    2.50
   6   7  -4   11.90    1.90
   6   7  -4    6.70    2.60
   6   7  -4   11.40    2.80
  -6  -7   4   14.20    2.30
   5   7  -4   26.00    4.40
   5   7  -4   28.90    3.40
   5   7  -4   25.60    3.90
   5   7  -4   25.90    4.40
   5   7  -4   28.90    4.30
   5   7  -4   29.70    3.50
  -5  -7   4   14.50   12.40
  -5  -7   4   21.40    3.90
   4   7  -4    2.80    2.50
   4   7  -4    3.40    1.60
   4   7  -4    1.40    3.00
   4   7  -4    6.90    3.40
   4   7  -4    4.60    2.40
   4   7  -4    1.80    1.70
  -4  -7   4    1.80    1.90
  -4  -7   4   -1.50    7.80
  -4  -7   4    0.50    1.50
   3   7  -4   30.30    4.90
   3   7  -4   22.30    4.40
   3   7  -4   25.40    3.60
   3   7  -4   29.30    3.60
   3   7  -4   27.70    4.70
  -3  -7   4   25.80    3.90
  -3  -7   4   24.90    7.60
  -3  -7   4   32.70    3.50
  -3  -7   4   12.70    5.80
   2   7  -4   -2.80    2.50
   2   7  -4    5.00    2.00
   2   7  -4    0.80    1.70
   2   7  -4    2.30    2.60
   2   7  -4   -2.70    2.80
  -2  -7   4    1.80    3.60
  -2  -7   4    4.40    4.80
  -2  -7   4   -3.50    5.50
  -2  -7   4   -1.20    1.70
  -2  -7   4   -0.80    1.30
   1   7  -4    7.30    3.30
   1   7  -4    6.90    2.00
   1   7  -4    5.60    3.10
   1   7  -4    7.40    2.90
  -1  -7   4    6.90    1.70
  -1  -7   4    5.80    3.90
  -1  -7   4    6.90    3.40
  -1  -7   4   -5.80    4.50
  -1  -7   4    4.00    3.20
  -1  -7   4    6.60    1.80
   0   7  -4   -0.10    3.10
   0   7  -4    0.30    1.90
   0   7  -4    0.80    2.40
   0   7  -4   -0.30    2.60
   0  -7   4    0.50    3.20
   0  -7   4    1.20    2.60
   0  -7   4    3.80    4.30
   0  -7   4   -0.50    2.60
   0  -7   4   -0.80    1.60
  -1   7  -4    2.60    3.30
  -1   7  -4   -4.30    2.70
  -1   7  -4    1.50    2.50
   1  -7   4   -0.70    2.40
   1  -7   4   -0.60    4.00
   1  -7   4    7.00    2.40
   1  -7   4   -1.90    1.60
   1  -7   4   -1.00    1.60
  -2   7  -4    3.90    2.80
  -2   7  -4    3.50    2.90
  -2   7  -4    7.00    2.80
  -2   7  -4    8.60    3.80
   2  -7   4   11.70    2.80
   2  -7   4    3.00    1.80
   2  -7   4    4.10    2.50
   2  -7   4    6.20    2.20
   2  -7   4    2.80    2.30
  -3   7  -4    5.10    3.00
  -3   7  -4    6.70    4.20
  -3   7  -4    5.80    2.40
  -3   7  -4    5.80    2.70
  -3   7  -4    5.50    5.00
  -3   7  -4    6.90    3.10
   3  -7   4    6.20    2.40
   3  -7   4    7.60    2.10
   3  -7   4    7.10    2.40
  -4   7  -4    3.80    4.00
  -4   7  -4    3.50    2.30
  -4   7  -4   -2.60    4.80
  -4   7  -4   -1.70    5.30
  -4   7  -4    7.50    3.30
  -4   7  -4    6.10    2.20
   4  -7   4    4.10    2.00
   4  -7   4    5.00    2.40
   4  -7   4   10.80    2.60
  -5   7  -4   24.50    4.60
  -5   7  -4   38.80    4.50
  -5   7  -4   25.50    8.00
  -5   7  -4   35.60    4.80
   5  -7   4   33.10    4.80
   5  -7   4   29.20    4.10
  -6   7  -4    7.70    2.40
  -6   7  -4   12.50    6.10
  -6   7  -4    2.90    2.20
   6  -7   4    0.30    3.20
  -7   7  -4   -0.30    2.30
  -7   7  -4    0.30    2.00
  -7   7  -4   -0.80    2.80
   7  -7   4    2.70    2.50
   7  -7   4   -0.30    2.40
  -8   7  -4    0.10    2.50
  -8   7  -4    4.00    2.30
  -8   7  -4    2.60    4.20
   8  -7   4   -1.70    3.00
   8   6  -4   91.29    7.90
   8   6  -4   88.69    8.30
   8   6  -4   81.09    8.40
   8   6  -4   80.89    8.20
  -8  -6   4   83.99    8.90
   7   6  -4    6.30    2.30
   7   6  -4   10.80    2.40
   7   6  -4   12.20    1.80
   7   6  -4   13.80    2.60
   7   6  -4   10.50    1.90
  -7  -6   4   10.40    2.30
  -7  -6   4   10.20    2.00
   6   6  -4   57.69    5.60
   6   6  -4   46.10    6.30
   6   6  -4   57.69    5.70
   6   6  -4   51.19    6.10
   6   6  -4   50.89    6.30
  -6  -6   4   61.89    6.00
  -6  -6   4   59.29    5.60
   5   6  -4    2.40    1.60
   5   6  -4    2.00    1.50
   5   6  -4    1.30    2.40
   5   6  -4    1.40    2.30
   5   6  -4   -0.10    1.90
   5   6  -4    2.20    2.90
  -5  -6   4   -5.30    7.00
  -5  -6   4    2.10    1.30
   4   6  -4  355.66   33.30
   4   6  -4  418.96   33.00
   4   6  -4  396.76   33.30
   4   6  -4  373.26   33.00
   4   6  -4  425.66   33.50
   4   6  -4  320.17   33.50
  -4  -6   4  309.67   34.00
  -4  -6   4  417.06   32.90
  -4  -6   4  322.07   33.00
   3   6  -4   65.29    8.10
   3   6  -4   67.19    7.70
   3   6  -4   75.99    7.10
   3   6  -4   75.99    7.70
   3   6  -4   86.59    7.10
   3   6  -4   78.69    8.00
  -3  -6   4   64.39    7.10
  -3  -6   4   66.59    9.40
  -3  -6   4   71.29    7.00
  -3  -6   4   67.99    8.60
   2   6  -4  548.55   42.90
   2   6  -4  525.65   42.60
   2   6  -4  468.45   43.00
   2   6  -4  477.25   42.90
  -2  -6   4  512.35   42.50
  -2  -6   4  429.86   42.60
  -2  -6   4  442.96   43.20
  -2  -6   4  459.75   43.00
   1   6  -4    4.80    1.80
   1   6  -4   -0.30    1.90
   1   6  -4    2.80    2.90
   1   6  -4    2.90    2.30
   1   6  -4    1.50    3.00
   1   6  -4    2.40    2.60
  -1  -6   4    1.40    1.40
  -1  -6   4   -1.60    2.50
  -1  -6   4    2.20    2.30
  -1  -6   4   -1.30    3.40
  -1  -6   4    3.20    1.10
   0   6  -4   28.10    3.70
   0   6  -4   28.20    4.30
   0   6  -4   25.50    4.00
   0   6  -4   22.70    3.80
   0   6  -4   29.00    3.40
   0  -6   4   25.30    4.40
   0  -6   4   18.70    3.90
   0  -6   4   23.10    3.80
   0  -6   4   24.50    2.90
   0  -6   4   20.60    3.10
   0  -6   4   24.90    3.90
  -1   6  -4  555.64   51.09
  -1   6  -4  589.44   51.19
   1  -6   4  579.14   51.19
   1  -6   4  507.85   51.19
   1  -6   4  627.04   50.79
   1  -6   4  585.14   51.09
   1  -6   4  601.14   51.09
  -2   6  -4    8.70    2.50
  -2   6  -4   12.30    2.10
  -2   6  -4   11.00    2.90
  -2   6  -4   12.50    2.60
  -2   6  -4   11.60    2.30
  -2   6  -4    2.20    3.80
   2  -6   4    6.40    3.30
   2  -6   4   13.20    2.70
   2  -6   4    6.60    2.30
   2  -6   4    7.60    2.70
   2  -6   4    6.90    2.10
   2  -6   4    7.60    1.90
  -3   6  -4 1032.20  103.39
  -3   6  -4 1216.38  103.49
  -3   6  -4 1019.30  103.29
  -3   6  -4 1210.08  103.49
  -3   6  -4 1243.18  103.19
  -3   6  -4 1122.89  103.39
   3  -6   4 1280.67  103.29
   3  -6   4 1294.67  103.39
  -4   6  -4  134.59   14.50
  -4   6  -4  132.69   12.80
  -4   6  -4  124.89   13.80
  -4   6  -4  148.89   12.60
  -4   6  -4  110.39   13.20
  -4   6  -4  113.49   13.10
   4  -6   4  150.88   12.70
   4  -6   4  144.69   12.50
   4  -6   4  140.99   12.90
   4  -6   4  154.68   12.90
  -5   6  -4  282.47   23.40
  -5   6  -4  228.08   23.50
  -5   6  -4  239.38   24.60
  -5   6  -4  221.18   24.10
   5  -6   4  258.97   23.60
   5  -6   4  281.57   23.60
   5  -6   4  276.17   23.30
   5  -6   4  267.27   23.40
   5  -6   4  283.87   23.40
  -6   6  -4  384.36   32.40
  -6   6  -4  291.87   33.80
   6  -6   4  375.56   32.40
   6  -6   4  363.96   32.70
   6  -6   4  376.16   32.30
   6  -6   4  382.86   32.60
   6  -6   4  367.26   32.30
  -7   6  -4   24.40    3.30
   7  -6   4   14.90    4.60
   7  -6   4   26.10    3.60
   7  -6   4   23.90    3.60
   7  -6   4   21.60    3.40
  -8   6  -4  161.88   13.00
  -8   6  -4  120.89   13.50
  -8   6  -4  132.39   12.90
   8  -6   4  159.78   13.40
   8  -6   4  135.39   12.80
   8  -6   4  134.99   12.60
   8  -6   4  135.39   12.70
  -9   6  -4    2.70    3.40
  -9   6  -4    2.40    1.90
   9  -6   4    3.80    1.60
   9  -6   4    4.80    1.80
   9   5  -4    1.50    1.40
   9   5  -4    1.50    1.60
   9   5  -4    0.10    1.70
   9   5  -4    6.10    2.20
   8   5  -4    0.10    1.20
   8   5  -4   -1.20    1.90
   8   5  -4    2.00    1.80
   8   5  -4   -3.80    1.80
   8   5  -4    0.90    1.70
  -8  -5   4   -2.00    2.30
  -8  -5   4    8.20    3.00
   7   5  -4    9.80    4.30
   7   5  -4    6.80    1.90
   7   5  -4    5.30    2.60
  -7  -5   4   11.30    2.00
  -7  -5   4    7.70    2.50
   6   5  -4   10.60    1.80
   6   5  -4    5.90    1.80
   6   5  -4    5.30    2.60
   6   5  -4   10.70    2.70
   6   5  -4    8.40    2.20
   6   5  -4    4.70    3.00
  -6  -5   4    9.10    2.20
  -6  -5   4   10.10    6.60
  -6  -5   4    7.10    1.70
   5   5  -4   17.60    3.60
   5   5  -4   13.20    2.20
   5   5  -4   10.80    3.00
   5   5  -4   14.20    2.60
   5   5  -4   17.90    3.00
   5   5  -4   19.50    2.40
   5   5  -4   14.10    3.60
  -5  -5   4   18.80    2.50
  -5  -5   4   17.70    6.40
  -5  -5   4   11.60    4.80
  -5  -5   4   10.20    2.30
   4   5  -4   12.80    2.90
   4   5  -4   20.20    2.60
   4   5  -4   18.10    2.70
   4   5  -4   19.60    3.50
   4   5  -4   20.40    4.20
   4   5  -4   19.90    3.10
   4   5  -4   10.50    3.60
   4   5  -4   16.10    3.20
  -4  -5   4   14.50    2.50
  -4  -5   4    6.80    4.40
  -4  -5   4   12.30    3.90
  -4  -5   4   18.20    2.60
   3   5  -4    4.10    2.70
   3   5  -4    2.70    1.80
   3   5  -4    7.70    3.20
   3   5  -4    3.60    1.60
   3   5  -4    0.10    2.70
   3   5  -4    5.90    1.60
   3   5  -4    4.30    2.30
  -3  -5   4    4.70    2.70
  -3  -5   4    4.30    1.60
  -3  -5   4    6.50    3.20
  -3  -5   4    3.20    1.10
   2   5  -4   12.80    2.90
   2   5  -4    9.10    2.80
   2   5  -4   10.10    1.90
   2   5  -4    8.70    3.10
   2   5  -4   12.70    2.90
   2   5  -4   11.60    2.00
   2   5  -4    8.80    2.20
   2   5  -4   11.60    1.80
  -2  -5   4   11.30    2.50
  -2  -5   4    7.40    1.70
  -2  -5   4    8.90    1.40
  -2  -5   4    6.90    2.60
   1   5  -4    6.70    2.60
   1   5  -4    5.10    1.50
   1   5  -4    6.60    1.80
   1   5  -4    5.30    3.00
   1   5  -4    6.20    2.80
   1   5  -4    8.20    1.90
  -1  -5   4    9.20    2.20
  -1  -5   4    5.70    1.40
  -1  -5   4    6.30    1.20
  -1  -5   4    9.00    2.10
   0   5  -4   32.00    5.00
   0   5  -4   34.90    3.40
   0   5  -4   23.40    3.30
   0   5  -4   21.80    3.50
   0   5  -4   20.80    3.80
   0   5  -4   22.10    3.20
   0   5  -4   22.40    3.20
   0  -5   4   28.20    2.70
   0  -5   4   25.90    4.40
   0  -5   4   25.30    3.60
   0  -5   4   23.40    3.00
   0  -5   4   26.50    3.40
  -1   5  -4   14.10    2.20
  -1   5  -4    9.10    2.50
  -1   5  -4    8.50    1.90
  -1   5  -4    5.80    4.00
  -1   5  -4   10.50    2.10
  -1   5  -4    7.60    2.40
  -1   5  -4   13.60    1.80
  -1   5  -4   10.20    1.90
   1  -5   4    8.10    1.80
   1  -5   4   11.60    2.00
   1  -5   4    8.90    2.20
   1  -5   4   14.00    2.90
  -2   5  -4    0.60    4.70
  -2   5  -4    2.30    2.80
  -2   5  -4    7.80    1.40
  -2   5  -4    7.30    2.00
  -2   5  -4    7.50    1.90
  -2   5  -4    2.90    1.80
  -2   5  -4    4.60    1.70
   2  -5   4   11.30    2.10
   2  -5   4    3.50    1.80
   2  -5   4    9.50    1.60
   2  -5   4    7.90    1.90
   2  -5   4    7.50    2.60
   2  -5   4    8.30    2.30
   2  -5   4    6.90    2.40
   2  -5   4    6.90    1.70
  -3   5  -4   14.70    2.70
  -3   5  -4   22.20    5.70
  -3   5  -4   19.60    2.40
  -3   5  -4   15.50    2.50
  -3   5  -4   15.60    2.90
  -3   5  -4   10.50    2.40
  -3   5  -4   12.90    3.50
   3  -5   4   12.20    3.00
   3  -5   4   16.10    2.80
   3  -5   4   14.20    2.50
   3  -5   4   12.30    2.40
   3  -5   4   15.90    2.80
   3  -5   4   15.80    2.50
  -4   5  -4    6.80    1.60
  -4   5  -4    7.50    2.30
  -4   5  -4    5.40    1.90
  -4   5  -4    5.40    2.50
  -4   5  -4    3.10    2.50
   4  -5   4    7.00    2.30
   4  -5   4    7.60    1.90
   4  -5   4    4.70    2.50
   4  -5   4    7.70    2.30
  -5   5  -4   22.50    3.00
  -5   5  -4   14.20    3.80
  -5   5  -4   22.10    4.30
  -5   5  -4   21.50    3.20
   5  -5   4   18.30    3.10
   5  -5   4   21.30    3.40
   5  -5   4   17.60    2.90
   5  -5   4   21.30    3.20
   5  -5   4   20.80    3.30
  -6   5  -4    2.20    2.20
  -6   5  -4   -2.30    1.50
  -6   5  -4   -5.60    3.90
   6  -5   4   -0.50    1.60
   6  -5   4   -0.30    1.60
   6  -5   4    0.20    2.60
   6  -5   4    2.00    1.70
   6  -5   4   -0.90    2.00
  -7   5  -4   24.70    3.60
  -7   5  -4   34.30    6.40
  -7   5  -4   17.40    3.40
   7  -5   4   26.00    3.50
   7  -5   4   21.70    3.90
   7  -5   4   27.90    3.90
   7  -5   4   26.60    3.30
   7  -5   4   21.40    3.10
  -8   5  -4    3.90    2.30
  -8   5  -4    5.60    1.80
   8  -5   4    1.20    1.80
   8  -5   4    3.50    1.50
   8  -5   4    2.40    2.30
   8  -5   4    4.70    1.70
   8  -5   4    7.90    3.50
  -9   5  -4    0.50    3.40
  -9   5  -4    7.10    2.10
  -9   5  -4    7.50    2.30
   9  -5   4    8.50    1.70
   9  -5   4    7.30    1.70
   9  -5   4   10.00    1.60
   9   4  -4    0.20    1.70
   9   4  -4    2.40    1.70
   9   4  -4    4.10    1.30
   9   4  -4    6.30    2.00
   8   4  -4   23.00    3.80
   8   4  -4   18.50    3.00
   8   4  -4   20.40    2.90
  -8  -4   4   21.10    3.20
  -8  -4   4   25.50    3.90
   7   4  -4  125.19   12.60
   7   4  -4  140.19   12.30
   7   4  -4  123.09   12.50
   7   4  -4  145.79   12.30
   7   4  -4  136.29   12.90
   7   4  -4  116.69   12.70
  -7  -4   4  149.69   12.30
   6   4  -4 1900.71  186.38
   6   4  -4 2192.18  186.78
   6   4  -4 2336.47  186.48
   6   4  -4 1971.80  186.68
   6   4  -4 2028.20  186.38
   6   4  -4 2090.89  186.78
   6   4  -4 2078.39  186.48
  -6  -4   4 2456.15  186.48
  -6  -4   4 2110.19  187.38
  -6  -4   4 2168.28  186.98
   5   4  -4  198.18   17.90
   5   4  -4  208.38   18.10
   5   4  -4  181.38   17.50
   5   4  -4  174.78   17.70
   5   4  -4  208.48   17.50
   5   4  -4  190.58   18.00
   5   4  -4  193.38   17.60
  -5  -4   4  181.58   17.60
  -5  -4   4  200.68   18.70
  -5  -4   4  216.98   18.40
   4   4  -4  327.67   31.80
   4   4  -4  362.16   32.10
   4   4  -4  300.87   32.00
   4   4  -4  387.26   32.00
   4   4  -4  403.46   32.20
   4   4  -4  342.37   31.70
   4   4  -4  389.76   31.70
  -4  -4   4  368.96   32.40
  -4  -4   4  300.97   31.70
  -4  -4   4  383.86   32.20
  -4  -4   4  383.66   31.60
   3   4  -4  279.37   29.00
   3   4  -4  286.77   29.20
   3   4  -4  326.47   28.70
   3   4  -4  356.46   29.10
   3   4  -4  311.37   28.70
   3   4  -4  313.67   29.00
   3   4  -4  357.36   29.00
   3   4  -4  348.57   28.70
  -3  -4   4  322.97   29.10
  -3  -4   4  329.67   29.00
  -3  -4   4  329.57   28.50
   2   4  -4    0.80    1.30
   2   4  -4    0.00    1.00
   2   4  -4   -1.70    2.10
   2   4  -4    1.20    1.40
   2   4  -4    0.00    1.20
   2   4  -4    0.80    2.40
  -2  -4   4    2.80    1.60
  -2  -4   4    0.00    0.80
  -2  -4   4   -1.80    1.20
   1   4  -4  197.88   18.70
   1   4  -4  229.18   18.50
   1   4  -4  182.18   18.60
  -1  -4   4  229.88   18.80
  -1  -4   4  185.48   18.50
  -1  -4   4  223.78   18.50
  -1  -4   4  215.18   18.90
   0   4  -4  936.01   84.09
   0   4  -4  821.82   83.99
   0   4  -4 1112.79   83.89
   0   4  -4  886.81   83.89
   0   4  -4 1020.00   83.79
   0  -4   4 1000.40   84.09
   0  -4   4  915.81   84.29
   0  -4   4  900.81   83.89
   0  -4   4 1038.30   83.89
  -1   4  -4  373.26   37.80
  -1   4  -4  391.76   37.80
  -1   4  -4  454.55   37.50
  -1   4  -4  440.06   37.70
   1  -4   4  492.15   37.60
   1  -4   4  420.06   37.80
   1  -4   4  433.16   37.60
   1  -4   4  419.46   37.90
  -2   4  -4  166.58   13.00
  -2   4  -4  136.69   13.10
  -2   4  -4  133.49   13.20
  -2   4  -4  150.58   13.20
   2  -4   4  132.79   13.10
   2  -4   4  151.48   13.10
   2  -4   4  143.39   13.30
  -3   4  -4  521.65   49.10
  -3   4  -4  561.74   49.10
  -3   4  -4  479.55   49.00
  -3   4  -4  548.55   48.90
   3  -4   4  509.35   49.00
   3  -4   4  565.54   49.10
   3  -4   4  622.44   49.20
   3  -4   4  583.94   49.20
   3  -4   4  597.04   49.10
   3  -4   4  585.64   49.00
  -4   4  -4  203.48   18.80
  -4   4  -4  177.28   18.70
  -4   4  -4  194.18   18.40
  -4   4  -4  179.88   18.70
   4  -4   4  197.28   19.20
   4  -4   4  227.78   18.60
   4  -4   4  229.28   18.80
   4  -4   4  222.98   18.60
   4  -4   4  237.78   18.70
   4  -4   4  186.48   19.00
   4  -4   4  215.68   18.60
   4  -4   4  218.28   18.90
  -5   4  -4  101.29   10.60
  -5   4  -4   88.69   10.30
  -5   4  -4  102.89   10.70
  -5   4  -4  109.29    9.90
  -5   4  -4   91.89   10.20
   5  -4   4  130.69   11.10
   5  -4   4  124.79   10.00
   5  -4   4  117.49   10.00
  -6   4  -4  204.58   19.40
  -6   4  -4  201.48   20.30
   6  -4   4  224.98   19.40
   6  -4   4  216.28   19.60
   6  -4   4  216.58   19.40
   6  -4   4  218.18   19.30
   6  -4   4  232.68   20.00
  -7   4  -4  110.99   10.00
  -7   4  -4   89.99   12.10
  -7   4  -4   88.99   10.50
   7  -4   4  107.89   10.20
   7  -4   4  112.09   10.10
   7  -4   4  110.49    9.90
   7  -4   4  110.19   10.90
   7  -4   4  113.59    9.90
  -8   4  -4  128.99   11.80
  -8   4  -4  111.09   12.10
   8  -4   4  132.19   13.80
   8  -4   4  135.59   12.90
   8  -4   4  132.89   11.60
   8  -4   4  125.19   12.00
   8  -4   4  130.09   11.70
  -9   4  -4   43.30    8.10
  -9   4  -4   61.89    6.10
  -9   4  -4   52.69    6.40
   9  -4   4   59.99    6.00
   9  -4   4   59.49    5.60
   9  -4   4   59.69    5.70
 -10   4  -4   19.20    2.80
  10  -4   4   14.70    2.00
  10  -4   4   17.00    2.50
  10  -4   4   16.10    2.30
   9   3  -4    4.30    1.70
   9   3  -4    4.10    1.50
   9   3  -4    1.90    1.80
   9   3  -4    0.40    2.10
   9   3  -4    4.10    2.00
   8   3  -4   -1.90    2.30
   8   3  -4    2.40    2.30
   8   3  -4   -3.00    1.70
   8   3  -4    2.20    1.50
   8   3  -4   -0.70    2.00
  -8  -3   4   -0.50    3.20
   7   3  -4   10.00    2.40
   7   3  -4   11.60    2.40
   7   3  -4    8.00    2.40
   7   3  -4   11.50    3.00
   7   3  -4    9.80    4.00
   7   3  -4    9.60    1.90
   7   3  -4   11.90    2.90
  -7  -3   4    8.70    4.60
  -7  -3   4   11.70    3.20
  -7  -3   4    7.70    6.80
  -7  -3   4   13.30    2.20
   6   3  -4    2.90    2.60
   6   3  -4    3.60    1.50
   6   3  -4    5.70    2.10
   6   3  -4    2.00    2.30
   6   3  -4    5.10    2.70
   6   3  -4    3.50    2.40
   6   3  -4    3.60    2.00
   6   3  -4    4.80    1.90
  -6  -3   4    0.10    3.00
  -6  -3   4    4.90    4.20
  -6  -3   4    3.40    1.50
  -6  -3   4    6.10    2.40
   5   3  -4   11.20    1.80
   5   3  -4    8.50    2.90
   5   3  -4    5.10    2.10
   5   3  -4   10.80    2.50
   5   3  -4    8.10    1.90
   5   3  -4    3.90    2.00
   5   3  -4    7.40    3.00
   5   3  -4    5.10    2.20
   5   3  -4   12.70    2.80
  -5  -3   4    4.00    2.50
  -5  -3   4    8.10    2.20
  -5  -3   4   15.50    3.30
  -5  -3   4   12.40    1.90
   4   3  -4   -0.30    2.70
   4   3  -4    0.80    1.20
   4   3  -4    2.00    2.70
   4   3  -4    3.90    2.60
   4   3  -4   -0.10    1.60
   4   3  -4   -1.10    1.00
   4   3  -4    1.30    2.00
  -4  -3   4   -0.30    1.90
  -4  -3   4    2.50    1.80
  -4  -3   4    0.10    0.80
   3   3  -4   -0.90    0.90
   3   3  -4    0.70    2.80
   3   3  -4   -0.70    1.30
   3   3  -4    2.30    3.50
   3   3  -4    0.40    2.80
   3   3  -4   -4.00    2.20
   3   3  -4   -1.20    1.10
   3   3  -4    1.90    1.50
  -3  -3   4    1.00    1.60
  -3  -3   4   -0.50    1.40
  -3  -3   4   -0.40    0.70
  -3  -3   4   -0.40    1.30
   2   3  -4    4.80    1.00
   2   3  -4    3.70    1.20
   2   3  -4    3.50    1.20
  -2  -3   4    2.60    0.80
  -2  -3   4    2.30    1.30
  -2  -3   4    5.00    1.40
   1   3  -4    0.30    0.70
   1   3  -4   -0.30    1.00
   1   3  -4    0.60    0.90
  -1  -3   4    2.00    1.10
  -1  -3   4   -1.20    1.10
  -1  -3   4    0.40    0.90
   0   3  -4    0.50    1.00
   0   3  -4    1.20    0.30
   0   3  -4    0.80    1.00
   0   3  -4    1.80    1.00
   0  -3   4    0.20    1.00
   0  -3   4    1.60    1.00
  -1   3  -4    1.40    1.40
  -1   3  -4   -0.70    0.70
  -1   3  -4    1.70    1.00
  -1   3  -4    0.40    1.00
   1  -3   4   -0.60    1.00
   1  -3   4   -0.20    0.50
   1  -3   4    0.80    0.70
   1  -3   4    1.90    1.10
   1  -3   4    0.90    0.90
  -2   3  -4    1.10    1.20
  -2   3  -4   -0.40    0.70
  -2   3  -4    0.00    1.10
   2  -3   4   -1.00    0.90
   2  -3   4    0.00    1.10
   2  -3   4    0.30    0.90
   2  -3   4    0.90    0.60
   2  -3   4    1.00    1.10
  -3   3  -4   23.40    2.80
  -3   3  -4   29.90    3.30
  -3   3  -4   28.60    3.20
  -3   3  -4   18.50    3.40
   3  -3   4   27.80    2.70
   3  -3   4   28.20    3.20
   3  -3   4   29.00    3.00
  -4   3  -4    8.30    1.80
  -4   3  -4    8.80    2.00
  -4   3  -4    4.90    1.90
  -4   3  -4    7.30    1.30
   4  -3   4    9.30    2.00
   4  -3   4    7.20    1.30
   4  -3   4    7.40    1.60
   4  -3   4    7.80    2.70
   4  -3   4    9.00    2.10
   4  -3   4    5.50    1.90
   4  -3   4    5.60    2.40
  -5   3  -4    1.10    1.90
  -5   3  -4   -0.20    2.10
  -5   3  -4   -1.90    1.80
  -5   3  -4    1.00    1.10
   5  -3   4    1.10    3.70
   5  -3   4    1.00    2.80
   5  -3   4    1.00    1.50
   5  -3   4   -0.40    1.30
   5  -3   4   -1.10    1.90
   5  -3   4    0.10    2.50
   5  -3   4   -1.20    1.40
  -6   3  -4    2.00    2.20
  -6   3  -4   -3.00    2.30
  -6   3  -4   -2.00    3.90
  -6   3  -4    2.10    1.40
   6  -3   4    0.70    3.50
   6  -3   4    0.70    1.40
   6  -3   4    1.70    1.60
   6  -3   4    0.80    1.90
   6  -3   4    1.70    1.30
   6  -3   4    3.30    3.40
  -7   3  -4    0.10    1.40
  -7   3  -4    0.80    2.20
   7  -3   4   -0.70    2.10
   7  -3   4   -1.80    1.70
   7  -3   4    1.60    1.40
   7  -3   4   -4.40    3.20
   7  -3   4    2.50    1.80
   7  -3   4   -1.00    3.20
   7  -3   4   -0.10    1.20
  -8   3  -4   13.90    2.20
  -8   3  -4   10.10    2.90
  -8   3  -4    5.20    5.10
   8  -3   4   16.90    4.00
   8  -3   4   10.30    3.70
   8  -3   4    8.10    2.30
   8  -3   4   14.30    2.80
   8  -3   4   12.50    2.00
   8  -3   4   10.90    2.00
  -9   3  -4    5.80    1.90
  -9   3  -4   -0.30    2.30
   9  -3   4    6.50    2.80
   9  -3   4    1.60    1.30
   9  -3   4    4.10    1.50
   9  -3   4    3.30    1.80
 -10   3  -4    1.40    2.30
 -10   3  -4    0.50    2.10
  10  -3   4    4.00    1.50
  10  -3   4    2.70    1.20
  10  -3   4    2.70    1.10
   9   2  -4    0.70    1.50
   9   2  -4   -0.10    2.10
   9   2  -4   -1.70    1.50
   9   2  -4    1.40    1.90
   9   2  -4   -3.20    1.70
  -9  -2   4   -2.90    3.90
   8   2  -4   23.70    3.30
   8   2  -4   22.60    4.60
   8   2  -4   15.00    4.30
   8   2  -4   17.20    3.70
  -8  -2   4   26.00    4.40
  -8  -2   4   25.90    3.50
  -8  -2   4   14.20    5.50
   7   2  -4   94.19    9.50
   7   2  -4   92.09   10.40
   7   2  -4   84.19   10.10
   7   2  -4  103.09    9.40
   7   2  -4   96.69    9.60
   7   2  -4  107.59   10.20
  -7  -2   4  116.59   10.60
  -7  -2   4  106.29   12.40
  -7  -2   4  105.99    9.50
   6   2  -4   -0.30    2.30
   6   2  -4    1.80    1.80
   6   2  -4    0.50    2.30
   6   2  -4   -0.80    2.10
   6   2  -4    2.50    1.80
   6   2  -4    1.90    2.60
   6   2  -4    0.40    1.40
  -6  -2   4    1.00    3.30
  -6  -2   4    3.80    2.40
   5   2  -4  259.37   25.30
   5   2  -4  271.67   25.30
   5   2  -4  262.47   25.30
   5   2  -4  308.67   25.20
   5   2  -4  266.87   25.50
   5   2  -4  285.07   25.70
   5   2  -4  293.27   25.60
  -5  -2   4  324.97   25.30
   4   2  -4  120.69   11.50
   4   2  -4  107.59   11.10
   4   2  -4  123.49   11.70
   4   2  -4  104.19   10.90
   4   2  -4  122.99   11.00
   4   2  -4   96.49   11.20
   4   2  -4  123.39   11.40
  -4  -2   4  137.59   10.80
  -4  -2   4  144.19   11.40
  -4  -2   4  120.19   11.10
   3   2  -4  409.36   37.90
  -3  -2   4  384.36   37.90
  -3  -2   4  491.55   37.80
  -3  -2   4  440.66   38.20
   2   2  -4  276.57   24.30
  -2  -2   4  303.67   24.20
  -2  -2   4  292.37   24.50
  -2  -2   4  229.98   24.30
   1   2  -4  170.88   16.20
   1   2  -4  160.18   16.10
  -1  -2   4  198.48   16.30
  -1  -2   4  200.58   16.20
   0   2  -4   21.60    2.20
   0  -2   4   17.60    2.20
   0  -2   4   21.30    2.00
   0  -2   4   17.40    2.20
  -1   2  -4  218.88   17.80
  -1   2  -4  195.78   18.00
  -1   2  -4  192.68   18.00
  -1   2  -4  203.98   17.80
   1  -2   4  186.48   18.00
   1  -2   4  234.48   17.80
   1  -2   4  183.68   17.90
  -2   2  -4  589.94   50.39
  -2   2  -4  631.84   50.39
   2  -2   4  528.15   50.39
   2  -2   4  575.64   50.19
   2  -2   4  546.05   50.29
  -3   2  -4   43.10    4.10
  -3   2  -4   47.40    3.90
  -3   2  -4   41.80    4.10
  -3   2  -4   31.60    3.70
   3  -2   4   41.30    3.90
   3  -2   4   34.00    4.00
   3  -2   4   40.20    3.70
   3  -2   4   36.60    3.90
  -4   2  -4 4127.49  355.66
  -4   2  -4 3934.81  355.66
   4  -2   4 3972.10  355.46
   4  -2   4 4184.08  355.56
   4  -2   4 4155.88  355.66
  -5   2  -4   48.40    5.60
  -5   2  -4   54.19    6.20
  -5   2  -4   47.00    6.40
  -5   2  -4   64.69    6.20
   5  -2   4   64.99    6.30
   5  -2   4   64.99    6.40
   5  -2   4   61.89    5.80
   5  -2   4   58.69    5.90
   5  -2   4   63.19    5.90
   5  -2   4   77.19    7.20
   5  -2   4   64.29    5.70
  -6   2  -4   66.19    7.70
  -6   2  -4   57.99    7.70
  -6   2  -4   70.99    8.00
  -6   2  -4   69.99    7.00
   6  -2   4   88.29    7.20
   6  -2   4   72.59    7.40
   6  -2   4   77.99    7.10
   6  -2   4   68.09    9.00
   6  -2   4   80.09    7.10
   6  -2   4   90.29    8.50
  -7   2  -4  212.08   21.40
  -7   2  -4  205.78   21.00
   7  -2   4  217.68   20.70
   7  -2   4  222.48   21.20
   7  -2   4  252.97   20.60
   7  -2   4  226.58   20.50
   7  -2   4  268.57   20.80
  -8   2  -4   12.70    4.80
  -8   2  -4   20.50    5.50
  -8   2  -4   23.60    3.40
   8  -2   4   28.40    4.80
   8  -2   4   21.20    4.30
   8  -2   4   27.60    3.70
   8  -2   4   22.20    3.00
   8  -2   4   28.00    3.20
   8  -2   4   26.90    3.70
  -9   2  -4  175.98   17.20
   9  -2   4  199.78   18.20
   9  -2   4  186.88   17.50
   9  -2   4  200.38   17.20
   9  -2   4  207.58   17.40
   9  -2   4  177.78   18.00
 -10   2  -4   24.10    4.00
 -10   2  -4   19.60    3.80
  10  -2   4   25.50    2.80
  10  -2   4   23.40    2.90
  10  -2   4   26.00    3.50
  10   1  -4    0.80    1.40
  10   1  -4    0.80    1.70
  10   1  -4    4.00    1.40
  10   1  -4    1.80    2.30
   9   1  -4    3.70    2.20
   9   1  -4    3.90    1.80
   9   1  -4    4.10    2.10
   9   1  -4    7.00    1.60
  -9  -1   4   10.50    3.90
  -9  -1   4    3.70    3.30
   8   1  -4   -3.30    2.30
   8   1  -4   -0.30    2.60
   8   1  -4    0.80    2.30
   8   1  -4    1.60    1.60
   8   1  -4   -0.40    1.90
  -8  -1   4   -3.10    2.40
  -8  -1   4   -0.40    3.50
  -8  -1   4   -4.90    3.90
   7   1  -4    0.90    2.60
   7   1  -4    6.00    3.10
   7   1  -4    1.50    1.70
   7   1  -4   -1.10    1.60
   7   1  -4   -0.70    1.80
   7   1  -4    5.20    2.80
   7   1  -4   -1.40    2.50
  -7  -1   4   -2.80    4.30
  -7  -1   4    0.90    2.00
  -7  -1   4    0.50    3.10
   6   1  -4   37.20    4.60
   6   1  -4   35.90    4.50
   6   1  -4   26.10    4.70
   6   1  -4   36.40    4.40
   6   1  -4   40.60    4.30
   6   1  -4   36.70    5.30
   6   1  -4   44.40    5.50
   6   1  -4   34.70    5.80
  -6  -1   4   51.79    6.00
  -6  -1   4   38.70    4.50
  -6  -1   4   39.60    5.60
   5   1  -4   -1.50    2.60
   5   1  -4    0.50    1.80
   5   1  -4    2.90    2.70
   5   1  -4    2.00    2.30
   5   1  -4    4.50    3.10
   5   1  -4   -0.20    1.50
   5   1  -4   -0.70    1.30
   5   1  -4    0.20    1.30
  -5  -1   4   -0.60    1.90
  -5  -1   4   -0.40    1.10
   4   1  -4   49.90    6.00
   4   1  -4   57.39    5.40
   4   1  -4   49.70    6.40
   4   1  -4   53.39    5.80
   4   1  -4   51.59    6.90
   4   1  -4   61.59    5.70
   4   1  -4   62.29    6.70
  -4  -1   4   65.99    5.30
  -4  -1   4   61.69    5.90
  -4  -1   4   50.09    5.40
  -4  -1   4   49.20    5.60
   3   1  -4   18.20    2.10
  -3  -1   4   21.00    3.30
  -3  -1   4   14.40    2.00
  -3  -1   4   20.70    2.00
  -3  -1   4   18.60    3.00
  -3  -1   4   18.10    2.00
  -2  -1   4   94.99    7.80
  -2  -1   4   86.19    8.10
  -2  -1   4   97.29    8.10
  -2  -1   4   84.39    7.80
  -2  -1   4   77.69    7.70
   1   1  -4   42.50    4.40
   1   1  -4   44.00    4.50
  -1  -1   4   51.49    4.50
  -1  -1   4   48.80    4.50
  -1  -1   4   51.49    4.30
   0   1  -4    0.30    0.70
   0   1  -4    0.40    0.70
   0   1  -4   -0.20    0.60
   0  -1   4   -0.30    0.60
   0  -1   4    0.30    0.60
   0  -1   4    0.60    0.50
  -1   1  -4   10.20    1.50
  -1   1  -4    8.20    1.00
  -1   1  -4   10.10    1.20
  -1   1  -4    9.70    1.40
   1  -1   4   10.30    1.40
   1  -1   4    9.70    1.40
   1  -1   4    9.30    1.40
  -2   1  -4    0.70    0.60
  -2   1  -4    0.50    0.50
  -2   1  -4    2.10    0.90
  -2   1  -4    1.10    0.90
   2  -1   4    0.20    0.80
   2  -1   4    2.30    0.80
   2  -1   4   -0.30    0.40
   2  -1   4    0.20    0.70
  -3   1  -4   67.69    5.90
  -3   1  -4   71.59    6.00
  -3   1  -4   66.19    5.70
   3  -1   4   54.19    5.80
   3  -1   4   59.49    5.60
   3  -1   4   56.59    5.80
   3  -1   4   63.09    5.70
  -4   1  -4    3.30    1.40
  -4   1  -4    2.40    1.20
  -4   1  -4    3.70    1.00
  -4   1  -4    1.20    1.30
   4  -1   4    2.00    0.80
   4  -1   4    2.70    1.10
  -5   1  -4   13.40    4.40
  -5   1  -4   20.40    2.80
  -5   1  -4   28.90    3.50
  -5   1  -4   27.50    3.50
   5  -1   4   25.70    4.00
   5  -1   4   29.60    2.80
   5  -1   4   25.30    2.90
   5  -1   4   24.20    3.50
   5  -1   4   38.20    4.80
   5  -1   4   26.70    3.60
   5  -1   4   25.60    3.10
  -6   1  -4   14.00    2.70
  -6   1  -4   14.50    2.80
  -6   1  -4   13.00    2.20
   6  -1   4   22.00    3.90
   6  -1   4   11.20    2.60
   6  -1   4   13.50    2.20
   6  -1   4   20.40    2.80
   6  -1   4   17.40    4.60
   6  -1   4   11.70    2.00
   6  -1   4   16.00    2.40
  -7   1  -4    4.00    1.60
   7  -1   4    7.30    1.60
   7  -1   4    8.90    1.70
   7  -1   4   12.90    2.60
   7  -1   4    6.80    4.10
   7  -1   4    8.00    3.80
   7  -1   4    8.10    2.20
  -8   1  -4   38.80    6.10
  -8   1  -4   37.80    4.60
   8  -1   4   34.70    5.40
   8  -1   4   45.90    4.60
   8  -1   4   42.10    5.40
   8  -1   4   41.40    4.90
   8  -1   4   42.40    4.30
  -9   1  -4    1.10    1.80
   9  -1   4    1.70    1.90
   9  -1   4    0.30    1.40
   9  -1   4    2.30    1.30
 -10   1  -4    9.30    3.40
  10  -1   4   10.70    1.80
  10  -1   4    9.10    1.60
  10  -1   4    9.60    2.10
  11  -1   4    6.00    1.30
  11  -1   4    4.30    1.10
  11  -1   4    9.10    2.50
  10   0  -4   -1.40    1.40
  10   0  -4   -2.30    1.70
  10   0  -4   -0.30    1.40
   9   0  -4    4.80    2.60
   9   0  -4    8.00    1.90
   9   0  -4    5.60    2.30
   9   0  -4    4.90    2.30
   9   0  -4    9.00    1.70
  -9   0   4    1.60    2.90
   8   0  -4   73.29    9.00
   8   0  -4   94.59    8.40
   8   0  -4   87.49    8.10
   8   0  -4   92.39    9.00
  -8   0   4   72.59    8.50
  -8   0   4   80.29    9.50
   7   0  -4  474.95   41.90
   7   0  -4  488.25   42.00
   7   0  -4  491.05   42.50
   7   0  -4  409.26   42.40
   7   0  -4  446.96   41.90
   7   0  -4  524.55   42.00
   7   0  -4  507.75   42.10
  -7   0   4  457.55   42.30
  -7   0   4  474.15   42.00
   6   0  -4   59.39    5.60
   6   0  -4   51.69    5.40
   6   0  -4   53.79    5.60
   6   0  -4   57.19    6.60
   6   0  -4   49.00    5.20
   6   0  -4   48.00    5.70
   6   0  -4   42.60    6.50
   6   0  -4   49.50    5.60
   6   0  -4   40.10    5.40
  -6   0   4   52.39    6.60
  -6   0   4   47.20    5.80
   5   0  -4  893.81   73.19
   5   0  -4  808.42   72.69
   5   0  -4  768.62   72.79
   5   0  -4  871.51   72.79
   5   0  -4  958.60   72.79
   5   0  -4  746.63   73.09
   5   0  -4  738.13   72.79
  -5   0   4  800.82   72.69
  -5   0   4  882.91   72.69
   4   0  -4  282.87   22.90
   4   0  -4  245.98   22.80
   4   0  -4  252.97   23.00
   4   0  -4  244.48   23.40
   4   0  -4  262.87   23.60
   4   0  -4  222.58   22.90
  -4   0   4  271.87   22.80
  -4   0   4  239.18   22.80
  -4   0   4  295.17   23.00
   3   0  -4  585.54   53.69
  -3   0   4  627.94   53.59
  -3   0   4  662.23   53.99
  -3   0   4  524.45   53.59
  -3   0   4  666.53   53.79
   2   0  -4  695.63   69.49
  -2   0   4  782.72   69.59
  -2   0   4  910.01   69.59
   1   0  -4  103.69   10.10
   1   0  -4  112.29   10.20
  -1   0   4  120.79   10.20
  -1   0   4  128.89   10.20
  -1   0   4  106.99   10.10
   0   0  -4 4533.35  419.66
   0   0   4 5209.08  419.76
   0   0   4 4693.43  419.66
  -1   0  -4   38.50    4.00
  -1   0  -4   49.90    4.00
   1   0   4   47.00    4.00
   1   0   4   41.50    4.10
   1   0   4   43.00    4.10
  -2   0  -4 2451.45  204.38
  -2   0  -4 2375.86  204.38
   2   0   4 2393.86  204.38
   2   0   4 2301.77  204.38
   2   0   4 2190.38  204.38
  -3   0  -4   88.49    7.70
   3   0   4   80.29    7.60
   3   0   4   78.39    7.60
   3   0   4   90.89    7.50
  -4   0  -4  147.29   14.90
   4   0   4  191.58   15.00
  -5   0  -4    3.80    1.60
  -5   0  -4    2.50    1.50
   5   0   4    2.60    1.60
   5   0   4    2.80    1.60
   5   0   4    2.00    0.90
   5   0   4    5.60    2.60
  -6   0  -4 1844.42  141.59
  -6   0  -4 1627.74  141.49
   6   0   4 1824.32  141.59
   6   0   4 1547.95  141.39
   6   0   4 1727.43  141.39
   6   0   4 1362.26  141.39
   6   0   4 1544.75  141.39
   6   0   4 1464.75  141.49
  -7   0  -4   73.29    7.90
   7   0   4   72.79    8.60
   7   0   4   81.79   10.20
   7   0   4   95.69    8.10
   7   0   4   84.89    8.40
   7   0   4  102.59    8.60
   7   0   4   85.29    7.90
  -8   0  -4  390.46   36.80
   8   0   4  434.76   36.90
   8   0   4  414.36   37.00
   8   0   4  394.86   37.50
   8   0   4  455.35   37.20
  -9   0  -4   36.50    5.00
   9   0   4   41.90    5.60
   9   0   4   43.10    4.50
   9   0   4   40.30    4.90
   9   0   4   49.60    4.80
  10   0   4    9.10    1.80
  10   0   4   11.90    2.30
  10   0   4   10.20    1.60
  11   0   4   61.19    5.70
  11   0   4   53.19    6.30
  11   0   4   56.59    5.40
   9  -1  -4   -0.10    2.10
   9  -1  -4    1.60    1.70
   9  -1  -4    0.30    1.30
   9  -1  -4   -0.30    1.60
   9  -1  -4    2.90    2.60
  -9   1   4   -2.40    2.60
   8  -1  -4    7.80    2.40
   8  -1  -4    9.80    2.00
   8  -1  -4   12.70    3.10
  -8   1   4    7.50    2.70
  -8   1   4   12.60    3.40
   7  -1  -4   -1.70    2.00
   7  -1  -4    0.30    2.10
   7  -1  -4    3.70    3.00
   7  -1  -4    4.40    1.80
   7  -1  -4    1.60    1.70
   7  -1  -4   -4.50    3.50
   7  -1  -4    2.00    2.60
  -7   1   4    0.80    3.50
  -7   1   4    0.00    2.20
   6  -1  -4   -0.30    1.50
   6  -1  -4    1.70    3.00
   6  -1  -4   -1.40    2.80
   6  -1  -4    1.60    2.20
   6  -1  -4    3.20    2.90
   6  -1  -4   -1.30    1.70
   6  -1  -4    1.50    1.90
  -6   1   4   -1.60    2.60
  -6   1   4   -1.10    2.80
   5  -1  -4    6.60    1.40
   5  -1  -4    7.70    1.60
   5  -1  -4    2.80    1.70
   5  -1  -4    3.70    2.40
   5  -1  -4    5.30    2.10
   5  -1  -4    3.70    3.10
   5  -1  -4   10.60    2.70
   5  -1  -4    3.30    2.00
  -5   1   4    6.50    1.80
  -5   1   4    2.30    2.60
  -5   1   4    3.70    1.80
   4  -1  -4   -0.60    2.50
   4  -1  -4    1.60    2.10
   4  -1  -4   -2.70    2.00
   4  -1  -4   -5.10    3.10
   4  -1  -4   -0.50    1.40
   4  -1  -4   -0.50    0.90
  -4   1   4   -0.10    1.10
  -4   1   4    0.10    1.40
  -4   1   4    0.60    2.30
  -3   1   4    9.40    2.40
  -3   1   4   11.70    2.40
  -3   1   4   11.60    1.60
  -3   1   4    6.80    1.30
   2  -1  -4    2.60    0.90
  -2   1   4    4.30    1.30
  -2   1   4    6.10    2.10
  -2   1   4    4.20    0.80
  -1   1   4   63.99    6.10
  -1   1   4   69.59    6.10
  -1   1   4   64.79    6.00
   0  -1  -4   57.49    5.60
   0   1   4   54.09    5.60
   0   1   4   71.39    5.60
  -1  -1  -4  530.35   43.80
  -1  -1  -4  510.05   43.70
   1   1   4  496.05   43.70
   1   1   4  491.75   43.70
   1   1   4  470.65   43.70
  -2  -1  -4  188.98   18.40
  -2  -1  -4  205.78   18.40
  -2  -1  -4  232.38   18.30
   2   1   4  193.88   18.30
   2   1   4  229.68   18.40
   2   1   4  200.58   18.30
  -3  -1  -4    7.30    1.30
  -3  -1  -4    7.40    1.20
   3   1   4    9.70    1.30
   3   1   4    7.60    1.10
  -4  -1  -4   18.80    2.30
  -4  -1  -4   17.60    2.10
   4   1   4   22.50    2.10
  -5  -1  -4    0.80    1.10
   5   1   4    3.40    2.60
   5   1   4    2.00    1.70
   5   1   4    1.70    0.90
  -6  -1  -4   24.50    3.30
   6   1   4   12.90    3.10
   6   1   4   12.40    2.70
   6   1   4   15.80    2.50
   6   1   4   18.70    2.70
   6   1   4    9.50    3.70
   6   1   4   18.00    3.10
   6   1   4   15.30    2.20
  -7  -1  -4   14.60    3.40
   7   1   4   18.00    2.60
   7   1   4   18.30    2.80
   7   1   4   12.00    2.90
   8   1   4   20.00    3.40
   8   1   4   27.60    4.30
   8   1   4   28.10    3.60
   8   1   4   25.80    3.10
   8   1   4   24.50    3.60
   9   1   4   41.90    4.60
   9   1   4   40.20    5.10
   9   1   4   54.49    5.00
   9   1   4   43.30    5.70
  10   1   4    0.90    1.20
  10   1   4    0.00    2.80
  10   1   4    1.00    2.00
  10   1   4    1.70    1.50
  11   1   4   -1.30    3.60
  11   1   4    1.50    2.70
  11   1   4    3.30    1.90
   9  -2  -4   12.10    1.70
   9  -2  -4    6.40    2.40
   9  -2  -4    8.40    1.70
   9  -2  -4   11.20    2.10
  -9   2   4    8.10    5.30
  -9   2   4    6.60    3.00
   8  -2  -4   81.19    7.30
   8  -2  -4   70.29    9.00
  -8   2   4   68.79    7.80
  -8   2   4   70.19    8.50
   7  -2  -4   13.20    3.90
   7  -2  -4   16.70    2.70
   7  -2  -4   16.70    3.70
   7  -2  -4   23.20    3.10
   7  -2  -4   14.90    2.40
   7  -2  -4   14.70    2.90
  -7   2   4    7.90    4.00
  -7   2   4   12.90    2.90
   6  -2  -4   75.89    9.10
   6  -2  -4   76.59    8.60
   6  -2  -4   81.09    7.80
   6  -2  -4   74.19    7.40
   6  -2  -4   80.49    7.60
   6  -2  -4   78.39    7.20
  -6   2   4   63.39    8.20
  -6   2   4   65.69    8.40
  -6   2   4   63.29    7.50
   5  -2  -4  366.86   29.50
   5  -2  -4  324.87   29.40
   5  -2  -4  325.47   29.40
   5  -2  -4  341.67   29.30
   5  -2  -4  299.87   30.30
   5  -2  -4  341.47   29.60
   5  -2  -4  363.06   30.20
  -5   2   4  322.87   29.50
  -5   2   4  312.37   29.50
  -5   2   4  313.67   29.80
   4  -2  -4  708.83   57.09
   4  -2  -4  663.93   57.59
   4  -2  -4  632.34   57.09
   4  -2  -4  631.24   56.99
   4  -2  -4  608.14   57.59
   4  -2  -4  709.03   56.89
   4  -2  -4  636.74   56.99
  -4   2   4  630.34   56.99
  -4   2   4  655.53   56.99
  -4   2   4  606.64   57.39
   3  -2  -4  141.69   12.70
  -3   2   4  136.89   13.10
  -3   2   4  142.89   12.80
   2  -2  -4   21.00    2.10
   2  -2  -4   15.60    2.10
   2  -2  -4   16.80    2.10
   2  -2  -4   19.30    2.50
  -2   2   4   15.20    2.10
  -2   2   4   14.80    2.90
   1  -2  -4  851.51   71.39
   1  -2  -4  719.23   71.39
  -1   2   4  826.22   71.39
  -1   2   4  866.31   71.89
  -1   2   4  821.22   71.49
   0  -2  -4 1175.28   91.79
   0  -2  -4  965.40   91.69
   0  -2  -4 1051.59   91.59
   0   2   4  950.80   91.69
   0   2   4 1103.79   91.69
  -1  -2  -4  126.19   12.00
  -1  -2  -4  131.79   12.20
  -1  -2  -4  128.99   12.10
   1   2   4  119.89   12.10
   1   2   4  149.39   12.00
   1   2   4  145.99   12.00
   1   2   4  154.58   12.20
  -2  -2  -4  445.46   41.10
  -2  -2  -4  518.15   41.30
  -2  -2  -4  433.56   41.40
   2   2   4  489.05   41.30
  -3  -2  -4    4.80    0.60
  -3  -2  -4    3.20    0.80
  -3  -2  -4    2.30    1.00
   3   2   4    3.30    0.70
  -4  -2  -4   -0.80    1.50
  -4  -2  -4    0.60    1.10
  -4  -2  -4    0.90    0.90
  -4  -2  -4    0.00    0.80
   4   2   4   -0.30    0.60
  -5  -2  -4  128.89   12.40
  -5  -2  -4  123.99   12.40
   5   2   4  143.39   12.20
   5   2   4  148.39   12.80
   5   2   4  124.19   12.50
   5   2   4  148.59   12.50
   6   2   4  241.88   22.20
   6   2   4  231.88   22.30
   6   2   4  260.77   22.50
   6   2   4  231.28   23.00
   6   2   4  254.97   22.20
   6   2   4  274.17   22.30
  -7  -2  -4  395.46   30.50
   7   2   4  297.07   30.20
   7   2   4  317.27   30.00
   7   2   4  354.16   30.20
   7   2   4  338.77   30.40
   8   2   4  613.94   55.49
   8   2   4  689.43   55.59
   8   2   4  733.23   55.79
   8   2   4  569.24   55.69
   8   2   4  563.74   55.59
   8   2   4  626.34   55.79
   9   2   4  106.99    9.30
   9   2   4   94.49    9.00
   9   2   4   88.09    9.60
  10   2   4  161.98   16.80
  10   2   4  172.08   16.70
  10   2   4  194.68   16.40
  10   2   4  206.68   16.70
  11   2   4    1.20    1.80
  11   2   4    2.90    2.30
   9  -3  -4    3.10    1.30
   9  -3  -4    3.10    1.40
   9  -3  -4    1.30    2.20
   9  -3  -4    6.00    1.80
  -9   3   4    3.10    2.80
  -9   3   4   -1.20    7.20
  -9   3   4    3.60    2.80
   8  -3  -4    3.80    2.20
   8  -3  -4    1.50    1.50
   8  -3  -4    2.20    1.60
   8  -3  -4    1.20    2.70
  -8   3   4   -0.90    2.60
  -8   3   4    1.70    2.90
   7  -3  -4   11.40    2.40
   7  -3  -4   11.30    2.80
   7  -3  -4   10.00    2.10
   7  -3  -4   13.00    3.40
   7  -3  -4    8.80    3.80
   7  -3  -4    6.80    3.40
   7  -3  -4   10.60    2.10
  -7   3   4    7.60    3.20
  -7   3   4   12.80    2.80
  -7   3   4   14.40    7.60
   6  -3  -4    2.20    3.10
   6  -3  -4   -1.70    3.90
   6  -3  -4    0.90    1.70
   6  -3  -4   -0.50    2.60
   6  -3  -4   -2.80    1.50
   6  -3  -4    3.90    2.50
  -6   3   4    0.20    3.00
  -6   3   4   -0.70    2.10
   5  -3  -4   21.90    4.90
   5  -3  -4   24.50    3.40
   5  -3  -4   22.10    3.50
   5  -3  -4   18.20    4.60
   5  -3  -4   23.90    3.60
   5  -3  -4   27.90    4.00
  -5   3   4   26.50    4.00
  -5   3   4   26.70    4.10
  -5   3   4   25.90    4.00
  -5   3   4   18.00    5.70
   4  -3  -4   13.50    2.50
   4  -3  -4   17.10    3.50
   4  -3  -4   13.50    2.90
   4  -3  -4   15.20    4.40
   4  -3  -4   18.10    4.10
   4  -3  -4   14.10    2.60
   4  -3  -4   13.80    2.30
   4  -3  -4   13.50    2.40
  -4   3   4   11.10    3.00
  -4   3   4   16.10    2.40
  -4   3   4   10.50    4.80
  -4   3   4   15.80    2.60
   3  -3  -4  323.17   29.30
   3  -3  -4  347.37   29.20
   3  -3  -4  348.37   29.30
   3  -3  -4  323.47   29.20
   3  -3  -4  302.77   30.20
   3  -3  -4  291.57   30.10
  -3   3   4  339.37   29.20
  -3   3   4  350.06   29.20
  -2   3   4   22.10    3.00
  -2   3   4   28.40    3.10
  -2   3   4   22.20    3.90
   1  -3  -4   16.00    2.30
   1  -3  -4   15.80    2.60
   1  -3  -4   17.40    2.30
   1  -3  -4   13.50    1.90
  -1   3   4   14.10    2.20
  -1   3   4   15.90    2.00
   0  -3  -4   -0.20    0.60
   0  -3  -4   -0.30    1.00
   0  -3  -4   -1.00    0.90
   0   3   4   -0.30    0.60
   0   3   4    0.70    1.20
  -1  -3  -4   20.20    3.50
  -1  -3  -4   24.90    2.90
   1   3   4   28.80    2.90
   1   3   4   21.20    2.60
   1   3   4   30.90    2.70
  -2  -3  -4  116.79   10.30
  -2  -3  -4  110.89   10.50
   2   3   4  117.79   10.30
  -3  -3  -4  173.88   16.60
  -3  -3  -4  171.48   16.30
  -3  -3  -4  180.28   16.40
   3   3   4  209.28   16.50
   3   3   4  191.78   16.40
  -4  -3  -4    1.80    1.40
  -4  -3  -4    0.80    2.10
  -4  -3  -4   -0.50    1.10
   4   3   4   -0.10    0.70
   4   3   4   -0.70    1.20
  -5  -3  -4    2.20    2.00
  -5  -3  -4    5.50    3.70
  -5  -3  -4    5.20    1.40
   5   3   4    4.60    2.60
   5   3   4    5.50    3.70
   5   3   4    2.40    2.40
   5   3   4    3.90    2.00
   5   3   4    4.20    1.10
   5   3   4    1.70    2.00
   5   3   4    3.50    1.40
  -6  -3  -4    1.20    3.20
   6   3   4    7.80    2.60
   6   3   4    6.90    3.50
   6   3   4    7.30    1.90
   6   3   4    4.70    2.20
   6   3   4    3.00    1.30
   6   3   4    5.70    1.70
   6   3   4    2.00    2.20
  -7  -3  -4   54.69    6.40
   7   3   4   41.60    5.10
   7   3   4   48.90    5.40
   7   3   4   57.99    7.20
   7   3   4   40.40    4.90
   7   3   4   48.90    5.70
   7   3   4   40.70    5.10
   8   3   4   -1.00    1.80
   8   3   4    2.10    2.40
   8   3   4    3.00    3.90
   8   3   4    1.30    1.70
   8   3   4    1.40    1.80
   8   3   4    0.90    2.20
   9   3   4   19.20    2.70
   9   3   4   19.90    2.80
   9   3   4   11.70    2.80
  10   3   4    6.20    2.40
  10   3   4    4.80    2.60
   9  -4  -4    4.80    2.10
   9  -4  -4    7.10    2.50
   9  -4  -4    2.20    1.10
   9  -4  -4    6.70    1.50
  -9   4   4    3.80    2.40
  -9   4   4   -1.60    5.40
   8  -4  -4   97.59    8.40
   8  -4  -4   90.69    9.30
   8  -4  -4   92.89    8.40
   8  -4  -4   88.49    8.80
  -8   4   4   86.19    9.20
  -8   4   4   75.59    9.30
   7  -4  -4    7.70    3.50
   7  -4  -4    3.50    1.80
   7  -4  -4    5.00    2.70
   7  -4  -4    7.40    1.80
   7  -4  -4    4.90    1.90
  -7   4   4    4.10    2.50
  -7   4   4    6.10    3.00
   6  -4  -4  140.59   13.30
   6  -4  -4  139.99   12.60
   6  -4  -4  135.49   12.70
   6  -4  -4  145.29   14.10
   6  -4  -4  160.08   12.90
  -6   4   4  132.99   13.90
  -6   4   4  118.69   13.90
  -6   4   4  119.49   13.00
   5  -4  -4   -1.30    3.60
   5  -4  -4    0.50    1.80
   5  -4  -4    1.70    3.40
   5  -4  -4    0.10    1.80
   5  -4  -4    4.00    4.30
   5  -4  -4    1.10    2.10
  -5   4   4    1.90    2.30
  -5   4   4    9.60    5.70
  -5   4   4    0.90    2.30
  -5   4   4   -0.50    2.80
   4  -4  -4   20.00    4.50
   4  -4  -4   25.00    4.70
   4  -4  -4   23.70    3.50
   4  -4  -4   14.70    8.50
   4  -4  -4   21.60    3.50
   4  -4  -4   24.70    3.20
   4  -4  -4   19.60    3.00
  -4   4   4   16.20    3.50
  -4   4   4   20.10    3.50
  -4   4   4   17.80    3.10
   3  -4  -4  306.87   26.30
   3  -4  -4  290.37   26.20
   3  -4  -4  291.97   27.10
   3  -4  -4  306.87   26.20
   3  -4  -4  285.97   26.30
  -3   4   4  306.97   27.00
  -3   4   4  276.67   26.50
  -3   4   4  296.07   26.30
  -3   4   4  290.97   26.20
   2  -4  -4  503.55   42.60
   2  -4  -4  455.85   42.50
   2  -4  -4  475.15   42.40
  -2   4   4  493.35   42.50
  -2   4   4  484.15   42.50
   1  -4  -4   12.80    2.40
   1  -4  -4   12.10    2.10
   1  -4  -4   13.20    1.90
  -1   4   4   11.00    2.50
  -1   4   4   15.00    2.00
  -1   4   4   17.90    2.50
   0  -4  -4  184.88   16.10
   0  -4  -4  179.28   16.30
   0  -4  -4  177.38   16.00
   0  -4  -4  180.28   17.00
   0   4   4  175.68   16.20
   0   4   4  210.98   16.20
   0   4   4  154.78   16.50
  -1  -4  -4   67.79    6.80
  -1  -4  -4   71.39    6.60
   1   4   4   65.99    6.40
  -2  -4  -4    1.60    1.00
  -2  -4  -4    2.80    1.40
  -2  -4  -4    0.90    2.00
   2   4   4    1.80    0.70
   2   4   4    2.40    1.20
   2   4   4    3.80    1.00
  -3  -4  -4   20.80    2.60
  -3  -4  -4   25.50    3.70
   3   4   4   19.50    2.20
   3   4   4   23.10    2.80
  -4  -4  -4  307.17   29.60
  -4  -4  -4  326.97   29.40
  -4  -4  -4  338.87   29.40
   4   4   4  367.96   29.90
   4   4   4  313.57   29.60
   4   4   4  283.27   29.40
   4   4   4  346.17   29.50
   4   4   4  389.26   29.60
   4   4   4  288.37   29.60
   4   4   4  370.76   29.30
  -5  -4  -4  563.74   53.59
  -5  -4  -4  564.34   53.29
   5   4   4  525.55   53.29
   5   4   4  666.33   53.69
   5   4   4  664.53   53.29
   5   4   4  575.44   53.49
   5   4   4  648.04   53.69
   5   4   4  675.33   53.69
   5   4   4  620.24   53.49
   5   4   4  573.94   53.49
  -6  -4  -4   38.40    4.80
  -6  -4  -4   33.40    6.10
   6   4   4   34.70    4.60
   6   4   4   38.90    4.30
   6   4   4   40.50    5.20
   6   4   4   37.40    5.80
   6   4   4   45.70    4.40
   7   4   4   57.39    6.60
   7   4   4   47.20    6.00
   7   4   4   45.70    5.10
   7   4   4   60.49    6.60
   7   4   4   43.00    5.30
   8   4   4  286.17   23.20
   8   4   4  255.27   22.60
   8   4   4  238.78   22.70
   8   4   4  237.08   23.00
   9   4   4   -0.50    1.60
   9   4   4    1.20    2.40
   9   4   4    4.80    3.70
   9   4   4   -0.90    3.10
   9   4   4   -2.10    1.70
  10   4   4   39.10    4.30
  10   4   4   31.20    4.70
   8  -5  -4    9.50    1.90
   8  -5  -4    5.40    2.70
   8  -5  -4    6.50    2.70
   8  -5  -4    5.20    2.60
   8  -5  -4    8.20    1.60
  -8   5   4    6.30    2.90
  -8   5   4    7.90    2.90
  -8   5   4    4.60    4.00
   7  -5  -4  145.59   12.50
   7  -5  -4  140.69   12.40
   7  -5  -4  151.78   12.50
   7  -5  -4  135.99   13.50
   7  -5  -4  141.39   12.30
   7  -5  -4  130.79   13.10
  -7   5   4  115.59   13.00
  -7   5   4  110.79   13.10
  -7   5   4  128.39   13.80
   6  -5  -4    0.40    1.80
   6  -5  -4    1.60    2.20
   6  -5  -4    1.50    2.00
   6  -5  -4    0.10    3.40
   6  -5  -4   -2.90    3.50
  -6   5   4    2.50    4.20
  -6   5   4    1.40    2.70
  -6   5   4    0.40    3.10
   5  -5  -4   11.90    4.60
   5  -5  -4   14.80    2.60
   5  -5  -4   12.30    4.40
   5  -5  -4   16.00    2.80
   5  -5  -4   13.30    2.70
  -5   5   4   14.50    3.60
  -5   5   4    9.30    3.50
  -5   5   4   13.70    3.20
   4  -5  -4    5.90    8.10
   4  -5  -4    7.40    3.00
   4  -5  -4    4.60    2.10
   4  -5  -4    6.00    3.90
   4  -5  -4    8.00    2.30
  -4   5   4    8.30    3.10
  -4   5   4    7.90    2.50
  -4   5   4    8.80    3.90
   3  -5  -4    4.20    2.00
   3  -5  -4    5.20    4.10
   3  -5  -4    1.60    2.00
   3  -5  -4    5.10    4.00
   3  -5  -4    2.00    2.10
  -3   5   4    1.00    2.00
  -3   5   4    5.10    3.70
  -3   5   4    1.20    1.70
  -3   5   4    2.80    2.50
   2  -5  -4  154.08   16.10
   2  -5  -4  176.28   16.40
   2  -5  -4  179.38   15.90
   2  -5  -4  185.38   16.00
   2  -5  -4  161.58   17.10
  -2   5   4  174.88   16.40
  -2   5   4  167.58   16.20
  -2   5   4  188.58   15.90
  -2   5   4  179.68   15.90
   1  -5  -4  319.37   26.30
   1  -5  -4  322.97   26.40
   1  -5  -4  274.37   26.10
   1  -5  -4  261.37   26.00
   1  -5  -4  289.77   26.00
  -1   5   4  295.97   26.40
  -1   5   4  264.97   26.20
  -1   5   4  289.87   26.00
  -1   5   4  323.07   26.10
   0  -5  -4    3.80    2.40
   0  -5  -4   -0.50    1.20
   0  -5  -4   -2.80    1.50
   0  -5  -4   -0.80    1.40
   0   5   4    3.00    2.10
   0   5   4    1.60    1.10
   0   5   4   -1.90    3.90
   0   5   4    4.50    2.60
  -1  -5  -4    7.20    1.50
  -1  -5  -4    7.60    1.80
  -1  -5  -4    8.30    2.00
   1   5   4   12.10    1.90
   1   5   4    5.60    1.80
   1   5   4    2.70    2.80
   1   5   4    8.60    2.50
  -2  -5  -4    6.80    1.90
  -2  -5  -4    4.40    2.10
  -2  -5  -4    8.00    1.50
   2   5   4    9.00    1.40
   2   5   4    7.70    2.60
   2   5   4    8.00    1.50
   2   5   4    8.90    2.50
   2   5   4    4.70    3.50
   2   5   4    8.90    1.90
  -3  -5  -4   -2.20    1.60
  -3  -5  -4   -0.50    1.20
  -3  -5  -4   -0.70    2.40
   3   5   4    4.70    2.20
   3   5   4   -1.60    1.90
   3   5   4    1.30    2.20
   3   5   4   -2.40    2.70
   3   5   4    1.50    1.00
   3   5   4   -0.80    2.10
  -4  -5  -4   -0.20    1.40
  -4  -5  -4    1.60    2.10
   4   5   4   -0.80    1.50
   4   5   4   -4.10    4.50
   4   5   4   -0.50    1.80
   4   5   4   -1.70    2.00
   4   5   4   -2.40    2.40
   4   5   4   -1.10    2.00
  -5  -5  -4    1.80    2.80
  -5  -5  -4    3.80    1.80
  -5  -5  -4    2.00    4.70
   5   5   4    1.10    1.90
   5   5   4    2.80    2.10
   5   5   4    1.60    1.40
   5   5   4   -1.50    2.60
   5   5   4    2.70    4.80
   5   5   4    1.60    1.60
   5   5   4    1.90    2.70
  -6  -5  -4    8.10    2.50
  -6  -5  -4    5.30    4.30
   6   5   4   15.90    3.00
   6   5   4   14.20    3.20
   6   5   4    8.70    2.00
   6   5   4   10.10    2.10
   6   5   4    9.00    4.80
  -7  -5  -4   15.90    3.10
   7   5   4   16.30    3.30
   7   5   4   20.40    3.60
   7   5   4   11.30    2.50
   7   5   4   14.80    2.30
   8   5   4    3.90    3.10
   8   5   4    0.80    2.50
   8   5   4    2.50    1.80
   8   5   4    0.30    1.50
   9   5   4    3.80    1.50
   9   5   4    4.40    1.70
   9   5   4    6.10    3.00
   9   5   4    0.20    2.10
  10   5   4    8.40    2.60
  10   5   4    8.20    2.90
  10   5   4    5.00    2.30
   8  -6  -4   46.10    4.50
   8  -6  -4   41.20    4.00
  -8   6   4   26.50    5.60
  -8   6   4   34.10    6.00
   7  -6  -4   25.40    4.30
   7  -6  -4   27.70    3.20
   7  -6  -4   25.00    3.40
   7  -6  -4   24.10    3.50
  -7   6   4   18.80    4.40
  -7   6   4   27.30    5.20
   6  -6  -4   -1.40    4.60
   6  -6  -4    4.50    2.90
   6  -6  -4    4.80    4.40
   6  -6  -4    3.00    2.40
   6  -6  -4    9.60    3.00
  -6   6   4   13.70    8.10
  -6   6   4   -0.70    3.20
  -6   6   4    5.60    3.00
   5  -6  -4  178.68   19.50
   5  -6  -4  222.08   18.30
   5  -6  -4  204.08   18.20
   5  -6  -4  207.78   19.70
   5  -6  -4  207.88   18.40
  -5   6   4  182.78   19.10
  -5   6   4  183.48   19.00
  -5   6   4  205.98   19.70
  -5   6   4  204.98   18.80
   4  -6  -4   23.30    5.10
   4  -6  -4   12.50    4.60
   4  -6  -4   15.00    2.80
   4  -6  -4   17.10    2.80
  -4   6   4   18.90    5.00
  -4   6   4   16.20    4.80
  -4   6   4   15.50    3.90
  -4   6   4   10.00    3.60
  -4   6   4   14.90    3.40
   3  -6  -4  261.27   22.60
   3  -6  -4  247.98   22.00
   3  -6  -4  250.67   22.00
  -3   6   4  237.88   22.50
  -3   6   4  225.78   23.40
  -3   6   4  228.68   22.40
  -3   6   4  248.68   23.10
  -3   6   4  251.37   22.30
   2  -6  -4   51.59    6.70
   2  -6  -4   71.69    7.00
   2  -6  -4   75.89    7.20
  -2   6   4   64.79    7.00
  -2   6   4   72.59    8.30
  -2   6   4   64.69    7.40
  -2   6   4   61.69    6.70
  -2   6   4   59.89    7.40
   1  -6  -4  376.26   32.60
   1  -6  -4  369.96   32.30
   1  -6  -4  341.37   32.30
   1  -6  -4  372.56   32.50
   1  -6  -4  363.86   32.40
  -1   6   4  388.76   32.40
  -1   6   4  364.96   32.60
  -1   6   4  362.86   32.90
  -1   6   4  350.76   32.40
  -1   6   4  328.77   32.50
  -1   6   4  397.36   34.10
   0  -6  -4  320.97   29.30
   0  -6  -4  321.77   29.00
   0  -6  -4  320.37   29.20
   0  -6  -4  289.37   29.10
   0   6   4  362.26   29.10
   0   6   4  313.67   29.30
   0   6   4  338.87   29.70
   0   6   4  345.27   29.70
   0   6   4  337.67   29.40
  -1  -6  -4   54.69    6.70
  -1  -6  -4   58.49    6.70
  -1  -6  -4   60.19    6.70
  -1  -6  -4   65.89    6.40
   1   6   4   68.79    6.10
   1   6   4   66.49    6.70
   1   6   4   76.29    6.40
   1   6   4   68.99    7.90
   1   6   4   64.39    7.70
   1   6   4   58.69    6.80
  -2  -6  -4  227.18   22.10
  -2  -6  -4  224.68   22.20
  -2  -6  -4  231.48   21.90
   2   6   4  256.47   22.20
   2   6   4  247.68   22.60
   2   6   4  273.37   21.90
   2   6   4  251.17   22.20
   2   6   4  234.78   22.00
   2   6   4  264.07   22.40
  -3  -6  -4   52.99    6.30
  -3  -6  -4   54.69    6.30
  -3  -6  -4   57.99    5.60
   3   6   4   54.79    6.10
   3   6   4   67.19    7.70
   3   6   4   54.89    6.10
   3   6   4   51.29    5.60
   3   6   4   49.70    5.90
   3   6   4   56.59    6.10
  -4  -6  -4   74.19    7.60
  -4  -6  -4   71.89    8.30
  -4  -6  -4   81.99    8.30
   4   6   4   80.99    7.70
   4   6   4   73.19    7.40
   4   6   4   81.99   10.00
   4   6   4   78.09    7.60
   4   6   4   79.39    8.40
  -5  -6  -4   25.70    4.20
  -5  -6  -4   19.80    4.40
   5   6   4   28.40    4.30
   5   6   4   22.40    3.30
   5   6   4   25.60    3.80
   5   6   4   18.50    3.10
   5   6   4   27.60    4.00
  -6  -6  -4  106.99   13.30
  -6  -6  -4  127.09   12.30
  -6  -6  -4  108.69   14.70
   6   6   4  154.98   12.90
   6   6   4  140.89   12.30
   6   6   4  139.79   12.10
  -7  -6  -4   95.79   10.30
   7   6   4  110.09    9.90
   7   6   4  109.09   10.10
   7   6   4  105.59   10.50
   8   6   4  431.16   39.30
   8   6   4  421.96   39.20
   8   6   4  470.35   39.00
   9   6   4   30.60    4.70
   9   6   4   46.90    4.10
   9   6   4   31.80    4.20
   9   6   4   40.00    5.50
  10   6   4    5.30    2.70
  10   6   4    5.00    1.50
  10   6   4    4.60    1.60
   7  -7  -4    2.80    1.70
   7  -7  -4   -1.70    1.30
  -7   7   4    0.30    3.50
  -7   7   4    2.20    3.10
   6  -7  -4    9.00    2.00
   6  -7  -4   13.10    2.30
  -6   7   4   13.60    4.80
  -6   7   4   12.20    4.60
  -6   7   4   17.70    3.90
   5  -7  -4  117.79   10.50
   5  -7  -4  112.09   10.40
  -5   7   4  101.29   11.60
  -5   7   4   99.29   11.50
  -5   7   4  109.99   12.20
   4  -7  -4    0.50    3.90
   4  -7  -4    0.60    2.00
   4  -7  -4    7.40    2.30
  -4   7   4    2.40    3.50
  -4   7   4   -2.30    4.60
  -4   7   4    8.70    4.60
  -4   7   4    1.90    3.90
  -4   7   4    1.40    3.70
   3  -7  -4    0.80    2.30
   3  -7  -4   -0.70    2.00
   3  -7  -4    1.20    3.20
   3  -7  -4   -3.70    3.70
  -3   7   4    0.40    3.00
  -3   7   4   -1.10    3.70
  -3   7   4    0.10    3.50
  -3   7   4    5.10    4.10
  -3   7   4   -4.80    3.40
   2  -7  -4    0.70    2.90
   2  -7  -4    4.20    3.10
   2  -7  -4   -0.80    2.00
   2  -7  -4   -2.90    2.50
  -2   7   4    0.30    2.50
  -2   7   4    6.30    4.20
  -2   7   4    4.00    3.80
  -2   7   4   -2.00    2.90
  -2   7   4   -0.10    3.30
   1  -7  -4    1.90    2.10
   1  -7  -4   -2.10    2.80
   1  -7  -4    2.30    2.90
  -1   7   4   -0.50    2.50
  -1   7   4    2.70    2.30
  -1   7   4   -2.30    3.40
   0  -7  -4    0.50    1.90
   0  -7  -4    0.00    2.10
   0  -7  -4    0.00    2.20
   0  -7  -4    1.40    2.60
   0   7   4    2.90    2.20
   0   7   4    0.00    3.00
   0   7   4    0.80    2.40
   0   7   4   -2.00    3.40
   0   7   4    4.70    3.80
  -1  -7  -4    3.20    1.80
  -1  -7  -4    0.50    2.10
  -1  -7  -4    1.60    2.60
   1   7   4    2.60    2.30
   1   7   4   -1.70    3.20
   1   7   4    5.70    2.20
   1   7   4    1.60    2.30
  -2  -7  -4   -0.60    2.70
  -2  -7  -4   -0.60    1.70
  -2  -7  -4   -0.50    2.20
   2   7   4    2.30    3.10
   2   7   4    3.40    2.10
   2   7   4   -1.00    3.30
   2   7   4    0.30    1.80
   2   7   4    3.10    2.80
  -3  -7  -4    1.30    1.90
  -3  -7  -4   -1.50    2.40
  -3  -7  -4    0.80    3.00
   3   7   4    0.00    2.00
   3   7   4   -5.80    3.70
   3   7   4    2.00    1.80
   3   7   4   -1.50    2.30
   3   7   4   -0.70    3.10
  -4  -7  -4    3.00    3.60
  -4  -7  -4    4.30    2.80
  -4  -7  -4    4.10    2.00
   4   7   4    4.60    2.00
   4   7   4    4.80    2.90
   4   7   4    1.20    2.00
   4   7   4   11.60    4.40
   4   7   4    3.40    1.80
  -5  -7  -4    5.50    2.20
  -5  -7  -4    3.40    3.20
  -5  -7  -4    3.60    4.40
   5   7   4    6.20    3.20
   5   7   4    7.70    2.00
   5   7   4   10.20    2.70
   5   7   4    7.70    6.00
   5   7   4    4.70    2.10
   5   7   4    6.50    2.30
  -6  -7  -4   11.50    2.70
  -6  -7  -4    6.50    7.20
  -6  -7  -4    8.60    3.90
   6   7   4   14.00    3.40
   6   7   4   11.30    2.30
   6   7   4   14.50    2.50
   6   7   4   21.10    3.20
  -7  -7  -4   10.10    4.40
  -7  -7  -4    8.80    2.70
   7   7   4    8.60    2.40
   7   7   4   12.40    3.30
   8   7   4   27.50    4.00
   8   7   4   35.70    4.80
   8   7   4   33.70    3.70
   8   7   4   38.30    5.00
   9   7   4    1.00    1.10
   9   7   4    0.30    1.40
   9   7   4    1.80    3.10
   9   7   4    0.90    1.90
   6  -8  -4    1.30    1.60
   6  -8  -4    2.60    1.60
  -6   8   4    1.00    3.40
  -6   8   4    3.40    4.20
   5  -8  -4   42.20    5.30
   5  -8  -4   53.09    5.30
  -5   8   4   53.09    7.60
  -5   8   4   55.19    7.90
   4  -8  -4  205.18   22.00
   4  -8  -4  265.27   21.70
  -4   8   4  252.37   22.20
  -4   8   4  197.78   24.70
   3  -8  -4  187.28   17.30
   3  -8  -4  202.98   17.90
   3  -8  -4  192.18   17.40
   3  -8  -4  196.98   19.70
  -3   8   4  164.48   18.40
  -3   8   4  187.48   17.80
  -3   8   4  197.18   18.50
  -3   8   4  184.68   18.70
   2  -8  -4  324.77   28.90
   2  -8  -4  346.27   29.20
   2  -8  -4  312.47   29.60
   2  -8  -4  309.17   28.70
  -2   8   4  312.17   29.20
  -2   8   4  330.27   29.70
  -2   8   4  317.67   29.00
   1  -8  -4   39.00    5.40
   1  -8  -4   35.50    4.80
   1  -8  -4   37.80    5.90
   1  -8  -4   36.20    6.60
  -1   8   4   34.20    5.30
  -1   8   4   45.70    6.50
  -1   8   4   44.60    6.90
  -1   8   4   36.40    6.30
   0  -8  -4  481.55   41.50
   0  -8  -4  429.16   41.80
   0  -8  -4  444.06   41.30
   0   8   4  470.85   41.50
   0   8   4  509.45   42.00
  -1  -8  -4   11.50    3.00
  -1  -8  -4   10.10    5.00
  -1  -8  -4   12.30    2.70
  -1  -8  -4    9.60    2.80
   1   8   4   11.20    2.60
   1   8   4   13.30    3.90
   1   8   4   14.50    3.00
   1   8   4    6.70    3.40
   1   8   4   11.80    3.90
  -2  -8  -4  312.97   31.30
  -2  -8  -4  362.36   30.70
  -2  -8  -4  341.47   30.90
  -2  -8  -4  313.27   30.70
   2   8   4  336.37   30.70
   2   8   4  365.46   31.20
   2   8   4  374.36   30.80
   2   8   4  370.76   31.10
   2   8   4  318.17   30.50
  -3  -8  -4   97.69   12.40
  -3  -8  -4  111.39   11.10
  -3  -8  -4  103.49   11.60
   3   8   4  126.59   11.90
   3   8   4  123.09   11.00
   3   8   4  130.29   11.30
   3   8   4  120.49   11.80
   3   8   4  110.39   10.90
  -4  -8  -4    8.70    2.50
  -4  -8  -4   12.40    5.50
   4   8   4   12.40    3.60
   4   8   4    8.90    2.30
   4   8   4   16.80    4.70
   4   8   4   13.30    2.60
   4   8   4    9.20    2.60
  -5  -8  -4  238.68   23.20
  -5  -8  -4  233.48   23.50
   5   8   4  286.27   23.10
   5   8   4  246.18   23.00
   5   8   4  255.67   23.10
   5   8   4  278.57   23.40
   5   8   4  257.77   24.30
   5   8   4  255.47   23.60
  -6  -8  -4   26.10    4.60
  -6  -8  -4   27.30    4.50
   6   8   4   37.10    4.20
  -7  -8  -4  103.69   12.00
   7   8   4  115.69   11.10
   7   8   4  128.59   10.90
   7   8   4  123.89   11.40
   8   8   4   -2.10    1.30
   8   8   4    1.90    1.20
   8   8   4    0.20    2.10
   8   8   4    0.70    2.00
   5  -9  -4    2.60    2.70
   5  -9  -4   -1.90    1.40
  -5   9   4    5.80    3.30
   4  -9  -4   -3.10    3.20
   4  -9  -4    1.20    1.70
   4  -9  -4    2.10    2.40
  -4   9   4    0.70    3.70
  -4   9   4   -2.20    4.30
   3  -9  -4    1.10    2.60
   3  -9  -4    2.70    4.30
   3  -9  -4    1.40    1.80
  -3   9   4    4.90    4.90
  -3   9   4    8.30    4.00
  -3   9   4   -2.30    3.80
   2  -9  -4   -0.20    4.00
   2  -9  -4    0.30    2.10
  -2   9   4    1.90    4.00
  -2   9   4    2.60    5.50
   1  -9  -4    5.20    5.90
   1  -9  -4    1.90    2.30
   1  -9  -4   -3.00    2.70
  -1   9   4   -1.20   10.00
  -1   9   4   -3.20    3.50
  -1   9   4   -0.50    2.70
   0  -9  -4    4.00    3.10
   0  -9  -4    8.90    3.20
   0  -9  -4    5.30    3.20
   0  -9  -4    4.20    2.50
   0  -9  -4    4.60    5.40
   0   9   4    5.90    3.50
   0   9   4    5.90    2.70
  -1  -9  -4    0.70    2.80
  -1  -9  -4   -0.20    5.30
  -1  -9  -4    1.20    2.80
   1   9   4    1.80    4.00
   1   9   4    1.90    2.30
   1   9   4    2.20    3.40
  -2  -9  -4    4.30    3.40
  -2  -9  -4    9.60    5.80
  -2  -9  -4    5.60    2.90
   2   9   4    6.10    2.40
   2   9   4    5.70    3.60
   2   9   4    5.50    2.30
   2   9   4   -2.80    3.10
  -3  -9  -4   18.40    3.70
  -3  -9  -4   15.80    6.50
   3   9   4   17.40    4.10
   3   9   4   24.80    4.70
   3   9   4   19.50    3.00
   3   9   4   14.10    3.30
   3   9   4   17.30    3.00
  -4  -9  -4   48.60    6.90
   4   9   4   59.69    7.20
   4   9   4   55.59    7.00
   4   9   4   38.60    6.80
   4   9   4   56.69    6.30
   4   9   4   52.09    5.80
  -5  -9  -4   -4.10    2.80
   5   9   4    1.70    5.20
   5   9   4    7.20    3.20
   5   9   4    2.90    2.40
   5   9   4    1.40    1.60
   5   9   4    4.90    2.20
   6   9   4   37.50    4.60
   6   9   4   25.70    4.10
   6   9   4   23.20    3.70
   6   9   4   29.30    3.50
  -7  -9  -4    4.60    3.10
  -7  -9  -4   -2.80    3.20
   7   9   4    3.90    1.90
   7   9   4    1.30    1.50
   7   9   4    4.20    1.30
   7   9   4    1.80    2.20
   4 -10  -4   23.40    3.90
   4 -10  -4   20.80    3.00
  -4  10   4   27.10    5.70
  -4  10   4   18.80    3.90
   3 -10  -4    2.00    1.70
   3 -10  -4    0.60    2.30
  -3  10   4   -0.70    7.50
  -3  10   4    5.90    3.20
   2 -10  -4   10.60    2.40
   2 -10  -4   10.30    2.90
  -2  10   4   10.70    3.50
  -2  10   4   15.10    3.90
   1 -10  -4   81.29    8.80
   1 -10  -4   79.69    8.20
  -1  10   4   87.79    9.40
  -1  10   4   80.69    8.50
   0 -10  -4   43.50    5.70
   0 -10  -4   46.70    6.00
   0  10   4   42.70    5.50
   0  10   4   46.90    6.80
  -1 -10  -4  168.38   15.80
  -1 -10  -4  153.78   15.60
  -1 -10  -4  143.89   15.90
   1  10   4  184.08   16.10
   1  10   4  177.38   15.40
  -2 -10  -4    3.10    2.70
  -2 -10  -4    0.30    3.10
   2  10   4    0.00    3.20
   2  10   4   -0.20    2.10
  -3 -10  -4   79.99    9.80
  -3 -10  -4   90.49    9.80
  -3 -10  -4   84.19    9.50
   3  10   4   87.19    9.70
   3  10   4  100.69   10.10
   3  10   4   92.79    8.90
   3  10   4   87.79    8.90
   3  10   4  100.79    9.40
  -4 -10  -4   58.39    6.70
  -4 -10  -4   39.90    6.00
   4  10   4   43.70    6.00
   4  10   4   53.19    5.90
   4  10   4   45.50    6.30
   4  10   4   54.99    7.80
   4  10   4   54.79    5.50
  -5 -10  -4    0.70    2.70
  -5 -10  -4    3.00    2.60
  -5 -10  -4    4.20    3.40
   5  10   4    3.80    2.50
   5  10   4    2.70    2.10
   5  10   4    3.80    2.20
   5  10   4    5.30    1.80
  -6 -10  -4  269.37   26.10
   6  10   4  305.67   25.80
   6  10   4  296.27   26.00
   2 -11  -4    5.80    2.90
   2 -11  -4   -1.40    1.90
  -2  11   4   -1.50    2.70
   1 -11  -4    5.40    2.20
   1 -11  -4    6.60    3.50
  -1  11   4    8.60    3.20
   0 -11  -4   23.10    3.70
   0  11   4   30.70    4.50
   0  11   4   26.80    4.20
  -1 -11  -4    7.10    2.80
  -1 -11  -4   -3.40    6.30
   1  11   4    2.40    3.10
   1  11   4    0.60    2.20
   1  11   4    4.40    2.50
  -2 -11  -4    1.80    2.50
  -2 -11  -4    2.10    2.70
   2  11   4    1.10    2.40
  -3 -11  -4    9.60    2.80
   3  11   4    7.60    2.40
   3  11   4   14.30    4.00
  -4 -11  -4   -0.60    3.70
   4  11   4    1.00    2.10
   4  11   4    0.40    5.30
   1  11  -5    1.80    2.80
   1  11  -5    0.00    1.90
  -1 -11   5   -0.90    1.10
   0  11  -5    1.90    4.00
   0 -11   5    3.90    1.30
  -1  11  -5   -1.70    3.70
  -1  11  -5   -1.20    3.10
   1 -11   5    1.00    2.20
   1 -11   5   -2.40    2.20
   4  10  -5    0.40    1.80
  -4 -10   5    4.90    1.90
  -4 -10   5    1.30    1.60
   3  10  -5   22.20    4.20
   3  10  -5   22.50    3.80
  -3 -10   5   25.60    3.10
   2  10  -5    0.20    2.20
   2  10  -5    5.20    2.90
   2  10  -5    1.90    2.70
  -2 -10   5   -5.50    5.10
  -2 -10   5    6.30    2.70
  -2 -10   5    1.80    1.40
   1  10  -5   32.40    4.70
   1  10  -5   19.40    4.00
  -1 -10   5   29.00    3.30
  -1 -10   5   26.40    4.80
   0  10  -5   12.20    3.40
   0  10  -5   11.70    2.90
   0 -10   5    8.80    3.00
   0 -10   5   12.80    2.00
  -1  10  -5   52.29    6.10
  -1  10  -5   46.10    6.90
   1 -10   5   52.79    5.40
   1 -10   5   56.89    6.00
  -2  10  -5    1.70    2.40
  -2  10  -5   -1.40    3.40
   2 -10   5   -1.10    1.90
   2 -10   5    3.10    1.60
  -3  10  -5   -1.30    5.30
  -3  10  -5    2.00    2.30
   3 -10   5    0.20    1.60
   3 -10   5    1.70    1.70
  -4  10  -5   52.09    6.40
   4 -10   5   60.39    6.00
   5   9  -5    1.70    1.50
   5   9  -5    2.30    2.70
   5   9  -5    2.20    1.90
  -5  -9   5    2.30    2.30
  -5  -9   5    0.40    1.50
  -5  -9   5    1.30    2.70
   4   9  -5    1.30    2.00
   4   9  -5    5.80    2.80
   4   9  -5   -1.40    2.90
   4   9  -5   -2.00    2.80
   4   9  -5    2.90    1.70
  -4  -9   5    0.40    1.30
  -4  -9   5    3.90    1.80
  -4  -9   5    0.30    1.70
   3   9  -5   -1.00    2.60
   3   9  -5   -3.10    2.70
   3   9  -5    6.90    2.50
   3   9  -5    2.20    2.30
   3   9  -5   -1.80    3.30
  -3  -9   5    1.60    1.50
  -3  -9   5   -4.40    1.70
  -3  -9   5   -0.70    1.80
   2   9  -5   -0.20    3.10
   2   9  -5    2.50    6.70
   2   9  -5   -1.60    2.60
  -2  -9   5    5.00    2.50
  -2  -9   5    1.20    1.80
  -2  -9   5   -0.30    1.60
   1   9  -5    0.00    3.10
  -1  -9   5   -2.60    2.00
  -1  -9   5    1.30    1.70
  -1  -9   5    5.00    4.00
   0  -9   5    1.70    6.70
   0  -9   5   -1.10    3.80
   0  -9   5    1.80    1.90
   0  -9   5    0.90    1.80
   0  -9   5    0.30    3.90
  -2   9  -5    7.80    3.50
  -2   9  -5    9.30    4.30
   2  -9   5   20.90    4.00
   2  -9   5   15.30    2.40
  -3   9  -5    2.80    2.60
  -3   9  -5   -6.20    4.40
  -3   9  -5   -3.10    2.50
   3  -9   5    1.60    2.20
  -4   9  -5   40.80    5.20
  -4   9  -5   35.00    5.30
   4  -9   5   44.70    4.80
   4  -9   5   39.80    5.00
  -5   9  -5   -0.50    2.30
   5  -9   5    0.00    1.80
  -6   9  -5    0.10    2.20
   6  -9   5    0.20    1.80
   6   8  -5    1.70    1.30
   6   8  -5    0.70    1.70
   6   8  -5    3.80    4.80
   6   8  -5   -1.00    2.10
   6   8  -5    3.20    1.20
  -6  -8   5    4.30    1.70
  -6  -8   5    1.50    1.60
   5   8  -5  174.98   14.20
   5   8  -5  150.88   14.60
   5   8  -5  164.88   14.20
   5   8  -5  148.89   14.40
   5   8  -5  177.08   14.80
   5   8  -5  140.29   14.50
  -5  -8   5  141.09   14.40
   4   8  -5   58.99    7.20
   4   8  -5   65.19    6.50
   4   8  -5   61.49    6.90
   4   8  -5   65.09    6.50
   4   8  -5   64.39    7.50
   4   8  -5   64.49    7.50
  -4  -8   5   74.99    6.70
  -4  -8   5   55.69    6.80
  -4  -8   5   78.79    6.60
   3   8  -5  459.25   45.40
   3   8  -5  480.05   45.20
   3   8  -5  565.94   44.90
   3   8  -5  584.34   45.30
   3   8  -5  454.55   45.60
   3   8  -5  516.55   44.80
  -3  -8   5  437.46   44.80
  -3  -8   5  566.94   44.90
   2   8  -5   27.70    4.20
   2   8  -5   29.50    3.60
   2   8  -5   30.40    4.80
   2   8  -5   23.00    4.40
   2   8  -5   24.00    4.10
  -2  -8   5   24.90   12.20
  -2  -8   5   29.30    3.90
  -2  -8   5   19.70   10.80
   1   8  -5  266.87   23.50
   1   8  -5  264.97   23.80
  -1  -8   5  227.88   23.00
  -1  -8   5  233.18   26.50
  -1  -8   5  251.97   23.60
  -1  -8   5  237.78   25.80
  -1  -8   5  301.47   23.10
   0   8  -5   75.89    8.10
   0   8  -5   61.19    7.50
   0  -8   5   66.79    9.10
   0  -8   5   62.09    6.70
   0  -8   5   62.29   11.20
   0  -8   5   82.99    7.90
   0  -8   5   62.69    7.60
  -1   8  -5   56.39    7.00
  -1   8  -5   51.09    7.30
  -1   8  -5   55.59    7.70
  -1   8  -5   66.09    7.10
   1  -8   5   57.19    6.10
   1  -8   5   56.89    7.80
   1  -8   5   63.49    6.90
  -2   8  -5  579.74   52.09
  -2   8  -5  513.15   52.39
  -2   8  -5  573.14   52.79
  -2   8  -5  628.84   52.59
   2  -8   5  623.64   52.69
   2  -8   5  628.64   52.29
   2  -8   5  591.14   51.99
  -3   8  -5   85.69   10.30
  -3   8  -5   94.79   11.30
   3  -8   5  108.49   10.20
   3  -8   5  112.69    9.70
   4  -8   5 1233.68  108.29
  -5   8  -5    7.00    2.60
  -5   8  -5    9.40    6.60
  -5   8  -5    4.80    2.90
   5  -8   5    3.50    2.30
  -6   8  -5   54.09    7.20
  -6   8  -5   40.80    5.90
   6  -8   5   47.60    5.40
  -7   8  -5   43.90    5.50
   7  -8   5   47.20    5.00
   7   7  -5    1.60    1.70
   7   7  -5   -2.00    3.10
   7   7  -5    0.40    1.10
   7   7  -5    0.30    1.90
  -7  -7   5    3.30    1.80
   6   7  -5    6.30    2.40
   6   7  -5    9.50    2.50
   6   7  -5   11.40    2.50
   6   7  -5   10.40    1.80
   6   7  -5   14.50    2.10
  -6  -7   5   13.70    2.10
  -6  -7   5   10.50    2.00
   5   7  -5    9.20    3.20
   5   7  -5    2.70    4.10
   5   7  -5    8.20    2.30
  -5  -7   5    4.70    1.70
  -5  -7   5    4.30    3.00
  -5  -7   5    8.00    2.10
   4   7  -5   27.00    3.30
   4   7  -5   23.30    3.70
   4   7  -5   23.90    4.00
   4   7  -5   20.10    3.60
   4   7  -5   23.60    3.30
  -4  -7   5   22.80    3.20
  -4  -7   5   30.70    4.30
  -4  -7   5   23.20    3.70
   3   7  -5   30.80    5.50
   3   7  -5   36.50    4.00
   3   7  -5   36.50    5.40
   3   7  -5   31.00    5.20
   3   7  -5   35.10    4.10
   3   7  -5   31.00    5.00
  -3  -7   5   11.40    8.90
  -3  -7   5   38.80    3.90
  -3  -7   5   24.60    6.60
   2   7  -5   -1.00    1.90
   2   7  -5   -0.90    2.90
   2   7  -5   -2.20    3.10
   2   7  -5    3.30    2.60
   2   7  -5    1.00    1.70
  -2  -7   5    0.00    1.40
  -2  -7   5    0.40    4.20
  -2  -7   5    1.00    6.60
  -2  -7   5   -2.10    8.00
  -2  -7   5    1.30    1.70
   1   7  -5    0.70    2.70
   1   7  -5    4.10    3.60
   1   7  -5    0.60    1.70
   1   7  -5    0.60    3.10
   1   7  -5   -1.10    2.70
  -1  -7   5   -1.00    3.30
  -1  -7   5    0.60    1.50
  -1  -7   5    5.10    5.80
  -1  -7   5    0.80    1.70
  -1  -7   5    5.00    3.60
  -1  -7   5   -7.00    4.30
   0   7  -5   10.90    3.40
   0   7  -5   10.60    3.20
   0   7  -5   17.90    3.60
   0   7  -5   14.90    2.40
   0   7  -5   12.60    3.80
   0  -7   5    9.00    4.30
   0  -7   5   11.20    2.00
   0  -7   5   11.30    5.60
   0  -7   5   18.10    3.00
   0  -7   5   10.90    3.20
   0  -7   5   11.10    3.40
  -1   7  -5    1.30    2.50
  -1   7  -5    2.70    2.60
  -1   7  -5    8.00    3.00
  -1   7  -5    1.40    3.60
   1  -7   5   -3.50    5.60
   1  -7   5    1.80    3.70
   1  -7   5    3.30    2.70
   1  -7   5    3.40    2.50
   1  -7   5    4.00    1.80
   1  -7   5    4.30    1.90
   1  -7   5    3.30    2.30
  -2   7  -5    1.90    2.60
  -2   7  -5   -0.50    4.10
  -2   7  -5    1.40    2.90
  -2   7  -5    3.20    3.20
   2  -7   5    5.50    2.60
   2  -7   5    1.20    3.00
   2  -7   5   -0.10    1.60
   2  -7   5   -0.30    2.30
  -3   7  -5   13.90    2.80
  -3   7  -5   16.90    4.10
  -3   7  -5   14.80    4.90
  -3   7  -5    9.20    3.20
   3  -7   5    7.80    2.10
   3  -7   5   14.40    3.30
   3  -7   5    9.40    2.70
   3  -7   5   10.20    2.80
  -4   7  -5   13.30    7.50
  -4   7  -5   10.60    3.40
  -4   7  -5   12.40    4.50
  -4   7  -5   13.30    2.80
   4  -7   5    9.50    2.50
   4  -7   5   10.90    2.40
   4  -7   5   11.90    2.80
  -5   7  -5   41.20    6.90
  -5   7  -5   60.39   11.30
  -5   7  -5   59.99    6.20
  -5   7  -5   58.99    6.50
   5  -7   5   61.79    6.40
   5  -7   5   56.79    6.50
   5  -7   5   52.49    5.90
  -6   7  -5    2.60    1.90
  -6   7  -5    4.90    3.10
  -6   7  -5   -0.50    2.10
   6  -7   5   -0.10    2.50
  -7   7  -5    3.00    2.80
  -7   7  -5    2.60    1.90
  -7   7  -5    3.50    2.30
   7  -7   5    0.60    2.30
  -8   7  -5   -0.70    1.80
  -8   7  -5    1.60    2.50
   8  -7   5    1.20    2.20
   8   6  -5   42.60    5.30
   8   6  -5   49.90    5.10
   8   6  -5   54.09    4.80
   7   6  -5  133.29   11.20
   7   6  -5  108.19   11.60
   7   6  -5  116.89   11.40
   7   6  -5  119.49   11.70
   7   6  -5  129.09   11.30
  -7  -6   5  124.59   11.50
  -7  -6   5  134.09   11.50
   6   6  -5    4.00    2.10
   6   6  -5   -0.20    1.40
   6   6  -5    1.60    2.00
   6   6  -5    0.20    3.20
   6   6  -5    0.40    2.30
  -6  -6   5    2.30    1.50
  -6  -6   5    1.10    1.80
   5   6  -5  137.89   13.70
   5   6  -5  146.09   13.50
   5   6  -5  147.29   14.10
   5   6  -5  123.69   14.00
   5   6  -5  146.39   14.10
   5   6  -5  153.68   13.50
  -5  -6   5  171.58   13.60
  -5  -6   5  159.68   13.70
   4   6  -5  380.56   35.10
   4   6  -5  406.16   35.20
   4   6  -5  342.97   35.10
   4   6  -5  412.16   34.80
   4   6  -5  384.96   34.80
  -4  -6   5  438.16   34.70
  -4  -6   5  384.26   34.80
   3   6  -5   67.69    6.20
   3   6  -5   58.69    7.00
   3   6  -5   58.99    7.50
   3   6  -5   59.09    7.00
   3   6  -5   70.59    7.10
   3   6  -5   59.09    6.30
  -3  -6   5   70.89    6.20
  -3  -6   5   51.29    8.40
  -3  -6   5   58.49    6.40
   2   6  -5  431.26   38.20
   2   6  -5  446.36   38.10
   2   6  -5  399.76   38.10
  -2  -6   5  425.96   38.20
  -2  -6   5  446.16   37.70
  -2  -6   5  402.06   38.60
  -2  -6   5  433.56   38.00
   1   6  -5   12.30    3.60
   1   6  -5   22.00    3.00
   1   6  -5    8.50    3.80
   1   6  -5   13.10    2.90
   1   6  -5   16.60    2.40
   1   6  -5   17.40    3.40
   1   6  -5    9.60    3.10
  -1  -6   5   17.70    3.70
  -1  -6   5   17.90    2.30
  -1  -6   5   16.60    3.20
  -1  -6   5   14.90    4.10
  -1  -6   5   13.30    2.20
   0   6  -5  190.78   19.90
   0   6  -5  226.98   19.80
   0   6  -5  211.68   19.90
   0   6  -5  210.78   20.30
   0  -6   5  198.18   20.30
   0  -6   5  242.98   19.50
   0  -6   5  243.38   20.00
   0  -6   5  213.38   20.20
   0  -6   5  217.98   19.90
  -1   6  -5  176.58   16.90
  -1   6  -5  162.08   16.80
  -1   6  -5  203.48   17.50
  -1   6  -5  191.58   17.20
  -1   6  -5  163.18   16.90
   1  -6   5  194.88   16.80
   1  -6   5  154.48   16.40
   1  -6   5  172.68   17.30
   1  -6   5  209.28   16.40
   1  -6   5  191.18   16.90
   1  -6   5  184.68   17.10
  -2   6  -5  269.37   22.20
  -2   6  -5  214.38   22.50
  -2   6  -5  263.17   22.80
  -2   6  -5  236.58   22.60
  -2   6  -5  227.58   22.40
   2  -6   5  223.58   22.50
   2  -6   5  286.67   22.00
   2  -6   5  260.37   22.20
   2  -6   5  220.18   22.00
   2  -6   5  245.38   22.40
   2  -6   5  260.27   22.30
  -3   6  -5  988.10   77.69
  -3   6  -5  745.23   77.79
  -3   6  -5  830.22   77.89
  -3   6  -5  849.22   77.99
   3  -6   5  964.30   77.49
   3  -6   5  911.71   77.89
   3  -6   5  856.81   77.49
   3  -6   5  922.81   77.79
  -4   6  -5   88.39   10.90
  -4   6  -5  111.59   10.20
  -4   6  -5   99.99   12.00
  -4   6  -5   94.39   10.60
   4  -6   5  113.79   10.10
   4  -6   5  110.19    9.90
   4  -6   5  103.79   10.20
   4  -6   5  109.99    9.90
  -5   6  -5  635.34   50.69
  -5   6  -5  471.25   50.99
  -5   6  -5  499.05   50.79
  -5   6  -5  509.35   51.79
   5  -6   5  551.14   50.89
   5  -6   5  639.14   50.99
   5  -6   5  607.24   50.69
   5  -6   5  641.04   50.69
   5  -6   5  619.94   50.69
  -6   6  -5   10.60    2.60
  -6   6  -5   10.60    2.20
  -6   6  -5    0.10    6.20
  -6   6  -5   10.20    3.60
   6  -6   5    7.60    2.60
   6  -6   5   12.30    2.30
   6  -6   5   11.50    2.50
   6  -6   5   11.70    2.30
   6  -6   5    7.70    2.90
  -7   6  -5    1.30    1.90
  -7   6  -5    3.20    3.20
  -7   6  -5   -1.40    2.00
   7  -6   5    1.20    1.70
   7  -6   5    3.50    2.80
   7  -6   5    1.70    2.00
   7  -6   5   -2.70    2.50
  -8   6  -5  133.69   10.90
  -8   6  -5  113.59   10.90
   8  -6   5  109.69   10.50
   8  -6   5  107.59   10.60
   8  -6   5  113.69   10.90
   8  -6   5  113.19   10.70
  -9   6  -5   14.30    2.20
  -9   6  -5    5.60    5.30
   9  -6   5   11.70    1.90
   9  -6   5    7.70    2.10
   8   5  -5    4.90    1.90
   8   5  -5    2.80    1.80
   8   5  -5    2.20    1.20
   8   5  -5    6.10    1.90
  -8  -5   5    9.30    2.50
   7   5  -5    2.40    1.90
   7   5  -5   -1.40    2.00
   7   5  -5    2.20    2.10
   7   5  -5   -0.30    1.20
   7   5  -5    0.80    1.60
  -7  -5   5    3.40    1.90
  -7  -5   5   -1.20    3.30
   6   5  -5    1.10    2.20
   6   5  -5   -1.60    1.80
   6   5  -5   -0.30    1.30
   6   5  -5    1.10    1.60
   6   5  -5    2.80    2.30
  -6  -5   5   -4.10    6.70
  -6  -5   5   -1.30    1.40
  -6  -5   5   -3.70    1.80
   5   5  -5    7.80    2.00
   5   5  -5    7.20    2.60
   5   5  -5    5.70    2.50
   5   5  -5    6.20    1.70
   5   5  -5    7.90    2.90
   5   5  -5   -1.30    3.70
   5   5  -5    5.80    1.80
  -5  -5   5    8.90    1.60
  -5  -5   5   -0.50    4.50
  -5  -5   5   -1.70    6.60
  -5  -5   5    5.90    2.00
   4   5  -5    8.00    1.80
   4   5  -5    7.80    1.60
   4   5  -5    4.90    2.80
   4   5  -5    3.80    2.80
   4   5  -5    1.80    2.50
   4   5  -5    3.90    2.40
  -4  -5   5    3.50    1.80
  -4  -5   5    6.40    3.60
  -4  -5   5    3.60    4.90
  -4  -5   5    7.80    1.60
   3   5  -5   13.30    3.60
   3   5  -5   16.60    2.40
   3   5  -5    7.50    2.80
   3   5  -5   10.20    2.20
   3   5  -5   14.70    3.40
   3   5  -5   11.10    3.10
   3   5  -5   15.30    2.70
  -3  -5   5   15.40    2.70
  -3  -5   5   11.30    3.20
  -3  -5   5    6.20    3.70
  -3  -5   5   16.00    2.20
   2   5  -5    8.60    2.20
   2   5  -5    9.30    1.80
   2   5  -5    5.00    2.60
   2   5  -5    6.10    2.80
   2   5  -5    9.80    3.10
   2   5  -5    8.10    1.90
   2   5  -5    7.50    3.00
   2   5  -5    5.70    2.30
  -2  -5   5    7.40    2.50
  -2  -5   5    7.10    2.90
  -2  -5   5    5.50    1.60
  -2  -5   5    8.10    1.40
   1   5  -5    7.20    3.40
   1   5  -5    0.40    1.70
   1   5  -5    0.10    2.00
   1   5  -5    0.30    1.40
   1   5  -5    1.40    2.60
   1   5  -5   -2.50    2.40
   1   5  -5   -5.00    3.40
   1   5  -5   -1.80    1.60
  -1  -5   5    3.00    2.20
  -1  -5   5    1.10    0.90
  -1  -5   5    1.50    1.30
   0   5  -5    1.30    1.90
   0   5  -5   -0.40    1.60
   0   5  -5    0.70    1.60
   0   5  -5   -0.50    2.30
   0   5  -5   -1.20    3.40
   0   5  -5    2.30    2.50
   0  -5   5   -1.30    0.90
   0  -5   5    1.40    1.80
   0  -5   5    0.50    1.10
   0  -5   5    0.50    1.90
   0  -5   5    0.30    3.20
  -1   5  -5   35.20    5.50
  -1   5  -5   48.10    7.00
  -1   5  -5   45.20    4.60
  -1   5  -5   36.50    4.80
  -1   5  -5   43.60    6.10
  -1   5  -5   37.90    5.00
   1  -5   5   42.50    5.20
   1  -5   5   40.00    5.40
   1  -5   5   52.49    4.40
   1  -5   5   52.59    4.90
   1  -5   5   34.20    4.50
   1  -5   5   38.00    5.40
  -2   5  -5   -0.10    1.60
  -2   5  -5    1.60    1.80
  -2   5  -5    0.10    1.20
  -2   5  -5   -3.60    5.00
  -2   5  -5   -3.00    1.90
  -2   5  -5   -0.70    2.70
   2  -5   5   -0.90    2.40
   2  -5   5    2.00    1.60
   2  -5   5    1.20    1.50
   2  -5   5    1.30    1.90
   2  -5   5    0.00    1.70
   2  -5   5   -1.40    2.60
   2  -5   5    1.40    2.30
  -3   5  -5   -3.00    2.00
  -3   5  -5    1.80    2.40
  -3   5  -5   -0.30    2.10
  -3   5  -5   -2.00    2.90
  -3   5  -5   -1.30    1.20
  -3   5  -5    0.40    1.60
   3  -5   5   -2.60    2.30
   3  -5   5    0.10    1.90
   3  -5   5    0.90    1.60
   3  -5   5    2.80    2.20
   3  -5   5    2.70    1.70
  -4   5  -5   40.80    5.40
  -4   5  -5   42.80    6.10
  -4   5  -5   56.49    5.00
  -4   5  -5   33.20    6.40
  -4   5  -5   45.10    6.70
   4  -5   5   42.60    5.50
   4  -5   5   54.99    5.50
   4  -5   5   48.50    5.30
   4  -5   5   50.39    5.50
   4  -5   5   53.99    5.20
  -5   5  -5    7.70    3.50
  -5   5  -5    7.60    3.80
  -5   5  -5   13.00    4.00
  -5   5  -5    8.70    3.70
  -5   5  -5   13.10    2.60
  -5   5  -5   12.70    2.20
   5  -5   5   16.70    2.80
   5  -5   5   13.50    2.80
   5  -5   5   14.80    2.70
   5  -5   5   10.40    2.30
   5  -5   5   20.70    3.00
   5  -5   5   13.50    2.90
  -6   5  -5    6.70    4.60
  -6   5  -5   12.10    2.10
  -6   5  -5    7.70    2.40
  -6   5  -5    2.90    3.40
   6  -5   5    7.10    2.00
   6  -5   5   11.10    2.00
   6  -5   5    9.80    2.10
   6  -5   5    6.40    2.40
   6  -5   5    6.80    2.70
  -7   5  -5   21.60    3.30
  -7   5  -5   23.40    4.30
  -7   5  -5   13.40    2.80
  -7   5  -5   12.90    6.50
   7  -5   5   18.60    3.50
   7  -5   5   22.10    2.90
   7  -5   5   20.00    3.20
   7  -5   5   16.50    3.00
  -8   5  -5    2.30    3.60
  -8   5  -5    4.50    1.90
  -8   5  -5   -0.40    1.80
   8  -5   5    3.60    1.40
   8  -5   5    0.70    2.80
   8  -5   5    2.60    1.70
   8  -5   5    3.00    1.60
   8  -5   5    2.00    1.90
  -9   5  -5    9.00    2.30
  -9   5  -5    6.80    6.90
  -9   5  -5   15.50    2.40
   9  -5   5   10.20    1.90
   9  -5   5   11.10    1.90
   9  -5   5   10.40    1.70
   9   4  -5   36.10    4.30
   9   4  -5   37.10    4.40
   9   4  -5   35.40    4.10
   8   4  -5    6.20    2.00
   8   4  -5   12.20    1.80
   8   4  -5    6.70    2.30
   8   4  -5   15.30    2.50
  -8  -4   5    9.70    4.70
  -8  -4   5   12.00    2.60
   7   4  -5   -0.90    2.40
   7   4  -5    1.40    2.60
   7   4  -5    0.90    2.30
   7   4  -5    3.60    1.90
  -7  -4   5    2.80    7.00
  -7  -4   5    3.60    2.20
  -7  -4   5    4.70    1.90
   6   4  -5   94.39   11.50
   6   4  -5  123.19   10.90
   6   4  -5  116.29   11.20
   6   4  -5  108.49   11.10
   6   4  -5  111.09   11.20
   6   4  -5  123.59   10.60
   6   4  -5  123.59   10.60
   6   4  -5  113.59   12.00
  -6  -4   5  106.29   14.70
  -6  -4   5  118.09   12.60
   5   4  -5 1810.42  143.59
   5   4  -5 1682.83  143.69
   5   4  -5 1590.44  143.89
   5   4  -5 1446.56  143.59
   5   4  -5 1412.56  143.59
   5   4  -5 1485.55  144.59
   5   4  -5 1660.83  143.49
   5   4  -5 1726.23  143.89
   5   4  -5 1593.64  143.79
  -5  -4   5 1777.22  144.09
  -5  -4   5 1598.24  144.29
  -5  -4   5 1910.41  143.59
   4   4  -5 2681.43  235.18
   4   4  -5 2312.37  235.18
   4   4  -5 2507.45  235.28
   4   4  -5 2578.44  235.48
   4   4  -5 2868.11  235.48
   4   4  -5 2700.43  235.48
   4   4  -5 2885.41  235.18
  -4  -4   5 3049.29  235.18
  -4  -4   5 2666.93  235.18
  -4  -4   5 2674.23  235.78
  -4  -4   5 2701.43  235.58
   3   4  -5   25.00    3.80
   3   4  -5   25.00    3.20
   3   4  -5   24.70    3.10
   3   4  -5   21.50    3.80
   3   4  -5   30.00    4.50
   3   4  -5   31.20    2.90
   3   4  -5   18.60    3.60
   3   4  -5   18.30    4.00
   3   4  -5   16.60    3.30
  -3  -4   5   24.20    3.30
  -3  -4   5   28.40    2.80
  -3  -4   5   23.80    3.90
  -3  -4   5   24.80    3.90
   2   4  -5   12.80    3.80
   2   4  -5   17.30    2.30
   2   4  -5   19.00    2.70
   2   4  -5   10.80    2.40
   2   4  -5   11.70    2.50
   2   4  -5   16.40    2.40
   2   4  -5   10.50    3.20
   2   4  -5   16.90    3.10
  -2  -4   5   16.30    1.90
  -2  -4   5   15.50    2.50
  -2  -4   5   14.00    2.70
  -2  -4   5   11.70    2.00
   1   4  -5   32.30    5.10
   1   4  -5   40.40    4.10
   1   4  -5   31.20    5.20
   1   4  -5   32.70    4.10
   1   4  -5   34.60    4.10
   1   4  -5   34.30    5.90
  -1  -4   5   33.60    4.10
  -1  -4   5   40.60    4.00
  -1  -4   5   32.20    4.30
  -1  -4   5   40.60    3.60
   0   4  -5   66.59    6.30
   0   4  -5   58.59    6.20
   0   4  -5   64.09    5.90
   0   4  -5   46.10    7.00
   0  -4   5   59.59    6.40
   0  -4   5   64.79    6.20
   0  -4   5   60.69    6.00
   0  -4   5   73.29    5.80
  -1   4  -5  156.28   13.80
  -1   4  -5  170.88   14.10
  -1   4  -5  161.78   13.70
  -1   4  -5  135.39   14.10
  -1   4  -5  175.48   13.90
  -1   4  -5  124.79   14.10
   1  -4   5  163.08   13.90
   1  -4   5  138.19   14.20
   1  -4   5  176.38   13.80
   1  -4   5  143.99   14.00
  -2   4  -5   34.10    3.30
  -2   4  -5   29.70    3.90
  -2   4  -5   29.60    4.60
  -2   4  -5   29.90    3.80
   2  -4   5   25.60    3.60
   2  -4   5   24.50    3.80
   2  -4   5   33.10    3.30
   2  -4   5   34.20    3.70
   2  -4   5   33.20    4.80
   2  -4   5   35.30    3.90
  -3   4  -5  813.12   78.29
  -3   4  -5 1006.80   78.29
  -3   4  -5  905.71   78.19
  -3   4  -5  893.11   78.49
  -3   4  -5  783.42   78.39
   3  -4   5  921.01   78.39
   3  -4   5  844.62   78.19
   3  -4   5  948.51   78.19
   3  -4   5  970.40   78.19
   3  -4   5  818.62   78.49
   3  -4   5  930.51   78.29
   3  -4   5  890.21   78.39
   3  -4   5  882.51   78.39
  -4   4  -5    2.60    2.20
  -4   4  -5    0.80    1.10
  -4   4  -5    4.10    2.30
  -4   4  -5    1.40    1.70
   4  -4   5    1.20    1.70
   4  -4   5    2.20    1.70
   4  -4   5    2.90    3.40
   4  -4   5    2.80    2.20
   4  -4   5    1.30    1.90
   4  -4   5   -2.20    2.20
   4  -4   5    3.70    2.00
   4  -4   5   -1.20    1.70
  -5   4  -5  558.54   56.39
  -5   4  -5  539.15   56.19
  -5   4  -5  619.24   56.09
   5  -4   5  726.13   56.29
   5  -4   5  685.53   56.19
   5  -4   5  654.03   56.39
   5  -4   5  651.63   56.39
   5  -4   5  679.83   56.19
  -6   4  -5  169.58   17.80
  -6   4  -5  196.28   17.60
  -6   4  -5  172.78   18.60
   6  -4   5  205.58   18.10
   6  -4   5  197.08   17.50
   6  -4   5  213.48   17.70
   6  -4   5  193.18   17.90
   6  -4   5  214.28   17.70
  -7   4  -5    2.00    1.60
  -7   4  -5   -7.60    4.50
   7  -4   5    0.40    1.30
   7  -4   5    3.10    2.80
   7  -4   5    0.70    1.90
   7  -4   5    1.90    1.50
  -8   4  -5  192.78   16.60
  -8   4  -5  157.68   16.80
   8  -4   5  188.28   16.40
   8  -4   5  169.18   16.70
   8  -4   5  196.38   17.30
   8  -4   5  194.68   16.50
  -9   4  -5   -0.20    1.90
  -9   4  -5    4.50    1.80
   9  -4   5    3.50    2.40
   9  -4   5    2.40    1.20
   9  -4   5   -0.50    1.50
   9  -4   5    1.80    1.40
 -10   4  -5    7.80    2.20
  10  -4   5    9.00    1.70
  10  -4   5    9.50    1.50
  10  -4   5    8.60    1.40
   9   3  -5    2.50    1.50
   9   3  -5    0.60    1.70
   9   3  -5   -0.10    2.90
   9   3  -5    4.30    1.80
   9   3  -5    0.20    2.20
   8   3  -5    2.90    1.90
   8   3  -5    0.90    1.40
   8   3  -5    3.10    2.20
   8   3  -5    0.30    1.70
   8   3  -5   -0.50    1.90
  -8  -3   5    1.50    2.40
  -8  -3   5    0.30    2.80
   7   3  -5    9.30    2.20
   7   3  -5    6.70    2.60
   7   3  -5   10.80    2.00
   7   3  -5    8.00    2.40
   7   3  -5    8.30    2.80
  -7  -3   5    9.40    4.70
  -7  -3   5   12.60    2.90
  -7  -3   5   15.80    2.30
   6   3  -5    2.60    1.90
   6   3  -5    3.40    2.40
   6   3  -5    2.30    2.50
   6   3  -5   11.30    3.30
   6   3  -5    5.00    1.60
   6   3  -5    2.50    2.50
   6   3  -5    3.70    2.00
   6   3  -5    1.60    2.20
  -6  -3   5    3.50    2.10
  -6  -3   5    7.30    1.70
  -6  -3   5    6.50    3.40
  -6  -3   5    6.30    4.70
   5   3  -5   39.20    4.20
   5   3  -5   36.90    4.40
   5   3  -5   36.10    5.20
   5   3  -5   32.80    4.90
   5   3  -5   42.20    5.40
   5   3  -5   44.40    5.30
   5   3  -5   38.40    4.60
   5   3  -5   36.50    5.40
  -5  -3   5   38.30    5.90
  -5  -3   5   37.90    5.40
  -5  -3   5   43.50    4.70
   4   3  -5    9.50    2.60
   4   3  -5    7.90    2.00
   4   3  -5    7.60    2.00
   4   3  -5    8.60    2.80
   4   3  -5   12.20    2.80
   4   3  -5    9.70    1.90
   4   3  -5    9.30    2.60
  -4  -3   5    8.20    2.50
  -4  -3   5    7.50    1.80
  -4  -3   5   10.80    2.40
  -4  -3   5   12.90    1.80
   3   3  -5   66.29    6.40
   3   3  -5   57.39    7.30
   3   3  -5   61.89    6.40
   3   3  -5   70.09    7.20
   3   3  -5   66.69    6.80
   3   3  -5   67.19    6.40
   3   3  -5   55.09    6.90
  -3  -3   5   66.79    6.50
  -3  -3   5   76.49    6.20
  -3  -3   5   64.09    6.80
  -3  -3   5   69.79    6.60
   2   3  -5    0.00    1.40
   2   3  -5   -2.00    1.60
   2   3  -5    0.40    2.70
   2   3  -5    0.70    1.20
   2   3  -5   -6.90    3.60
   2   3  -5    0.20    1.00
  -2  -3   5    0.80    1.40
  -2  -3   5   -0.80    0.70
  -2  -3   5   -1.70    1.20
  -2  -3   5    0.40    1.20
   1   3  -5    2.70    0.90
   1   3  -5    2.70    1.30
   1   3  -5    2.60    1.30
  -1  -3   5    1.50    0.70
  -1  -3   5    0.20    1.10
  -1  -3   5    0.80    1.00
  -1  -3   5    0.90    1.30
   0   3  -5    0.30    1.20
   0   3  -5    0.30    1.20
   0   3  -5   -0.10    1.10
   0   3  -5    0.10    1.70
   0  -3   5    1.10    1.00
   0  -3   5    0.80    0.70
   0  -3   5    0.10    1.40
   0  -3   5    2.00    1.10
  -1   3  -5    0.30    1.20
  -1   3  -5   -0.60    0.50
  -1   3  -5   -0.30    1.40
  -1   3  -5    0.90    1.20
   1  -3   5    1.30    1.20
   1  -3   5    0.20    0.60
   1  -3   5    1.10    0.90
   1  -3   5   -0.50    1.10
   1  -3   5   -0.80    1.00
  -2   3  -5    7.40    1.20
  -2   3  -5    9.40    1.80
  -2   3  -5    4.50    1.90
  -2   3  -5    7.40    1.20
  -2   3  -5    4.20    1.60
   2  -3   5    8.30    1.90
   2  -3   5    4.50    1.50
   2  -3   5    9.00    1.30
   2  -3   5    6.20    1.40
   2  -3   5    7.00    1.70
  -3   3  -5    1.40    0.90
  -3   3  -5    0.80    1.40
  -3   3  -5    3.10    1.60
  -3   3  -5    2.10    1.60
  -3   3  -5    1.70    1.40
   3  -3   5    4.40    2.30
   3  -3   5    1.30    1.40
   3  -3   5    1.00    0.80
   3  -3   5    2.90    1.20
   3  -3   5    0.50    2.20
   3  -3   5   -0.80    1.50
  -4   3  -5   11.50    1.90
  -4   3  -5   11.90    2.30
  -4   3  -5   13.50    2.50
  -4   3  -5   20.50    3.00
   4  -3   5   17.30    2.10
   4  -3   5   13.90    2.20
   4  -3   5   16.00    2.50
   4  -3   5   17.20    2.40
   4  -3   5   12.60    2.80
   4  -3   5   15.40    2.90
   4  -3   5   14.70    2.60
   4  -3   5   12.20    2.60
   4  -3   5   14.00    2.70
  -5   3  -5    4.40    1.20
  -5   3  -5    0.70    2.20
  -5   3  -5    1.70    2.40
  -5   3  -5    3.80    1.90
   5  -3   5    6.50    1.70
   5  -3   5    4.50    1.60
   5  -3   5    2.10    3.50
   5  -3   5    2.10    2.60
   5  -3   5    2.20    1.40
   5  -3   5    1.10    2.00
   5  -3   5    3.30    2.60
   5  -3   5    4.10    1.40
  -6   3  -5    2.10    3.10
  -6   3  -5    3.70    3.20
  -6   3  -5   -0.30    2.00
  -6   3  -5    0.50    1.30
   6  -3   5    0.00    1.90
   6  -3   5    0.20    2.80
   6  -3   5    2.00    1.70
   6  -3   5    3.10    1.50
   6  -3   5    0.50    1.50
  -7   3  -5    0.40    2.20
  -7   3  -5    2.80    1.60
  -7   3  -5    5.60    4.20
   7  -3   5    2.80    2.00
   7  -3   5    2.50    1.40
   7  -3   5    5.40    3.20
   7  -3   5    1.00    1.40
  -8   3  -5    0.20    5.60
  -8   3  -5    4.50    1.60
  -8   3  -5    9.60    2.40
   8  -3   5    1.90    1.90
   8  -3   5    6.50    3.30
   8  -3   5    5.30    1.50
   8  -3   5    7.50    2.40
   8  -3   5    3.60    1.60
  -9   3  -5    3.10    2.30
  -9   3  -5    4.70    2.20
   9  -3   5    3.20    1.40
   9  -3   5    3.30    1.80
   9  -3   5    3.20    1.30
   9  -3   5    4.40    2.30
 -10   3  -5   23.60    4.30
 -10   3  -5   29.50    4.10
  10  -3   5   23.10    3.30
  10  -3   5   27.30    3.00
  10  -3   5   28.60    2.90
   9   2  -5    1.60    1.80
   9   2  -5    1.30    1.80
   9   2  -5   -1.00    1.50
   9   2  -5    0.00    1.50
  -9  -2   5   -4.00    3.70
   8   2  -5   58.29    5.30
   8   2  -5   44.60    5.10
   8   2  -5   51.29    5.40
   8   2  -5   57.29    6.10
   8   2  -5   40.90    5.90
  -8  -2   5   46.10    6.60
  -8  -2   5   58.39    6.80
  -8  -2   5   39.50    7.60
   7   2  -5   10.50    2.40
   7   2  -5    8.10    2.00
   7   2  -5   11.50    2.30
   7   2  -5    5.50    2.80
   7   2  -5   15.80    4.20
   7   2  -5   10.10    3.00
  -7  -2   5   13.90    3.00
  -7  -2   5   16.20    2.50
  -7  -2   5   11.40    4.00
  -7  -2   5    7.50    6.30
   6   2  -5   68.09    7.90
   6   2  -5   80.29    8.50
   6   2  -5   72.09    7.70
   6   2  -5   81.09    7.80
   6   2  -5   64.89    8.30
   6   2  -5   76.09    8.40
   6   2  -5   77.69    7.50
  -6  -2   5   95.69    8.50
  -6  -2   5   91.69    8.10
  -6  -2   5   83.69    7.70
  -6  -2   5   76.29   11.80
   5   2  -5  133.19   14.30
   5   2  -5  144.89   14.60
   5   2  -5  164.28   14.10
   5   2  -5  133.79   14.50
   5   2  -5  138.29   14.20
   5   2  -5  148.69   14.20
   5   2  -5  150.08   14.60
   5   2  -5  158.78   14.30
  -5  -2   5  172.08   14.50
  -5  -2   5  174.08   14.20
  -5  -2   5  168.08   14.00
  -5  -2   5  176.28   14.90
   4   2  -5  143.59   14.30
   4   2  -5  147.19   14.70
   4   2  -5  159.98   14.70
   4   2  -5  135.99   14.40
   4   2  -5  166.28   14.20
   4   2  -5  145.69   14.20
   4   2  -5  148.19   14.80
  -4  -2   5  161.18   14.20
  -4  -2   5  176.48   14.10
  -4  -2   5  171.08   14.50
  -4  -2   5  170.88   14.60
   3   2  -5   53.99    6.70
   3   2  -5   57.69    6.10
   3   2  -5   69.69    7.00
   3   2  -5   60.29    7.40
   3   2  -5   63.69    6.30
   3   2  -5   66.49    7.20
   3   2  -5   59.79    7.20
  -3  -2   5   72.79    6.50
  -3  -2   5   64.49    6.30
  -3  -2   5   69.49    5.90
  -3  -2   5   65.39    6.20
   2   2  -5 1597.14  167.48
   2   2  -5 1868.81  167.58
  -2  -2   5 2135.29  167.48
  -2  -2   5 1951.60  167.68
  -2  -2   5 1946.51  167.48
  -2  -2   5 1952.80  167.68
  -2  -2   5 1977.70  167.68
   1   2  -5 1139.99  112.99
   1   2  -5 1232.28  112.99
  -1  -2   5 1324.77  113.09
  -1  -2   5 1418.16  112.99
  -1  -2   5 1349.27  113.09
   0   2  -5   67.39    6.70
   0   2  -5   71.89    6.70
   0   2  -5   74.39    6.60
   0  -2   5   75.79    6.70
   0  -2   5   71.79    6.80
  -1   2  -5   31.20    2.90
  -1   2  -5   25.40    3.20
  -1   2  -5   30.00    3.40
  -1   2  -5   32.00    2.70
  -1   2  -5   26.80    3.10
   1  -2   5   28.00    3.10
   1  -2   5   29.30    2.90
   1  -2   5   26.50    3.10
   1  -2   5   29.10    3.20
  -2   2  -5  342.97   31.10
  -2   2  -5  369.16   31.20
   2  -2   5  323.77   31.00
   2  -2   5  371.16   31.10
   2  -2   5  345.57   30.90
   2  -2   5  364.26   31.20
  -3   2  -5  854.31   68.39
  -3   2  -5  754.02   68.09
  -3   2  -5  761.22   68.39
   3  -2   5  751.82   68.19
   3  -2   5  748.23   68.29
   3  -2   5  806.52   68.09
   3  -2   5  778.12   68.29
  -4   2  -5   28.50    3.60
  -4   2  -5   26.40    3.60
  -4   2  -5   22.30    3.60
  -4   2  -5   29.00    3.50
  -4   2  -5   22.40    2.70
   4  -2   5   26.40    2.80
   4  -2   5   27.90    4.10
   4  -2   5   26.30    3.60
   4  -2   5   31.20    3.10
   4  -2   5   25.20    3.90
   4  -2   5   25.00    3.00
  -5   2  -5   11.70    2.50
  -5   2  -5   15.40    2.80
  -5   2  -5    9.50    1.70
   5  -2   5   15.80    2.70
   5  -2   5   12.80    2.00
   5  -2   5   16.90    2.30
   5  -2   5   19.70    3.30
   5  -2   5   13.60    2.20
   5  -2   5    9.30    2.60
   5  -2   5   13.10    2.00
   5  -2   5   12.30    3.20
  -6   2  -5  273.47   25.40
  -6   2  -5  254.37   25.90
  -6   2  -5  304.27   26.00
   6  -2   5  319.57   25.60
  -7   2  -5   67.29    7.10
   7  -2   5   83.79    7.20
   7  -2   5   75.39    7.50
   7  -2   5   69.79    7.00
  -8   2  -5   31.30    3.70
  -8   2  -5   20.60    5.50
   8  -2   5   36.20    4.90
   8  -2   5   30.20    3.70
   8  -2   5   27.70    3.50
   8  -2   5   40.20    4.60
   8  -2   5   28.20    4.10
  -9   2  -5   44.00    4.60
  -9   2  -5   36.90    5.60
   9  -2   5   38.60    4.90
 -10   2  -5   32.50    5.80
 -10   2  -5   46.50    4.90
  10  -2   5   37.00    4.50
  10  -2   5   43.10    4.30
  10  -2   5   44.20    4.20
   9   1  -5    1.90    1.40
   9   1  -5    0.40    2.00
   9   1  -5    2.90    1.60
   9   1  -5    3.00    1.90
  -9  -1   5    7.80    3.30
   8   1  -5   16.20    3.00
   8   1  -5   26.20    3.40
   8   1  -5   25.30    4.20
   8   1  -5   34.30    3.90
   8   1  -5   21.30    3.80
  -8  -1   5   27.90    5.40
  -8  -1   5   31.50    4.00
  -8  -1   5   23.70    3.80
   7   1  -5  124.49   11.10
   7   1  -5  108.99   10.90
   7   1  -5  122.19   11.20
   7   1  -5   99.79   11.50
   7   1  -5  118.69   11.70
   7   1  -5  118.49   12.20
  -7  -1   5  121.99   11.20
  -7  -1   5  137.19   13.60
  -7  -1   5  120.69   11.90
   6   1  -5    0.90    2.70
   6   1  -5    0.80    1.60
   6   1  -5    0.90    2.50
   6   1  -5    0.50    1.60
   6   1  -5    6.70    3.70
   6   1  -5   -2.00    2.30
   6   1  -5    1.80    3.00
   6   1  -5    0.60    1.60
   6   1  -5   -0.60    1.90
  -6  -1   5   -1.60    3.70
  -6  -1   5    2.20    2.30
  -6  -1   5   -0.90    1.60
   5   1  -5   14.40    2.50
   5   1  -5   22.10    3.20
   5   1  -5   19.60    3.50
   5   1  -5   18.30    2.90
   5   1  -5   13.90    3.20
   5   1  -5   15.60    2.60
   5   1  -5   16.30    3.80
  -5  -1   5   18.40    2.70
  -5  -1   5   22.20    3.40
  -5  -1   5   21.70    3.60
   4   1  -5   42.70    4.70
   4   1  -5   32.10    5.10
   4   1  -5   41.30    5.80
   4   1  -5   32.60    5.30
   4   1  -5   49.60    4.60
   4   1  -5   43.10    4.90
   4   1  -5   37.90    4.40
   4   1  -5   42.30    5.40
  -4  -1   5   53.39    4.90
  -4  -1   5   43.70    4.20
   3   1  -5   -0.10    0.90
   3   1  -5    1.10    1.30
   3   1  -5   -1.20    2.20
   3   1  -5   -1.10    3.00
   3   1  -5    0.70    2.90
  -3  -1   5   -0.40    1.20
  -3  -1   5   -4.80    2.40
  -3  -1   5    0.60    0.80
  -3  -1   5    0.70    1.00
  -3  -1   5   -0.80    1.10
   2   1  -5   16.90    2.40
   2   1  -5   17.60    2.60
  -2  -1   5   25.40    2.30
  -2  -1   5   24.90    2.80
  -2  -1   5   24.00    2.60
   1   1  -5   12.40    1.80
   1   1  -5   12.40    1.80
  -1  -1   5   13.40    1.80
  -1  -1   5   13.80    1.70
  -1  -1   5   12.80    1.90
   0   1  -5    4.70    1.10
   0   1  -5    4.00    1.00
   0   1  -5    4.60    1.10
   0  -1   5    7.60    1.10
   0  -1   5    8.70    1.50
  -1   1  -5   -0.10    0.40
  -1   1  -5    1.10    0.60
  -1   1  -5    1.30    0.90
  -1   1  -5    0.10    0.80
   1  -1   5   -0.50    0.80
   1  -1   5   -0.10    0.80
  -2   1  -5   13.30    1.90
  -2   1  -5   16.10    2.00
  -2   1  -5   13.50    1.60
   2  -1   5   12.00    1.80
   2  -1   5   12.70    1.50
   2  -1   5   12.30    1.80
  -3   1  -5   48.60    4.40
  -3   1  -5   39.80    4.00
  -3   1  -5   45.40    4.20
   3  -1   5   40.30    4.10
   3  -1   5   42.80    4.00
   3  -1   5   38.60    4.20
   3  -1   5   43.60    4.00
  -4   1  -5   21.00    3.00
  -4   1  -5   16.80    2.80
  -4   1  -5   20.20    2.70
  -4   1  -5   16.00    1.90
  -4   1  -5   10.00    2.60
   4  -1   5   17.70    2.00
   4  -1   5   14.20    2.20
   4  -1   5   16.80    2.20
  -5   1  -5   26.90    5.00
  -5   1  -5   38.10    4.40
  -5   1  -5   39.70    4.50
  -5   1  -5   35.40    3.70
   5  -1   5   41.30    4.00
   5  -1   5   34.80    4.90
   5  -1   5   51.29    5.90
   5  -1   5   38.80    4.20
   5  -1   5   38.90    3.80
  -6   1  -5    2.30    1.10
  -6   1  -5    0.80    2.40
  -6   1  -5    1.10    2.20
  -6   1  -5    2.80    3.90
   6  -1   5   -3.00    2.70
   6  -1   5   -1.50    3.10
   6  -1   5    1.90    3.00
   6  -1   5    0.10    1.90
   6  -1   5    0.80    1.40
   6  -1   5    2.40    1.00
   6  -1   5    1.90    1.30
   6  -1   5    3.70    2.20
  -7   1  -5    5.00    1.60
  -7   1  -5    7.10    3.10
   7  -1   5    7.70    1.60
   7  -1   5   11.60    3.40
   7  -1   5    9.60    2.50
   7  -1   5    5.10    2.20
   7  -1   5    8.20    1.70
  -8   1  -5   62.09    9.30
  -8   1  -5   58.49    6.20
   8  -1   5   66.19    6.30
   8  -1   5   60.39    6.10
   8  -1   5   59.09    6.50
   8  -1   5   71.29    6.90
  -9   1  -5   -1.70    1.70
  -9   1  -5   -2.80    3.10
   9  -1   5    4.30    1.50
   9  -1   5    3.10    1.30
   9  -1   5    6.40    2.00
 -10   1  -5   15.70    2.60
  10  -1   5   11.70    2.80
  10  -1   5   10.40    2.10
  10  -1   5   11.30    1.70
  10  -1   5   11.00    1.90
  11  -1   5   -0.90    1.80
  11  -1   5   -1.10    1.10
  11  -1   5    0.30    0.90
   9   0  -5   28.60    3.50
   9   0  -5   31.30    3.10
   9   0  -5   25.30    3.80
   9   0  -5   20.00    3.50
  -9   0   5   16.30    3.90
  -9   0   5   32.70    5.70
   8   0  -5   -4.30    2.40
   8   0  -5    2.60    1.90
   8   0  -5   -0.80    2.20
   8   0  -5    2.20    1.60
   8   0  -5   -1.20    2.20
  -8   0   5   -2.00    2.40
  -8   0   5    3.40    2.90
   7   0  -5   59.89    6.70
   7   0  -5   47.00    6.10
   7   0  -5   52.89    6.30
   7   0  -5   57.89    5.90
   7   0  -5   40.40    6.60
   7   0  -5   60.59    5.70
   7   0  -5   50.59    6.80
  -7   0   5   54.99    7.10
  -7   0   5   55.39    6.10
  -7   0   5   62.99    9.00
   6   0  -5   40.80    5.10
   6   0  -5   36.70    5.90
   6   0  -5   42.40    4.80
   6   0  -5   49.60    5.50
   6   0  -5   42.80    6.10
   6   0  -5   41.60    5.20
   6   0  -5   39.90    4.80
   6   0  -5   46.70    5.10
  -6   0   5   44.00    5.20
  -6   0   5   61.49    6.70
  -6   0   5   45.20    6.00
   5   0  -5  802.62   77.19
   5   0  -5  784.92   77.29
   5   0  -5  845.02   77.19
   5   0  -5  930.51   77.19
  -5   0   5  932.41   77.19
  -5   0   5  981.90   77.29
   4   0  -5    2.70    1.90
   4   0  -5    1.10    1.20
   4   0  -5    0.50    2.50
   4   0  -5   -3.20    1.60
   4   0  -5    1.10    2.40
   4   0  -5   -0.30    2.90
   4   0  -5    4.60    2.00
  -4   0   5    1.70    3.10
  -4   0   5    2.90    1.30
   3   0  -5  787.92   69.89
   3   0  -5  791.82   69.59
   3   0  -5  691.03   69.69
  -3   0   5  878.31   69.69
  -3   0   5  873.41   69.89
  -3   0   5  759.52   69.49
  -3   0   5  782.12   69.49
  -2   0   5  531.05   50.39
  -2   0   5  598.54   50.49
  -2   0   5  561.74   50.39
  -2   0   5  612.64   50.59
   1   0  -5   50.09    5.10
   1   0  -5   52.69    5.20
  -1   0   5   58.39    5.10
  -1   0   5   55.19    5.50
  -1   0   5   63.09    5.30
   0   0  -5  779.32   79.29
   0   0  -5  978.20   79.29
   0   0  -5 1029.40   79.39
   0   0   5 1010.20   79.29
   0   0   5  847.82   79.29
   0   0   5  892.51   79.39
   0   0   5  809.12   79.19
   0   0   5  914.11   79.29
  -1   0  -5  397.26   35.20
  -1   0  -5  464.05   35.30
   1   0   5  366.26   35.20
   1   0   5  428.46   35.10
   1   0   5  360.76   35.20
   1   0   5  393.56   35.20
  -2   0  -5  272.37   20.70
  -2   0  -5  213.38   20.70
   2   0   5  221.28   20.70
   2   0   5  232.18   20.70
  -3   0  -5 1373.96  116.89
  -3   0  -5 1360.86  116.89
   3   0   5 1342.27  116.89
   3   0   5 1297.77  116.89
   3   0   5 1317.17  116.99
  -4   0  -5 1226.18   96.89
  -4   0  -5 1030.30   96.69
   4   0   5 1067.49   96.79
  -5   0  -5   16.70    2.10
  -5   0  -5   17.40    2.70
  -5   0  -5   22.20    3.00
   5   0   5   14.90    2.40
   5   0   5   17.40    2.20
   5   0   5   20.80    2.80
   5   0   5   21.50    3.00
   5   0   5   16.90    3.90
  -6   0  -5  296.87   29.20
  -6   0  -5  361.66   29.60
   6   0   5  355.36   29.40
   6   0   5  333.67   29.40
   6   0   5  381.26   29.70
   6   0   5  301.27   29.50
   6   0   5  328.77   29.30
   6   0   5  302.17   29.50
  -7   0  -5  936.61   81.59
  -7   0  -5  846.52   81.19
  -7   0  -5  911.91   81.59
   7   0   5  914.81   81.39
   7   0   5 1030.80   81.59
   7   0   5  921.11   81.29
   7   0   5 1017.80   81.39
   7   0   5  849.91   81.39
  -8   0  -5 2579.24  224.98
   8   0   5 2755.52  225.18
   8   0   5 2488.95  225.08
   8   0   5 2357.36  225.18
   8   0   5 2706.83  225.38
  -9   0  -5   86.29    8.10
   9   0   5   90.09    8.10
   9   0   5   84.79    7.80
   9   0   5   76.19    8.20
   9   0   5   77.89    8.40
  10   0   5   17.40    2.30
  10   0   5   20.00    2.80
  10   0   5   15.10    3.00
  10   0   5   13.60    2.50
  11   0   5    7.60    2.30
  11   0   5    6.10    1.50
  11   0   5   11.10    1.60
   9  -1  -5    0.50    1.20
   9  -1  -5    0.70    1.50
   9  -1  -5   -0.70    2.20
   9  -1  -5    0.60    1.90
   9  -1  -5    0.30    2.50
  -9   1   5   -5.30    2.80
  -9   1   5   -6.00    2.80
   8  -1  -5   11.50    2.40
   8  -1  -5   14.00    2.30
   8  -1  -5   10.70    2.90
   8  -1  -5    8.40    3.10
  -8   1   5    6.00    3.00
  -8   1   5    8.10    2.80
   7  -1  -5    0.60    1.90
   7  -1  -5    3.30    2.10
   7  -1  -5   -0.90    2.80
   7  -1  -5   -0.80    4.50
   7  -1  -5    0.50    1.60
   7  -1  -5   -0.10    2.10
   7  -1  -5    1.30    2.60
  -7   1   5   -4.60    4.60
  -7   1   5    0.10    2.20
  -7   1   5   -1.00    2.90
   6  -1  -5   23.20    4.00
   6  -1  -5   21.00    3.20
   6  -1  -5   13.80    3.80
   6  -1  -5   28.20    3.30
   6  -1  -5   22.30    3.60
   6  -1  -5   26.40    3.70
   6  -1  -5   22.50    3.50
  -6   1   5   13.90    3.50
  -6   1   5   17.10    3.10
   5  -1  -5    0.30    2.20
   5  -1  -5    4.90    3.00
   5  -1  -5    1.70    2.00
   5  -1  -5    2.70    3.00
   5  -1  -5    2.70    1.90
   5  -1  -5    2.80    1.80
  -5   1   5   -1.50    1.70
  -5   1   5    2.80    2.50
  -5   1   5    6.50    2.20
   4  -1  -5   74.59    7.30
   4  -1  -5   74.29    6.90
   4  -1  -5   80.49    7.40
   4  -1  -5   57.19    8.00
   4  -1  -5   64.39    7.20
   4  -1  -5   81.59    8.50
   4  -1  -5   69.89    7.00
  -4   1   5   75.09    7.10
  -4   1   5   80.49    7.60
  -4   1   5   70.59    7.00
   3  -1  -5   13.80    2.60
   3  -1  -5    5.90    2.80
   3  -1  -5    8.70    3.60
  -3   1   5   13.00    3.20
  -3   1   5   13.70    2.50
  -3   1   5   13.80    2.00
  -3   1   5   12.20    2.10
   2  -1  -5   13.70    1.80
   2  -1  -5   16.60    2.20
  -2   1   5   16.20    2.00
  -2   1   5   15.20    2.40
  -2   1   5   21.50    3.10
   1  -1  -5   35.40    3.10
  -1   1   5   30.80    3.10
  -1   1   5   28.50    3.30
   0  -1  -5    0.00    0.80
   0  -1  -5    0.90    0.90
   0  -1  -5    0.50    0.60
   0   1   5    0.70    0.60
   0   1   5   -0.20    0.50
   0   1   5    0.60    0.60
   0   1   5    0.70    1.00
  -1  -1  -5   95.59    8.50
   1   1   5   95.29    8.50
   1   1   5   90.79    8.50
   1   1   5   98.89    8.50
  -2  -1  -5  623.94   49.40
  -2  -1  -5  588.74   49.50
   2   1   5  509.25   49.40
   2   1   5  580.44   49.40
   2   1   5  519.55   49.40
  -3  -1  -5    3.50    0.80
  -3  -1  -5    4.10    1.00
   3   1   5    2.80    0.70
   3   1   5    2.20    0.90
   3   1   5    2.40    1.00
  -4  -1  -5    3.20    1.50
  -4  -1  -5    4.90    1.40
  -4  -1  -5    3.30    1.10
   4   1   5    1.50    0.80
  -5  -1  -5   19.60    3.00
  -5  -1  -5   25.00    2.80
   5   1   5   21.40    3.00
   5   1   5   12.60    3.10
   5   1   5   16.90    2.60
   5   1   5   20.20    3.30
   5   1   5   18.00    2.30
   5   1   5   19.00    3.20
  -6  -1  -5   40.10    4.20
  -6  -1  -5   52.99    5.00
   6   1   5   32.40    5.30
   6   1   5   43.20    4.30
   6   1   5   35.20    5.90
   6   1   5   40.00    4.40
   6   1   5   37.20    4.90
   6   1   5   46.90    5.20
   6   1   5   44.60    4.50
  -7  -1  -5    2.20    1.40
  -7  -1  -5    0.30    2.90
  -7  -1  -5    4.60    3.00
   7   1   5    0.10    2.60
   7   1   5    0.50    1.50
   7   1   5    0.40    1.30
   7   1   5   -2.90    1.90
   7   1   5   -0.60    1.40
   7   1   5    0.80    2.30
   8   1   5   21.40    3.50
   8   1   5   22.40    3.10
   8   1   5   28.30    3.40
   8   1   5   21.30    3.40
   8   1   5   20.80    3.30
   9   1   5   14.50    2.00
   9   1   5   13.10    2.30
   9   1   5   11.80    2.90
   9   1   5    7.90    2.80
  10   1   5   32.00    3.40
  10   1   5   32.30    3.80
  10   1   5   24.80    3.80
  11   1   5   -0.60    1.60
  11   1   5    0.90    1.40
   9  -2  -5    5.80    2.10
   9  -2  -5    7.10    1.40
   9  -2  -5    5.50    1.50
   9  -2  -5    6.70    1.70
  -9   2   5    5.80    2.90
  -9   2   5   -1.50    4.40
   8  -2  -5    2.30    2.60
   8  -2  -5    0.10    2.40
   8  -2  -5   -0.90    1.60
   8  -2  -5    1.70    2.00
   8  -2  -5    1.40    1.50
  -8   2   5    0.50    2.80
   7  -2  -5   94.19   11.50
   7  -2  -5  117.89   10.60
   7  -2  -5  114.09   11.50
   7  -2  -5  114.29   11.00
   7  -2  -5  124.59   10.60
   7  -2  -5  113.69   10.70
  -7   2   5  112.69   11.00
  -7   2   5  109.39   11.60
   6  -2  -5    5.30    1.80
   6  -2  -5    5.90    3.50
   6  -2  -5   10.20    2.20
   6  -2  -5   -1.90    3.20
   6  -2  -5    6.30    3.20
   6  -2  -5    7.80    2.60
  -6   2   5    9.60    5.50
  -6   2   5    4.80    3.20
  -6   2   5    2.80    2.30
   5  -2  -5  188.38   20.70
   5  -2  -5  220.58   20.10
   5  -2  -5  254.47   20.80
   5  -2  -5  222.28   20.00
   5  -2  -5  234.68   20.00
   5  -2  -5  227.68   20.80
   5  -2  -5  224.38   20.10
   5  -2  -5  224.18   20.20
  -5   2   5  204.68   20.50
  -5   2   5  225.08   20.30
  -5   2   5  226.58   20.20
   4  -2  -5    2.00    3.40
   4  -2  -5    5.60    2.70
   4  -2  -5    2.30    2.00
   4  -2  -5    6.70    3.30
   4  -2  -5    6.20    1.40
   4  -2  -5    5.80    2.10
   4  -2  -5    1.60    3.40
  -4   2   5    6.50    1.70
  -4   2   5    6.50    2.80
  -4   2   5    6.70    1.90
   3  -2  -5  259.17   22.50
   3  -2  -5  228.08   23.10
   3  -2  -5  252.57   23.60
   3  -2  -5  243.18   22.50
  -3   2   5  258.27   22.40
  -3   2   5  264.37   22.40
   2  -2  -5  355.96   33.10
   2  -2  -5  385.66   33.00
  -2   2   5  382.46   33.30
  -2   2   5  369.96   33.20
  -2   2   5  390.76   33.40
   1  -2  -5  116.99   12.20
   1  -2  -5  149.09   12.30
   1  -2  -5  156.88   12.50
  -1   2   5  128.59   12.30
   0  -2  -5  226.38   18.20
   0  -2  -5  207.38   18.50
   0  -2  -5  211.78   18.30
   0   2   5  196.38   18.70
   0   2   5  209.08   18.40
   0   2   5  190.88   18.30
  -1  -2  -5  260.27   24.00
  -1  -2  -5  272.37   24.00
   1   2   5  275.77   23.80
   1   2   5  273.77   23.80
   1   2   5  240.48   23.80
   1   2   5  304.07   23.90
  -2  -2  -5    2.40    0.80
  -2  -2  -5    1.60    1.00
   2   2   5    3.70    0.90
   2   2   5    3.70    0.70
   2   2   5    1.80    0.80
  -3  -2  -5   45.10    4.40
   3   2   5   43.10    4.10
  -4  -2  -5  537.35   49.10
  -4  -2  -5  560.84   48.90
   4   2   5  573.54   48.90
  -5  -2  -5  143.49   13.40
   5   2   5  158.78   13.40
   5   2   5  149.39   13.40
   5   2   5  123.39   13.60
   5   2   5  148.89   13.50
   5   2   5  152.28   13.20
   5   2   5  153.28   13.70
  -6  -2  -5    2.00    1.10
  -6  -2  -5    1.80    1.90
   6   2   5   -0.70    1.10
   6   2   5    2.70    2.30
   6   2   5   -1.00    1.60
   6   2   5    5.10    1.70
   6   2   5    1.40    2.10
   6   2   5    1.00    1.80
   7   2   5  776.02   64.49
   7   2   5  681.73   64.29
   7   2   5  737.73   64.29
   7   2   5  658.33   64.19
   7   2   5  800.82   64.29
   7   2   5  735.83   64.09
   8   2   5  158.78   14.00
   8   2   5  175.48   14.30
   8   2   5  140.59   14.20
   8   2   5  143.89   14.50
   8   2   5  160.28   14.50
   8   2   5  147.99   14.30
   9   2   5  155.28   14.70
   9   2   5  171.48   14.80
   9   2   5  157.98   15.00
  10   2   5   32.50    4.70
  10   2   5   40.30    4.50
  10   2   5   36.80    4.00
  11   2   5   25.80    3.70
   9  -3  -5    1.00    1.90
   9  -3  -5   -0.30    1.30
   9  -3  -5   -0.10    1.20
   9  -3  -5    0.00    1.80
  -9   3   5    2.00    3.00
  -9   3   5   -4.40    3.50
   8  -3  -5    4.70    1.50
   8  -3  -5    1.90    2.00
   8  -3  -5    1.90    1.50
   8  -3  -5    3.60    2.40
  -8   3   5    5.00    2.80
  -8   3   5    3.80    2.70
   7  -3  -5    0.80    2.90
   7  -3  -5    1.00    2.50
   7  -3  -5    2.80    3.40
   7  -3  -5    2.90    1.70
   7  -3  -5    1.70    1.60
   7  -3  -5    2.80    1.90
  -7   3   5   -1.10    2.90
  -7   3   5    0.30    2.50
   6  -3  -5    3.10    3.60
   6  -3  -5    3.60    2.90
   6  -3  -5    0.60    3.20
   6  -3  -5    2.60    1.90
   6  -3  -5    2.90    2.70
   6  -3  -5    3.10    1.70
  -6   3   5   -3.50    5.20
  -6   3   5    9.20    3.40
  -6   3   5    1.30    2.40
  -6   3   5    1.60    3.80
   5  -3  -5   13.70    3.20
   5  -3  -5    7.10    2.10
   5  -3  -5   11.90    4.10
   5  -3  -5    6.00    3.60
   5  -3  -5   15.20    2.80
   5  -3  -5   13.80    3.10
   5  -3  -5   11.10    2.40
  -5   3   5   14.80    4.90
  -5   3   5    9.30    2.80
  -5   3   5   16.50    3.50
  -5   3   5    8.10    2.60
   4  -3  -5    1.80    3.60
   4  -3  -5    0.60    1.40
   4  -3  -5    0.30    1.70
   4  -3  -5    0.40    3.10
   4  -3  -5    2.30    3.80
   4  -3  -5   -2.50    2.50
   4  -3  -5    0.90    1.80
   4  -3  -5   -2.20    1.70
  -4   3   5    6.40    2.90
  -4   3   5    0.30    1.90
  -4   3   5    1.20    4.10
  -4   3   5   -0.10    1.70
   3  -3  -5   71.89    7.20
   3  -3  -5   69.69    6.90
   3  -3  -5   67.99    7.10
   3  -3  -5   75.69    9.30
   3  -3  -5   57.09    8.80
   3  -3  -5   66.09    7.30
  -3   3   5   68.19    8.50
  -3   3   5   71.99    6.80
  -3   3   5   74.39    7.00
  -3   3   5   67.89    7.60
   2  -3  -5  596.44   51.69
   2  -3  -5  579.34   51.59
  -2   3   5  584.94   51.79
  -2   3   5  600.64   51.59
  -2   3   5  575.94   51.69
   1  -3  -5  137.39   13.40
   1  -3  -5  169.88   13.90
   1  -3  -5  147.29   13.30
  -1   3   5  145.99   13.90
  -1   3   5  143.69   13.70
  -1   3   5  153.98   13.50
   0  -3  -5    3.10    1.80
   0  -3  -5    3.00    0.80
   0  -3  -5    4.90    1.30
   0   3   5    2.70    1.40
   0   3   5    1.20    0.90
   0   3   5    2.70    2.20
   0   3   5   -0.10    1.30
  -1  -3  -5   44.90    5.10
  -1  -3  -5   40.80    4.30
  -1  -3  -5   49.80    4.90
   1   3   5   56.79    4.70
   1   3   5   50.29    4.40
  -2  -3  -5   12.10    1.90
  -2  -3  -5   14.70    2.10
  -2  -3  -5   11.50    1.30
  -2  -3  -5   16.50    2.40
   2   3   5   12.40    1.90
  -3  -3  -5    7.00    2.60
  -3  -3  -5    4.30    1.10
  -3  -3  -5    2.60    1.40
  -3  -3  -5    2.80    0.60
   3   3   5    3.60    0.80
   3   3   5    4.60    1.20
  -4  -3  -5    2.60    1.50
  -4  -3  -5    2.80    1.10
  -4  -3  -5    2.40    1.20
   4   3   5    1.90    2.40
   4   3   5    2.70    0.90
   4   3   5    2.70    1.50
   4   3   5    4.80    2.30
   4   3   5    1.00    2.80
   4   3   5    2.90    3.20
   4   3   5    2.80    2.40
  -5  -3  -5  132.99   13.00
   5   3   5  140.49   14.00
   5   3   5  144.19   12.90
   5   3   5  133.79   12.80
   5   3   5  151.58   13.00
   5   3   5  122.49   13.00
   5   3   5  148.59   12.60
   6   3   5  101.09    9.20
   6   3   5   83.09    9.40
   6   3   5  104.79    9.10
   6   3   5   83.99    8.90
   6   3   5  103.19    8.90
  -7  -3  -5   15.10    3.40
   7   3   5    9.30    2.40
   7   3   5   15.00    3.10
   7   3   5   11.90    2.40
   7   3   5   13.30    2.40
   7   3   5   17.20    2.70
   7   3   5   16.20    2.50
   8   3   5   21.50    3.20
   8   3   5   19.10    3.60
   8   3   5   23.20    3.40
   8   3   5   23.80    3.80
   8   3   5   27.10    3.40
   9   3   5   16.70    2.80
   9   3   5   22.00    3.10
   9   3   5   25.30    3.90
   9   3   5   27.60    4.10
  10   3   5    0.30    2.10
  10   3   5   -1.00    2.10
  10   3   5   -4.80    2.00
   8  -4  -5   41.80    4.40
   8  -4  -5   44.30    5.10
   8  -4  -5   44.10    5.40
   8  -4  -5   48.00    4.50
  -8   4   5   32.90    5.70
  -8   4   5   31.50    5.80
   7  -4  -5   49.50    4.70
   7  -4  -5   41.20    6.40
   7  -4  -5   39.20    5.90
   7  -4  -5   35.40    4.70
   7  -4  -5   40.00    5.00
   7  -4  -5   46.70    5.40
  -7   4   5   40.50    5.60
  -7   4   5   33.90    6.20
   6  -4  -5   96.29    8.50
   6  -4  -5   94.39    8.70
   6  -4  -5   81.49    9.40
   6  -4  -5   86.49    8.50
   6  -4  -5   90.49   10.10
  -6   4   5   86.29    9.10
  -6   4   5   73.99    9.80
  -6   4   5   77.69   10.60
   5  -4  -5   76.69    7.50
   5  -4  -5   55.79    9.10
   5  -4  -5   73.09    8.80
   5  -4  -5   74.79    9.00
   5  -4  -5   78.69    7.10
   5  -4  -5   73.49    7.20
  -5   4   5   66.09    7.70
  -5   4   5   68.49    8.60
  -5   4   5   59.09    9.70
   4  -4  -5  132.59   11.80
   4  -4  -5  102.79   13.10
   4  -4  -5  129.69   11.60
   4  -4  -5  131.49   13.30
   4  -4  -5  128.39   11.70
   4  -4  -5  129.89   13.20
  -4   4   5  116.59   12.00
  -4   4   5  125.79   12.50
  -4   4   5  125.79   11.90
   3  -4  -5   12.10    4.20
   3  -4  -5   12.10    4.40
   3  -4  -5   15.50    2.80
   3  -4  -5   13.90    2.60
   3  -4  -5   11.60    2.00
   3  -4  -5   14.00    2.50
  -3   4   5   17.70    4.20
  -3   4   5   11.50    3.10
[truncated: 562,054 more chars]
