# Supplementary material for: Integrated Solution for As(III) Contamination in Water Based on Crystalline Porous Organic Salts
Source: Adv Sci (Weinh). 2024 Jun 25;11(32):2403539. doi: 10.1002/advs.202403539 (PMC11348186; doi:10.1002/advs.202403539)
Supplement: Supplementary file 2 — Supporting Information [file ADVS-11-2403539-s001.zip › Crystaldata/H2AsO3-.cif]

data_H2AsO3
_audit_creation_date              2022-07-27
_audit_creation_method            'Materials Studio'
_symmetry_space_group_name_H-M    'P1'
_symmetry_Int_Tables_number       1
_symmetry_cell_setting            triclinic
loop_
_symmetry_equiv_pos_as_xyz
  x,y,z
_cell_length_a                    15.0000
_cell_length_b                    15.0000
_cell_length_c                    15.0000
_cell_angle_alpha                 90.0000
_cell_angle_beta                  90.0000
_cell_angle_gamma                 90.0000
loop_
_atom_site_label
_atom_site_type_symbol
_atom_site_fract_x
_atom_site_fract_y
_atom_site_fract_z
_atom_site_U_iso_or_equiv
_atom_site_adp_type
_atom_site_occupancy
As1    As   -0.52758   0.50052  -0.44125   0.00000  Uiso   1.00
O2     O    -0.45299   0.56290  -0.49777   0.00000  Uiso   1.00
O3     O    -0.53735   0.40486  -0.52385   0.00000  Uiso   1.00
O4     O    -0.64068   0.55137  -0.46708   0.00000  Uiso   1.00
H6     H    -0.49715   0.42882  -0.56843   0.00000  Uiso   1.00
H7     H    -0.63918   0.56274  -0.53050   0.00000  Uiso   1.00
loop_
_geom_bond_atom_site_label_1
_geom_bond_atom_site_label_2
_geom_bond_distance
_geom_bond_site_symmetry_2
_ccdc_geom_bond_type
As1    O2      1.687   .     S
As1    O3      1.901   .     S
As1    O4      1.900   .     S
O3     H6      0.970   .     S
O4     H7      0.967   .     S
