# Supplementary material for: Integrated Solution for As(III) Contamination in Water Based on Crystalline Porous Organic Salts
Source: Adv Sci (Weinh). 2024 Jun 25;11(32):2403539. doi: 10.1002/advs.202403539 (PMC11348186; doi:10.1002/advs.202403539)
Supplement: Supplementary file 2 — Supporting Information [file ADVS-11-2403539-s001.zip › Crystaldata/H2AsO3@CPOSs-NXU-1.cif]

data_H2AsO3_MaJX_2x1x1\(3)
_audit_creation_date              2022-07-27
_audit_creation_method            'Materials Studio'
_symmetry_space_group_name_H-M    'P1'
_symmetry_Int_Tables_number       1
_symmetry_cell_setting            triclinic
loop_
_symmetry_equiv_pos_as_xyz
  x,y,z
_cell_length_a                    10.6103
_cell_length_b                    9.3481
_cell_length_c                    11.9104
_cell_angle_alpha                 80.5257
_cell_angle_beta                  84.3505
_cell_angle_gamma                 84.7947
loop_
_atom_site_label
_atom_site_type_symbol
_atom_site_fract_x
_atom_site_fract_y
_atom_site_fract_z
_atom_site_U_iso_or_equiv
_atom_site_adp_type
_atom_site_occupancy
Cl1    Cl    0.08184   0.78763   0.31744   0.03141  Uani   1.00
O2     O     0.21834   0.77996   0.30852   0.05292  Uani   1.00
O3     O     0.03350   0.89152   0.39577   0.05944  Uani   1.00
O4     O     0.03683   0.64652   0.36563   0.06363  Uani   1.00
O5     O     0.03337   0.83750   0.20747   0.08498  Uani   1.00
N6     N     0.84843   0.79199  -0.43690   0.03307  Uani   1.00
H7     H     0.92267   0.83649  -0.49104   0.04200  Uiso   1.00
C8     C     0.53584   0.61353  -0.23484   0.02310  Uani   1.00
C9     C     0.64449   0.67495  -0.30453   0.02387  Uani   1.00
C10    C     0.32854   0.50031  -0.09422   0.02435  Uani   1.00
C11    C     0.71113   0.60192  -0.38859   0.04159  Uani   1.00
H12    H     0.68126   0.49970  -0.40504   0.05200  Uiso   1.00
C13    C     0.81286   0.66266  -0.45372   0.04454  Uani   1.00
H14    H     0.86796   0.61395  -0.52090   0.05500  Uiso   1.00
C15    C     0.78655   0.86602  -0.35682   0.04745  Uani   1.00
H16    H     0.82269   0.96883  -0.35080   0.05900  Uiso   1.00
C17    C     0.68469   0.80967  -0.28909   0.04605  Uani   1.00
H18    H     0.63840   0.86826  -0.22263   0.05700  Uiso   1.00
C19    C     0.52742   0.46250  -0.20770   0.06618  Uani   1.00
H20    H     0.60359   0.38858  -0.23791   0.08100  Uiso   1.00
C21    C     0.43891   0.70687  -0.19206   0.06708  Uani   1.00
H22    H     0.44183   0.82399  -0.21357   0.08200  Uiso   1.00
C23    C     0.33735   0.65099  -0.12253   0.07164  Uani   1.00
H24    H     0.26409   0.72576  -0.08989   0.08700  Uiso   1.00
C25    C     0.42499   0.40664  -0.13831   0.06882  Uani   1.00
H26    H     0.42214   0.28991  -0.11300   0.08500  Uiso   1.00
Cl27   Cl    0.40654  -0.02397   0.97871   0.03141  Uani   1.00
O28    O     0.34517  -0.13882   1.05456   0.05292  Uani   1.00
O29    O     0.53815  -0.07114   0.94733   0.05944  Uani   1.00
O30    O     0.33915   0.01560   0.87565   0.06363  Uani   1.00
O31    O     0.40423   0.10300   1.03445   0.08498  Uani   1.00
N32    N    -0.29663   0.22185   0.36784   0.03307  Uani   1.00
H33    H    -0.37761   0.19930   0.42062   0.04200  Uiso   1.00
C34    C     0.01911   0.34445   0.13871   0.02310  Uani   1.00
C35    C    -0.08804   0.29942   0.21963   0.02387  Uani   1.00
C36    C     0.22192   0.44480  -0.01644   0.02435  Uani   1.00
C37    C    -0.16636   0.40356   0.27280   0.04159  Uani   1.00
H38    H    -0.15074   0.51840   0.25480   0.05200  Uiso   1.00
C39    C    -0.26965   0.36273   0.34607   0.04454  Uani   1.00
H40    H    -0.33530   0.43676   0.38825   0.05500  Uiso   1.00
C41    C    -0.22373   0.11732   0.32051   0.04745  Uani   1.00
H42    H    -0.25345   0.00749   0.34410   0.05900  Uiso   1.00
C43    C    -0.11923   0.15375   0.24650   0.04605  Uani   1.00
H44    H    -0.06146   0.06700   0.21133   0.05700  Uiso   1.00
C45    C     0.06905   0.47715   0.14358   0.06618  Uani   1.00
H46    H     0.03267   0.54057   0.20978   0.08100  Uiso   1.00
C47    C     0.07249   0.26235   0.05422   0.06708  Uani   1.00
H48    H     0.03495   0.16001   0.04674   0.08200  Uiso   1.00
C49    C     0.17137   0.31265  -0.02300   0.07164  Uani   1.00
H50    H     0.20877   0.25039  -0.09008   0.08700  Uiso   1.00
C51    C     0.16872   0.52611   0.06809   0.06882  Uani   1.00
H52    H     0.20766   0.62716   0.07649   0.08500  Uiso   1.00
Cl53   Cl    0.57929   0.78388   0.34784   0.03141  Uani   1.00
O54    O     0.69572   0.71105   0.30368   0.05292  Uani   1.00
O55    O     0.61161   0.86726   0.43420   0.05944  Uani   1.00
O56    O     0.49277   0.67665   0.40308   0.06363  Uani   1.00
O57    O     0.52176   0.88124   0.25751   0.08498  Uani   1.00
N58    N     1.26300   0.89653  -0.40387   0.03307  Uani   1.00
H59    H     1.33603   0.95896  -0.45185   0.04200  Uiso   1.00
C60    C     0.98678   0.67550  -0.17494   0.02310  Uani   1.00
C61    C     1.08374   0.74829  -0.25532   0.02387  Uani   1.00
C62    C     0.78230   0.55016  -0.03307   0.02435  Uani   1.00
C63    C     1.16271   0.67844  -0.33606   0.04159  Uani   1.00
H64    H     1.15991   0.56333  -0.33971   0.05200  Uiso   1.00
C65    C     1.25132   0.75495  -0.40917   0.04454  Uani   1.00
H66    H     1.31640   0.70768  -0.47188   0.05500  Uiso   1.00
C67    C     1.18938   0.96752  -0.32858   0.04745  Uani   1.00
H68    H     1.20753   1.08161  -0.33035   0.05900  Uiso   1.00
C69    C     1.09940   0.89571  -0.25486   0.04605  Uani   1.00
H70    H     1.04040   0.95833  -0.19813   0.05700  Uiso   1.00
C71    C     0.94733   0.54064  -0.18882   0.06618  Uani   1.00
H72    H     0.99212   0.48408  -0.25669   0.08100  Uiso   1.00
C73    C     0.92638   0.74230  -0.08390   0.06708  Uani   1.00
H74    H     0.95910   0.84182  -0.06480   0.08200  Uiso   1.00
C75    C     0.82616   0.68156  -0.01495   0.07164  Uani   1.00
H76    H     0.78226   0.73500   0.05525   0.08700  Uiso   1.00
C77    C     0.84723   0.47933  -0.11930   0.06882  Uani   1.00
H78    H     0.81732   0.37670  -0.13497   0.08500  Uiso   1.00
Cl79   Cl    0.90283   0.23807   0.63362   0.03141  Uani   1.00
O80    O     0.76594   0.24711   0.63816   0.05292  Uani   1.00
O81    O     0.95288   0.13012   0.55961   0.05944  Uani   1.00
O82    O     0.95145   0.37621   0.58367   0.06363  Uani   1.00
O83    O     0.94403   0.19260   0.74688   0.08498  Uani   1.00
N84    N     0.15807   0.23134   0.41205   0.03307  Uani   1.00
H85    H     0.08177   0.19469   0.46717   0.04200  Uiso   1.00
C86    C     0.46582   0.38338   0.18539   0.02310  Uani   1.00
C87    C     0.36056   0.32870   0.26512   0.02387  Uani   1.00
C88    C     0.67221   0.49096   0.03793   0.02435  Uani   1.00
C89    C     0.29686   0.41503   0.34233   0.04159  Uani   1.00
H90    H     0.32452   0.52338   0.34496   0.05200  Uiso   1.00
C91    C     0.19711   0.36349   0.41627   0.04454  Uani   1.00
H92    H     0.14414   0.42418   0.47743   0.05500  Uiso   1.00
C93    C     0.21792   0.14363   0.34072   0.04745  Uani   1.00
H94    H     0.18008   0.03882   0.34558   0.05900  Uiso   1.00
C95    C     0.31964   0.18901   0.26730   0.04605  Uani   1.00
H96    H     0.36362   0.11679   0.20979   0.05700  Uiso   1.00
C97    C     0.47744   0.53369   0.15610   0.06618  Uani   1.00
H98    H     0.40638   0.61193   0.18769   0.08100  Uiso   1.00
C99    C     0.55695   0.28758   0.13638   0.06708  Uani   1.00
H100   H     0.54987   0.17084   0.15638   0.08200  Uiso   1.00
C101   C     0.65778   0.34068   0.06337   0.07164  Uani   1.00
H102   H     0.72819   0.26404   0.02842   0.08700  Uiso   1.00
C103   C     0.57860   0.58633   0.08374   0.06882  Uani   1.00
H104   H     0.58287   0.70320   0.06061   0.08500  Uiso   1.00
As105  As    0.44710   0.20399   0.63101   0.00000  Uiso   1.00
O106   O     0.29488   0.27190   0.63516   0.00000  Uiso   1.00
O107   O     0.52385   0.35188   0.52789   0.00000  Uiso   1.00
O108   O     0.44020   0.07810   0.51398   0.00000  Uiso   1.00
H109   H     0.45395   0.41956   0.50286   0.00000  Uiso   1.00
H110   H     0.51334   0.00815   0.50757   0.00000  Uiso   1.00
loop_
_atom_site_aniso_label
_atom_site_aniso_U_11
_atom_site_aniso_U_22
_atom_site_aniso_U_33
_atom_site_aniso_U_12
_atom_site_aniso_U_13
_atom_site_aniso_U_23
Cl1       0.02883   0.03031   0.03675  -0.00141   0.00049  -0.01249
O2        0.03123   0.07858   0.05229  -0.00368   0.00366  -0.02462
O3        0.06543   0.05339   0.06522  -0.02443   0.03181  -0.03740
O4        0.06406   0.02817   0.09476  -0.00898   0.02334  -0.01303
O5        0.08465   0.11225   0.05754   0.02267  -0.02133  -0.01932
N6        0.02642   0.04368   0.02758  -0.00281   0.00021  -0.00255
C8        0.02917   0.02245   0.01839  -0.00498  -0.00937   0.00070
C9        0.02517   0.02521   0.02196  -0.00195  -0.00910  -0.00158
C10       0.03203   0.02439   0.01733  -0.00660  -0.00974   0.00158
C11       0.06177   0.02164   0.03942  -0.00358   0.00956  -0.00704
C13       0.05491   0.03368   0.04094   0.00258   0.01067  -0.00580
C15       0.06063   0.03879   0.04474  -0.02292   0.01682  -0.01401
C17       0.06406   0.03124   0.04398  -0.01752   0.01775  -0.01488
C19       0.10181   0.02961   0.06601  -0.03027   0.04758  -0.02290
C21       0.10524   0.02451   0.06829  -0.03135   0.05317  -0.01939
C23       0.11096   0.03369   0.06830  -0.03352   0.05597  -0.02466
C25       0.10524   0.02553   0.07283  -0.02919   0.04851  -0.01938
Cl27      0.02883   0.03031   0.03675  -0.00141   0.00049  -0.01249
O28       0.03123   0.07858   0.05229  -0.00368   0.00366  -0.02462
O29       0.06543   0.05339   0.06522  -0.02443   0.03181  -0.03740
O30       0.06406   0.02817   0.09476  -0.00898   0.02334  -0.01303
O31       0.08465   0.11225   0.05754   0.02267  -0.02133  -0.01932
N32       0.02642   0.04368   0.02758  -0.00281   0.00021  -0.00255
C34       0.02917   0.02245   0.01839  -0.00498  -0.00937   0.00070
C35       0.02517   0.02521   0.02196  -0.00195  -0.00910  -0.00158
C36       0.03203   0.02439   0.01733  -0.00660  -0.00974   0.00158
C37       0.06177   0.02164   0.03942  -0.00358   0.00956  -0.00704
C39       0.05491   0.03368   0.04094   0.00258   0.01067  -0.00580
C41       0.06063   0.03879   0.04474  -0.02292   0.01682  -0.01401
C43       0.06406   0.03124   0.04398  -0.01752   0.01775  -0.01488
C45       0.10181   0.02961   0.06601  -0.03027   0.04758  -0.02290
C47       0.10524   0.02451   0.06829  -0.03135   0.05317  -0.01939
C49       0.11096   0.03369   0.06830  -0.03352   0.05597  -0.02466
C51       0.10524   0.02553   0.07283  -0.02919   0.04851  -0.01938
Cl53      0.02883   0.03031   0.03675  -0.00141   0.00049  -0.01249
O54       0.03123   0.07858   0.05229  -0.00368   0.00366  -0.02462
O55       0.06543   0.05339   0.06522  -0.02443   0.03181  -0.03740
O56       0.06406   0.02817   0.09476  -0.00898   0.02334  -0.01303
O57       0.08465   0.11225   0.05754   0.02267  -0.02133  -0.01932
N58       0.02642   0.04368   0.02758  -0.00281   0.00021  -0.00255
C60       0.02917   0.02245   0.01839  -0.00498  -0.00937   0.00070
C61       0.02517   0.02521   0.02196  -0.00195  -0.00910  -0.00158
C62       0.03203   0.02439   0.01733  -0.00660  -0.00974   0.00158
C63       0.06177   0.02164   0.03942  -0.00358   0.00956  -0.00704
C65       0.05491   0.03368   0.04094   0.00258   0.01067  -0.00580
C67       0.06063   0.03879   0.04474  -0.02292   0.01682  -0.01401
C69       0.06406   0.03124   0.04398  -0.01752   0.01775  -0.01488
C71       0.10181   0.02961   0.06601  -0.03027   0.04758  -0.02290
C73       0.10524   0.02451   0.06829  -0.03135   0.05317  -0.01939
C75       0.11096   0.03369   0.06830  -0.03352   0.05597  -0.02466
C77       0.10524   0.02553   0.07283  -0.02919   0.04851  -0.01938
Cl79      0.02883   0.03031   0.03675  -0.00141   0.00049  -0.01249
O80       0.03123   0.07858   0.05229  -0.00368   0.00366  -0.02462
O81       0.06543   0.05339   0.06522  -0.02443   0.03181  -0.03740
O82       0.06406   0.02817   0.09476  -0.00898   0.02334  -0.01303
O83       0.08465   0.11225   0.05754   0.02267  -0.02133  -0.01932
N84       0.02642   0.04368   0.02758  -0.00281   0.00021  -0.00255
C86       0.02917   0.02245   0.01839  -0.00498  -0.00937   0.00070
C87       0.02517   0.02521   0.02196  -0.00195  -0.00910  -0.00158
C88       0.03203   0.02439   0.01733  -0.00660  -0.00974   0.00158
C89       0.06177   0.02164   0.03942  -0.00358   0.00956  -0.00704
C91       0.05491   0.03368   0.04094   0.00258   0.01067  -0.00580
C93       0.06063   0.03879   0.04474  -0.02292   0.01682  -0.01401
C95       0.06406   0.03124   0.04398  -0.01752   0.01775  -0.01488
C97       0.10181   0.02961   0.06601  -0.03027   0.04758  -0.02290
C99       0.10524   0.02451   0.06829  -0.03135   0.05317  -0.01939
C101      0.11096   0.03369   0.06830  -0.03352   0.05597  -0.02466
C103      0.10524   0.02553   0.07283  -0.02919   0.04851  -0.01938
loop_
_geom_bond_atom_site_label_1
_geom_bond_atom_site_label_2
_geom_bond_distance
_geom_bond_site_symmetry_2
_ccdc_geom_bond_type
Cl1    O2      1.438   .     S
Cl1    O3      1.480   .     S
Cl1    O4      1.452   .     S
Cl1    O5      1.444   .     S
N6     H7      1.039   .     S
N6     C13     1.350   .     S
N6     C15     1.353   .     S
C8     C9      1.457   .     S
C8     C19     1.405   .     S
C8     C21     1.400   .     S
C9     C11     1.402   .     S
C9     C17     1.411   .     S
C10    C23     1.403   .     S
C10    C25     1.405   .     S
C10    C36     1.466   .     S
C11    H12     1.087   .     S
C11    C13     1.375   .     S
C13    H14     1.081   .     S
C15    H16     1.082   .     S
C15    C17     1.374   .     S
C17    H18     1.089   .     S
C19    H20     1.088   .     S
C19    C25     1.386   .     S
C21    H22     1.085   .     S
C21    C23     1.380   .     S
C23    H24     1.084   .     S
C25    H26     1.086   .     S
Cl27   O28     1.444   .     S
Cl27   O29     1.457   .     S
Cl27   O30     1.460   .     S
Cl27   O31     1.449   .     S
N32    H33     1.030   .     S
N32    C39     1.351   .     S
N32    C41     1.353   .     S
C34    C35     1.462   .     S
C34    C45     1.404   .     S
C34    C47     1.409   .     S
C35    C37     1.411   .     S
C35    C43     1.408   .     S
C36    C49     1.407   .     S
C36    C51     1.404   .     S
C37    H38     1.084   .     S
C37    C39     1.373   .     S
C39    H40     1.084   .     S
C41    H42     1.086   .     S
C41    C43     1.378   .     S
C43    H44     1.086   .     S
C45    H46     1.084   .     S
C45    C51     1.379   .     S
C47    H48     1.089   .     S
C47    C49     1.387   .     S
C49    H50     1.088   .     S
C51    H52     1.088   .     S
Cl53   O54     1.450   .     S
Cl53   O55     1.471   .     S
Cl53   O56     1.453   .     S
Cl53   O57     1.437   .     S
N58    H59     1.074   .     S
N58    C65     1.353   .     S
N58    C67     1.349   .     S
C60    C61     1.469   .     S
C60    C71     1.404   .     S
C60    C73     1.411   .     S
C61    C63     1.415   .     S
C61    C69     1.404   .     S
C62    C75     1.408   .     S
C62    C77     1.403   .     S
C62    C88     1.468   .     S
C63    H64     1.087   .     S
C63    C65     1.382   .     S
C65    H66     1.087   .     S
C67    H68     1.097   .     S
C67    C69     1.375   .     S
C69    H70     1.082   .     S
C71    H72     1.085   .     S
C71    C77     1.387   .     S
C73    H74     1.087   .     S
C73    C75     1.383   .     S
C75    H76     1.088   .     S
C77    H78     1.087   .     S
Cl79   O80     1.443   .     S
Cl79   O81     1.477   .     S
Cl79   O82     1.447   .     S
Cl79   O83     1.444   .     S
N84    H85     1.037   .     S
N84    C91     1.348   .     S
N84    C93     1.351   .     S
C86    C87     1.465   .     S
C86    C97     1.405   .     S
C86    C99     1.408   .     S
C87    C89     1.406   .     S
C87    C95     1.409   .     S
C88    C101    1.407   .     S
C88    C103    1.404   .     S
C89    H90     1.086   .     S
C89    C91     1.377   .     S
C91    H92     1.080   .     S
C93    H94     1.083   .     S
C93    C95     1.373   .     S
C95    H96     1.084   .     S
C97    H98     1.086   .     S
C97    C103    1.382   .     S
C99    H100    1.086   .     S
C99    C101    1.385   .     S
C101   H102    1.088   .     S
C103   H104    1.086   .     S
As105  O106    1.680   .     S
As105  O107    1.879   .     S
As105  O108    1.977   .     S
O107   H109    0.967   .     S
O108   H110    0.974   .     S
