# Supplementary material for: Integrated Solution for As(III) Contamination in Water Based on Crystalline Porous Organic Salts
Source: Adv Sci (Weinh). 2024 Jun 25;11(32):2403539. doi: 10.1002/advs.202403539 (PMC11348186; doi:10.1002/advs.202403539)
Supplement: Supplementary file 2 — Supporting Information [file ADVS-11-2403539-s001.zip › Crystaldata/H3AsO3.cif]

data_H3AsO3
_audit_creation_date              2022-07-27
_audit_creation_method            'Materials Studio'
_symmetry_space_group_name_H-M    'P1'
_symmetry_Int_Tables_number       1
_symmetry_cell_setting            triclinic
loop_
_symmetry_equiv_pos_as_xyz
  x,y,z
_cell_length_a                    15.0000
_cell_length_b                    15.0000
_cell_length_c                    15.0000
_cell_angle_alpha                 90.0000
_cell_angle_beta                  90.0000
_cell_angle_gamma                 90.0000
loop_
_atom_site_label
_atom_site_type_symbol
_atom_site_fract_x
_atom_site_fract_y
_atom_site_fract_z
_atom_site_U_iso_or_equiv
_atom_site_adp_type
_atom_site_occupancy
As1    As   -0.53492   0.49552  -0.43832   0.00000  Uiso   1.00
O2     O    -0.45301   0.56100  -0.50071   0.00000  Uiso   1.00
O3     O    -0.53244   0.40856  -0.52106   0.00000  Uiso   1.00
O4     O    -0.63576   0.55538  -0.46687   0.00000  Uiso   1.00
H5     H    -0.45079   0.62099  -0.47741   0.00000  Uiso   1.00
H6     H    -0.49767   0.43046  -0.57092   0.00000  Uiso   1.00
H7     H    -0.64114   0.56029  -0.53101   0.00000  Uiso   1.00
loop_
_geom_bond_atom_site_label_1
_geom_bond_atom_site_label_2
_geom_bond_distance
_geom_bond_site_symmetry_2
_ccdc_geom_bond_type
As1    O2      1.830   .     S
As1    O3      1.801   .     S
As1    O4      1.810   .     S
O2     H5      0.966   .     S
O3     H6      0.969   .     S
O4     H7      0.968   .     S
