# Supplementary material for: Integrated Solution for As(III) Contamination in Water Based on Crystalline Porous Organic Salts
Source: Adv Sci (Weinh). 2024 Jun 25;11(32):2403539. doi: 10.1002/advs.202403539 (PMC11348186; doi:10.1002/advs.202403539)
Supplement: Supplementary file 2 — Supporting Information [file ADVS-11-2403539-s001.zip › Crystaldata/H3AsO3@CPOSs-NXU-1.cif]

data_H3AsO3_MaJX_2x1x1\(3)
_audit_creation_date              2022-07-27
_audit_creation_method            'Materials Studio'
_symmetry_space_group_name_H-M    'P1'
_symmetry_Int_Tables_number       1
_symmetry_cell_setting            triclinic
loop_
_symmetry_equiv_pos_as_xyz
  x,y,z
_cell_length_a                    10.6103
_cell_length_b                    9.3481
_cell_length_c                    11.9104
_cell_angle_alpha                 80.5257
_cell_angle_beta                  84.3505
_cell_angle_gamma                 84.7947
loop_
_atom_site_label
_atom_site_type_symbol
_atom_site_fract_x
_atom_site_fract_y
_atom_site_fract_z
_atom_site_U_iso_or_equiv
_atom_site_adp_type
_atom_site_occupancy
Cl1    Cl    0.07165   0.77779   0.32495   0.03141  Uani   1.00
O2     O     0.20875   0.76135   0.30488   0.05292  Uani   1.00
O3     O     0.03825   0.87712   0.40950   0.05944  Uani   1.00
O4     O     0.02329   0.63831   0.37181   0.06363  Uani   1.00
O5     O     0.01541   0.83882   0.22032   0.08498  Uani   1.00
N6     N     0.83273   0.77681  -0.43678   0.03307  Uani   1.00
H7     H     0.90650   0.81640  -0.49398   0.04200  Uiso   1.00
C8     C     0.53071   0.61518  -0.20510   0.02310  Uani   1.00
C9     C     0.63848   0.66770  -0.28288   0.02387  Uani   1.00
C10    C     0.31617   0.52349  -0.05815   0.02435  Uani   1.00
C11    C     0.71195   0.57936  -0.35356   0.04159  Uani   1.00
H12    H     0.69470   0.46578  -0.34959   0.05200  Uiso   1.00
C13    C     0.80687   0.63685  -0.43070   0.04454  Uani   1.00
H14    H     0.86536   0.57487  -0.48805   0.05500  Uiso   1.00
C15    C     0.76820   0.86423  -0.36754   0.04745  Uani   1.00
H16    H     0.79840   0.97357  -0.37555   0.05900  Uiso   1.00
C17    C     0.67170   0.81180  -0.29038   0.04605  Uani   1.00
H18    H     0.62325   0.88297  -0.23405   0.05700  Uiso   1.00
C19    C     0.52524   0.46939  -0.15384   0.06618  Uani   1.00
H20    H     0.60307   0.38903  -0.16941   0.08100  Uiso   1.00
C21    C     0.42765   0.71343  -0.18029   0.06708  Uani   1.00
H22    H     0.42914   0.82633  -0.21925   0.08200  Uiso   1.00
C23    C     0.32247   0.66891  -0.10921   0.07164  Uani   1.00
H24    H     0.24489   0.74892  -0.09393   0.08700  Uiso   1.00
C25    C     0.42161   0.42671  -0.08006   0.06882  Uani   1.00
H26    H     0.42413   0.31568  -0.03685   0.08500  Uiso   1.00
Cl27   Cl    0.37728   0.08306   0.86801   0.03141  Uani   1.00
O28    O     0.28115  -0.01903   0.89096   0.05292  Uani   1.00
O29    O     0.47702   0.04035   0.78299   0.05944  Uani   1.00
O30    O     0.31962   0.22487   0.82056   0.06363  Uani   1.00
O31    O     0.43503   0.09070   0.97120   0.08498  Uani   1.00
N32    N    -0.29355   0.19057   0.40584   0.03307  Uani   1.00
H33    H    -0.36488   0.15123   0.46758   0.04200  Uiso   1.00
C34    C    -0.00702   0.36498   0.16087   0.02310  Uani   1.00
C35    C    -0.10718   0.30598   0.24449   0.02387  Uani   1.00
C36    C     0.20360   0.47312   0.01490   0.02435  Uani   1.00
C37    C    -0.18695   0.39493   0.31092   0.04159  Uani   1.00
H38    H    -0.17966   0.51139   0.30158   0.05200  Uiso   1.00
C39    C    -0.27788   0.33469   0.39051   0.04454  Uani   1.00
H40    H    -0.33980   0.39910   0.44413   0.05500  Uiso   1.00
C41    C    -0.21969   0.10109   0.34431   0.04745  Uani   1.00
H42    H    -0.23880  -0.01301   0.35982   0.05900  Uiso   1.00
C43    C    -0.12623   0.15595   0.26457   0.04605  Uani   1.00
H44    H    -0.06927   0.07876   0.21831   0.05700  Uiso   1.00
C45    C     0.01289   0.51448   0.13967   0.06618  Uani   1.00
H46    H    -0.05056   0.59148   0.18097   0.08100  Uiso   1.00
C47    C     0.07762   0.27196   0.10263   0.06708  Uani   1.00
H48    H     0.06663   0.15586   0.11296   0.08200  Uiso   1.00
C49    C     0.17993   0.32509   0.03279   0.07164  Uani   1.00
H50    H     0.24306   0.25016  -0.00959   0.08700  Uiso   1.00
C51    C     0.11567   0.56742   0.06896   0.06882  Uani   1.00
H52    H     0.12889   0.68295   0.05922   0.08500  Uiso   1.00
Cl53   Cl    0.56840   0.77391   0.35734   0.03141  Uani   1.00
O54    O     0.70458   0.75723   0.33186   0.05292  Uani   1.00
O55    O     0.53921   0.87030   0.44374   0.05944  Uani   1.00
O56    O     0.52111   0.63204   0.40420   0.06363  Uani   1.00
O57    O     0.50667   0.83502   0.25593   0.08498  Uani   1.00
N58    N     1.29337   0.83921  -0.43175   0.03307  Uani   1.00
H59    H     1.37448   0.87187  -0.48167   0.04200  Uiso   1.00
C60    C     0.99280   0.67601  -0.19681   0.02310  Uani   1.00
C61    C     1.09285   0.73425  -0.28207   0.02387  Uani   1.00
C62    C     0.79703   0.55960  -0.03554   0.02435  Uani   1.00
C63    C     1.16081   0.64836  -0.35836   0.04159  Uani   1.00
H64    H     1.13891   0.53803  -0.36188   0.05200  Uiso   1.00
C65    C     1.26025   0.70271  -0.43108   0.04454  Uani   1.00
H66    H     1.31623   0.64254  -0.49127   0.05500  Uiso   1.00
C67    C     1.22642   0.92835  -0.36527   0.04745  Uani   1.00
H68    H     1.25507   1.03852  -0.37351   0.05900  Uiso   1.00
C69    C     1.12646   0.87821  -0.29096   0.04605  Uani   1.00
H70    H     1.07718   0.95420  -0.23908   0.05700  Uiso   1.00
C71    C     0.96772   0.52875  -0.18406   0.06618  Uani   1.00
H72    H     1.02193   0.45534  -0.23570   0.08100  Uiso   1.00
C73    C     0.91937   0.76310  -0.12462   0.06708  Uani   1.00
H74    H     0.93559   0.87735  -0.12987   0.08200  Uiso   1.00
C75    C     0.82443   0.70616  -0.04582   0.07164  Uani   1.00
H76    H     0.77178   0.77674   0.00942   0.08700  Uiso   1.00
C77    C     0.87185   0.47282  -0.10656   0.06882  Uani   1.00
H78    H     0.85451   0.35954  -0.10402   0.08500  Uiso   1.00
Cl79   Cl    0.92546   0.22100   0.62917   0.03141  Uani   1.00
O80    O     0.78822   0.22325   0.64996   0.05292  Uani   1.00
O81    O     0.96775   0.11193   0.55455   0.05944  Uani   1.00
O82    O     0.96300   0.36140   0.57165   0.06363  Uani   1.00
O83    O     0.98297   0.18255   0.73627   0.08498  Uani   1.00
N84    N     0.16645   0.18162   0.37422   0.03307  Uani   1.00
H85    H     0.09347   0.13654   0.42874   0.04200  Uiso   1.00
C86    C     0.48269   0.37327   0.17963   0.02310  Uani   1.00
C87    C     0.37022   0.30829   0.24187   0.02387  Uani   1.00
C88    C     0.69326   0.49773   0.04379   0.02435  Uani   1.00
C89    C     0.26908   0.39297   0.29080   0.04159  Uani   1.00
H90    H     0.26796   0.51057   0.28104   0.05200  Uiso   1.00
C91    C     0.16911   0.32808   0.35634   0.04454  Uani   1.00
H92    H     0.09251   0.38851   0.39969   0.05500  Uiso   1.00
C93    C     0.25817   0.09604   0.32497   0.04745  Uani   1.00
H94    H     0.24703  -0.01998   0.33894   0.05900  Uiso   1.00
C95    C     0.35944   0.15671   0.25868   0.04605  Uani   1.00
H96    H     0.42943   0.08221   0.22153   0.05700  Uiso   1.00
C97    C     0.49132   0.52501   0.15708   0.06618  Uani   1.00
H98    H     0.41583   0.59875   0.18826   0.08100  Uiso   1.00
C99    C     0.58515   0.28502   0.13710   0.06708  Uani   1.00
H100   H     0.58502   0.16719   0.15367   0.08200  Uiso   1.00
C101   C     0.68698   0.34580   0.07094   0.07164  Uani   1.00
H102   H     0.76308   0.27328   0.03914   0.08700  Uiso   1.00
C103   C     0.59418   0.58562   0.09125   0.06882  Uani   1.00
H104   H     0.59337   0.70349   0.07346   0.08500  Uiso   1.00
As105  As    0.40796   0.32134   0.51947   0.00000  Uiso   1.00
O106   O     0.26111   0.28950   0.60344   0.00000  Uiso   1.00
O107   O     0.47954   0.42393   0.60912   0.00000  Uiso   1.00
O108   O     0.49731   0.14622   0.55707   0.00000  Uiso   1.00
H109   H     0.27474   0.26982   0.68549   0.00000  Uiso   1.00
H110   H     0.50456   0.51125   0.55831   0.00000  Uiso   1.00
H111   H     0.49804   0.11770   0.64040   0.00000  Uiso   1.00
loop_
_atom_site_aniso_label
_atom_site_aniso_U_11
_atom_site_aniso_U_22
_atom_site_aniso_U_33
_atom_site_aniso_U_12
_atom_site_aniso_U_13
_atom_site_aniso_U_23
Cl1       0.02883   0.03031   0.03675  -0.00141   0.00049  -0.01249
O2        0.03123   0.07858   0.05229  -0.00368   0.00366  -0.02462
O3        0.06543   0.05339   0.06522  -0.02443   0.03181  -0.03740
O4        0.06406   0.02817   0.09476  -0.00898   0.02334  -0.01303
O5        0.08465   0.11225   0.05754   0.02267  -0.02133  -0.01932
N6        0.02642   0.04368   0.02758  -0.00281   0.00021  -0.00255
C8        0.02917   0.02245   0.01839  -0.00498  -0.00937   0.00070
C9        0.02517   0.02521   0.02196  -0.00195  -0.00910  -0.00158
C10       0.03203   0.02439   0.01733  -0.00660  -0.00974   0.00158
C11       0.06177   0.02164   0.03942  -0.00358   0.00956  -0.00704
C13       0.05491   0.03368   0.04094   0.00258   0.01067  -0.00580
C15       0.06063   0.03879   0.04474  -0.02292   0.01682  -0.01401
C17       0.06406   0.03124   0.04398  -0.01752   0.01775  -0.01488
C19       0.10181   0.02961   0.06601  -0.03027   0.04758  -0.02290
C21       0.10524   0.02451   0.06829  -0.03135   0.05317  -0.01939
C23       0.11096   0.03369   0.06830  -0.03352   0.05597  -0.02466
C25       0.10524   0.02553   0.07283  -0.02919   0.04851  -0.01938
Cl27      0.02883   0.03031   0.03675  -0.00141   0.00049  -0.01249
O28       0.03123   0.07858   0.05229  -0.00368   0.00366  -0.02462
O29       0.06543   0.05339   0.06522  -0.02443   0.03181  -0.03740
O30       0.06406   0.02817   0.09476  -0.00898   0.02334  -0.01303
O31       0.08465   0.11225   0.05754   0.02267  -0.02133  -0.01932
N32       0.02642   0.04368   0.02758  -0.00281   0.00021  -0.00255
C34       0.02917   0.02245   0.01839  -0.00498  -0.00937   0.00070
C35       0.02517   0.02521   0.02196  -0.00195  -0.00910  -0.00158
C36       0.03203   0.02439   0.01733  -0.00660  -0.00974   0.00158
C37       0.06177   0.02164   0.03942  -0.00358   0.00956  -0.00704
C39       0.05491   0.03368   0.04094   0.00258   0.01067  -0.00580
C41       0.06063   0.03879   0.04474  -0.02292   0.01682  -0.01401
C43       0.06406   0.03124   0.04398  -0.01752   0.01775  -0.01488
C45       0.10181   0.02961   0.06601  -0.03027   0.04758  -0.02290
C47       0.10524   0.02451   0.06829  -0.03135   0.05317  -0.01939
C49       0.11096   0.03369   0.06830  -0.03352   0.05597  -0.02466
C51       0.10524   0.02553   0.07283  -0.02919   0.04851  -0.01938
Cl53      0.02883   0.03031   0.03675  -0.00141   0.00049  -0.01249
O54       0.03123   0.07858   0.05229  -0.00368   0.00366  -0.02462
O55       0.06543   0.05339   0.06522  -0.02443   0.03181  -0.03740
O56       0.06406   0.02817   0.09476  -0.00898   0.02334  -0.01303
O57       0.08465   0.11225   0.05754   0.02267  -0.02133  -0.01932
N58       0.02642   0.04368   0.02758  -0.00281   0.00021  -0.00255
C60       0.02917   0.02245   0.01839  -0.00498  -0.00937   0.00070
C61       0.02517   0.02521   0.02196  -0.00195  -0.00910  -0.00158
C62       0.03203   0.02439   0.01733  -0.00660  -0.00974   0.00158
C63       0.06177   0.02164   0.03942  -0.00358   0.00956  -0.00704
C65       0.05491   0.03368   0.04094   0.00258   0.01067  -0.00580
C67       0.06063   0.03879   0.04474  -0.02292   0.01682  -0.01401
C69       0.06406   0.03124   0.04398  -0.01752   0.01775  -0.01488
C71       0.10181   0.02961   0.06601  -0.03027   0.04758  -0.02290
C73       0.10524   0.02451   0.06829  -0.03135   0.05317  -0.01939
C75       0.11096   0.03369   0.06830  -0.03352   0.05597  -0.02466
C77       0.10524   0.02553   0.07283  -0.02919   0.04851  -0.01938
Cl79      0.02883   0.03031   0.03675  -0.00141   0.00049  -0.01249
O80       0.03123   0.07858   0.05229  -0.00368   0.00366  -0.02462
O81       0.06543   0.05339   0.06522  -0.02443   0.03181  -0.03740
O82       0.06406   0.02817   0.09476  -0.00898   0.02334  -0.01303
O83       0.08465   0.11225   0.05754   0.02267  -0.02133  -0.01932
N84       0.02642   0.04368   0.02758  -0.00281   0.00021  -0.00255
C86       0.02917   0.02245   0.01839  -0.00498  -0.00937   0.00070
C87       0.02517   0.02521   0.02196  -0.00195  -0.00910  -0.00158
C88       0.03203   0.02439   0.01733  -0.00660  -0.00974   0.00158
C89       0.06177   0.02164   0.03942  -0.00358   0.00956  -0.00704
C91       0.05491   0.03368   0.04094   0.00258   0.01067  -0.00580
C93       0.06063   0.03879   0.04474  -0.02292   0.01682  -0.01401
C95       0.06406   0.03124   0.04398  -0.01752   0.01775  -0.01488
C97       0.10181   0.02961   0.06601  -0.03027   0.04758  -0.02290
C99       0.10524   0.02451   0.06829  -0.03135   0.05317  -0.01939
C101      0.11096   0.03369   0.06830  -0.03352   0.05597  -0.02466
C103      0.10524   0.02553   0.07283  -0.02919   0.04851  -0.01938
loop_
_geom_bond_atom_site_label_1
_geom_bond_atom_site_label_2
_geom_bond_distance
_geom_bond_site_symmetry_2
_ccdc_geom_bond_type
Cl1    O2      1.449   .     S
Cl1    O3      1.476   .     S
Cl1    O4      1.449   .     S
Cl1    O5      1.444   .     S
N6     H7      1.038   .     S
N6     C13     1.350   .     S
N6     C15     1.351   .     S
C8     C9      1.466   .     S
C8     C19     1.402   .     S
C8     C21     1.404   .     S
C9     C11     1.408   .     S
C9     C17     1.410   .     S
C10    C23     1.399   .     S
C10    C25     1.405   .     S
C10    C36     1.472   .     S
C11    H12     1.086   .     S
C11    C13     1.379   .     S
C13    H14     1.081   .     S
C15    H16     1.085   .     S
C15    C17     1.375   .     S
C17    H18     1.084   .     S
C19    H20     1.088   .     S
C19    C25     1.384   .     S
C21    H22     1.082   .     S
C21    C23     1.385   .     S
C23    H24     1.083   .     S
C25    H26     1.079   .     S
Cl27   O28     1.436   .     S
Cl27   O29     1.466   .     S
Cl27   O30     1.458   .     S
Cl27   O31     1.441   .     S
N32    H33     1.049   .     S
N32    C39     1.353   .     S
N32    C41     1.349   .     S
C34    C35     1.464   .     S
C34    C45     1.410   .     S
C34    C47     1.406   .     S
C35    C37     1.411   .     S
C35    C43     1.413   .     S
C36    C49     1.407   .     S
C36    C51     1.408   .     S
C37    H38     1.085   .     S
C37    C39     1.374   .     S
C39    H40     1.084   .     S
C41    H42     1.086   .     S
C41    C43     1.376   .     S
C43    H44     1.084   .     S
C45    H46     1.085   .     S
C45    C51     1.387   .     S
C47    H48     1.088   .     S
C47    C49     1.379   .     S
C49    H50     1.076   .     S
C51    H52     1.087   .     S
Cl53   O54     1.447   .     S
Cl53   O55     1.469   .     S
Cl53   O56     1.464   .     S
Cl53   O57     1.440   .     S
N58    H59     1.037   .     S
N58    C65     1.352   .     S
N58    C67     1.351   .     S
C60    C61     1.471   .     S
C60    C71     1.407   .     S
C60    C73     1.412   .     S
C61    C63     1.413   .     S
C61    C69     1.408   .     S
C62    C75     1.410   .     S
C62    C77     1.407   .     S
C62    C88     1.473   .     S
C63    H64     1.086   .     S
C63    C65     1.376   .     S
C65    H66     1.082   .     S
C67    H68     1.086   .     S
C67    C69     1.377   .     S
C69    H70     1.083   .     S
C71    H72     1.085   .     S
C71    C77     1.383   .     S
C73    H74     1.088   .     S
C73    C75     1.388   .     S
C75    H76     1.088   .     S
C77    H78     1.086   .     S
Cl79   O80     1.452   .     S
Cl79   O81     1.472   .     S
Cl79   O82     1.448   .     S
Cl79   O83     1.446   .     S
N84    H85     1.034   .     S
N84    C91     1.353   .     S
N84    C93     1.354   .     S
C86    C87     1.467   .     S
C86    C97     1.409   .     S
C86    C99     1.409   .     S
C87    C89     1.411   .     S
C87    C95     1.412   .     S
C88    C101    1.410   .     S
C88    C103    1.407   .     S
C89    H90     1.085   .     S
C89    C91     1.378   .     S
C91    H92     1.085   .     S
C93    H94     1.085   .     S
C93    C95     1.377   .     S
C95    H96     1.084   .     S
C97    H98     1.086   .     S
C97    C103    1.387   .     S
C99    H100    1.087   .     S
C99    C101    1.381   .     S
C101   H102    1.086   .     S
C103   H104    1.087   .     S
As105  O106    1.788   .     S
As105  O107    1.807   .     S
As105  O108    1.828   .     S
O106   H109    0.987   .     S
O107   H110    0.974   .     S
O108   H111    0.985   .     S
