# Supplementary material for: Integrated Solution for As(III) Contamination in Water Based on Crystalline Porous Organic Salts
Source: Adv Sci (Weinh). 2024 Jun 25;11(32):2403539. doi: 10.1002/advs.202403539 (PMC11348186; doi:10.1002/advs.202403539)
Supplement: Supplementary file 2 — Supporting Information [file ADVS-11-2403539-s001.zip › Crystaldata/HAsO32-@CPOSs-NXU-1.cif]

data_HAsO3_MaJX_2x1x1\(2)
_audit_creation_date              2022-07-27
_audit_creation_method            'Materials Studio'
_symmetry_space_group_name_H-M    'P1'
_symmetry_Int_Tables_number       1
_symmetry_cell_setting            triclinic
loop_
_symmetry_equiv_pos_as_xyz
  x,y,z
_cell_length_a                    10.6103
_cell_length_b                    9.3481
_cell_length_c                    11.9104
_cell_angle_alpha                 80.5257
_cell_angle_beta                  84.3505
_cell_angle_gamma                 84.7947
loop_
_atom_site_label
_atom_site_type_symbol
_atom_site_fract_x
_atom_site_fract_y
_atom_site_fract_z
_atom_site_U_iso_or_equiv
_atom_site_adp_type
_atom_site_occupancy
Cl1    Cl    0.06117   0.76950   0.34301   0.03141  Uani   1.00
O2     O     0.19845   0.75474   0.32320   0.05292  Uani   1.00
O3     O     0.02608   0.87399   0.42252   0.05944  Uani   1.00
O4     O     0.01484   0.63025   0.39455   0.06363  Uani   1.00
O5     O     0.00541   0.82193   0.23660   0.08498  Uani   1.00
N6     N     0.81528   0.80052  -0.40576   0.03307  Uani   1.00
H7     H     0.88846   0.84484  -0.45988   0.04200  Uiso   1.00
C8     C     0.50081   0.61578  -0.20489   0.02310  Uani   1.00
C9     C     0.61035   0.67725  -0.27204   0.02387  Uani   1.00
C10    C     0.29648   0.49971  -0.05408   0.02435  Uani   1.00
C11    C     0.70549   0.59180  -0.32832   0.04159  Uani   1.00
H12    H     0.70109   0.47538  -0.32299   0.05200  Uiso   1.00
C13    C     0.80467   0.65500  -0.39506   0.04454  Uani   1.00
H14    H     0.87765   0.59466  -0.44230   0.05500  Uiso   1.00
C15    C     0.73042   0.88585  -0.34875   0.04745  Uani   1.00
H16    H     0.74712   1.00018  -0.35824   0.05900  Uiso   1.00
C17    C     0.62863   0.82719  -0.28257   0.04605  Uani   1.00
H18    H     0.56374   0.90037  -0.23855   0.05700  Uiso   1.00
C19    C     0.49705   0.46497  -0.16808   0.06618  Uani   1.00
H20    H     0.57480   0.38997  -0.19346   0.08100  Uiso   1.00
C21    C     0.39573   0.70616  -0.16914   0.06708  Uani   1.00
H22    H     0.39123   0.82270  -0.19849   0.08200  Uiso   1.00
C23    C     0.29755   0.64960  -0.09536   0.07164  Uani   1.00
H24    H     0.22053   0.72452  -0.06847   0.08700  Uiso   1.00
C25    C     0.39753   0.40851  -0.09569   0.06882  Uani   1.00
H26    H     0.40150   0.29172  -0.06815   0.08500  Uiso   1.00
Cl27   Cl    0.41532   0.20994   0.63891   0.03141  Uani   1.00
O28    O     0.27777   0.23148   0.65042   0.05292  Uani   1.00
O29    O     0.45234   0.11397   0.55274   0.05944  Uani   1.00
O30    O     0.47011   0.34750   0.60023   0.06363  Uani   1.00
O31    O     0.46112   0.14110   0.74647   0.08498  Uani   1.00
N32    N    -0.31959   0.18102   0.41074   0.03307  Uani   1.00
H33    H    -0.39981   0.14764   0.46160   0.04200  Uiso   1.00
C34    C    -0.00600   0.33275   0.18842   0.02310  Uani   1.00
C35    C    -0.11133   0.27905   0.26747   0.02387  Uani   1.00
C36    C     0.19560   0.44185   0.02960   0.02435  Uani   1.00
C37    C    -0.17601   0.36303   0.34719   0.04159  Uani   1.00
H38    H    -0.14674   0.46910   0.35467   0.05200  Uiso   1.00
C39    C    -0.27913   0.31303   0.41650   0.04454  Uani   1.00
H40    H    -0.33427   0.37523   0.47591   0.05500  Uiso   1.00
C41    C    -0.25924   0.09531   0.33761   0.04745  Uani   1.00
H42    H    -0.29680  -0.00858   0.33747   0.05900  Uiso   1.00
C43    C    -0.15617   0.14161   0.26639   0.04605  Uani   1.00
H44    H    -0.11349   0.07014   0.20774   0.05700  Uiso   1.00
C45    C     0.01303   0.48231   0.16494   0.06618  Uani   1.00
H46    H    -0.05141   0.55984   0.20481   0.08100  Uiso   1.00
C47    C     0.08036   0.23865   0.13188   0.06708  Uani   1.00
H48    H     0.07329   0.12152   0.14959   0.08200  Uiso   1.00
C49    C     0.17837   0.29153   0.05524   0.07164  Uani   1.00
H50    H     0.24263   0.21269   0.01630   0.08700  Uiso   1.00
C51    C     0.11088   0.53488   0.08849   0.06882  Uani   1.00
H52    H     0.12101   0.65115   0.07498   0.08500  Uiso   1.00
Cl53   Cl    0.57667   0.74727   0.38695   0.03141  Uani   1.00
O54    O     0.70830   0.75168   0.34245   0.05292  Uani   1.00
O55    O     0.54877   0.85481   0.46555   0.05944  Uani   1.00
O56    O     0.55486   0.60403   0.45043   0.06363  Uani   1.00
O57    O     0.49283   0.78316   0.29709   0.08498  Uani   1.00
N58    N     1.30491   0.79459  -0.42568   0.03307  Uani   1.00
H59    H     1.38760   0.83156  -0.47043   0.04200  Uiso   1.00
C60    C     1.00258   0.62529  -0.19740   0.02310  Uani   1.00
C61    C     1.10060   0.68430  -0.28148   0.02387  Uani   1.00
C62    C     0.81057   0.50564  -0.03232   0.02435  Uani   1.00
C63    C     1.18436   0.59507  -0.34587   0.04159  Uani   1.00
H64    H     1.17493   0.47941  -0.33965   0.05200  Uiso   1.00
C65    C     1.28518   0.65121  -0.41490   0.04454  Uani   1.00
H66    H     1.35527   0.58520  -0.46053   0.05500  Uiso   1.00
C67    C     1.22384   0.88583  -0.37045   0.04745  Uani   1.00
H68    H     1.24555   0.99886  -0.38239   0.05900  Uiso   1.00
C69    C     1.12216   0.83398  -0.30026   0.04605  Uani   1.00
H70    H     1.06214   0.91215  -0.25739   0.05700  Uiso   1.00
C71    C     0.98918   0.47408  -0.17334   0.06618  Uani   1.00
H72    H     1.05409   0.39932  -0.21557   0.08100  Uiso   1.00
C73    C     0.91770   0.71464  -0.13461   0.06708  Uani   1.00
H74    H     0.92197   0.83219  -0.14948   0.08200  Uiso   1.00
C75    C     0.82535   0.65700  -0.05416   0.07164  Uani   1.00
H76    H     0.76109   0.73135  -0.01012   0.08700  Uiso   1.00
C77    C     0.89548   0.41658  -0.09486   0.06882  Uani   1.00
H78    H     0.89037   0.29935  -0.07944   0.08500  Uiso   1.00
Cl79   Cl    0.92481   0.20965   0.64194   0.03141  Uani   1.00
O80    O     0.78846   0.22535   0.66844   0.05292  Uani   1.00
O81    O     0.95310   0.11077   0.55704   0.05944  Uani   1.00
O82    O     0.97154   0.34932   0.59343   0.06363  Uani   1.00
O83    O     0.98629   0.14872   0.74405   0.08498  Uani   1.00
N84    N     0.17712   0.18901   0.40366   0.03307  Uani   1.00
H85    H     0.09737   0.15348   0.45321   0.04200  Uiso   1.00
C86    C     0.50298   0.33823   0.19873   0.02310  Uani   1.00
C87    C     0.39236   0.28746   0.27056   0.02387  Uani   1.00
C88    C     0.71167   0.44482   0.05034   0.02435  Uani   1.00
C89    C     0.30436   0.38292   0.32530   0.04159  Uani   1.00
H90    H     0.31543   0.49893   0.31379   0.05200  Uiso   1.00
C91    C     0.19925   0.33194   0.39091   0.04454  Uani   1.00
H92    H     0.12876   0.40114   0.43307   0.05500  Uiso   1.00
C93    C     0.25805   0.09367   0.35213   0.04745  Uani   1.00
H94    H     0.23271  -0.01796   0.36417   0.05900  Uiso   1.00
C95    C     0.36486   0.13974   0.28681   0.04605  Uani   1.00
H96    H     0.42533   0.05965   0.24631   0.05700  Uiso   1.00
C97    C     0.54788   0.47302   0.20492   0.06618  Uani   1.00
H98    H     0.50377   0.53886   0.26685   0.08100  Uiso   1.00
C99    C     0.56892   0.25332   0.12021   0.06708  Uani   1.00
H100   H     0.54265   0.14593   0.11224   0.08200  Uiso   1.00
C101   C     0.66884   0.30643   0.04748   0.07164  Uani   1.00
H102   H     0.71170   0.23863  -0.01421   0.08700  Uiso   1.00
C103   C     0.65141   0.52462   0.13392   0.06882  Uani   1.00
H104   H     0.68806   0.62449   0.14723   0.08500  Uiso   1.00
As105  As    0.50508   0.88985   0.00364   0.00000  Uiso   1.00
O106   O     0.50272   0.70726   0.04708   0.00000  Uiso   1.00
O107   O     0.63287   0.96302   0.03971   0.00000  Uiso   1.00
O108   O     0.35775   0.96706   0.08654   0.00000  Uiso   1.00
H109   H     0.32749   0.88061   0.13439   0.00000  Uiso   1.00
loop_
_atom_site_aniso_label
_atom_site_aniso_U_11
_atom_site_aniso_U_22
_atom_site_aniso_U_33
_atom_site_aniso_U_12
_atom_site_aniso_U_13
_atom_site_aniso_U_23
Cl1       0.02883   0.03031   0.03675  -0.00141   0.00049  -0.01249
O2        0.03123   0.07858   0.05229  -0.00368   0.00366  -0.02462
O3        0.06543   0.05339   0.06522  -0.02443   0.03181  -0.03740
O4        0.06406   0.02817   0.09476  -0.00898   0.02334  -0.01303
O5        0.08465   0.11225   0.05754   0.02267  -0.02133  -0.01932
N6        0.02642   0.04368   0.02758  -0.00281   0.00021  -0.00255
C8        0.02917   0.02245   0.01839  -0.00498  -0.00937   0.00070
C9        0.02517   0.02521   0.02196  -0.00195  -0.00910  -0.00158
C10       0.03203   0.02439   0.01733  -0.00660  -0.00974   0.00158
C11       0.06177   0.02164   0.03942  -0.00358   0.00956  -0.00704
C13       0.05491   0.03368   0.04094   0.00258   0.01067  -0.00580
C15       0.06063   0.03879   0.04474  -0.02292   0.01682  -0.01401
C17       0.06406   0.03124   0.04398  -0.01752   0.01775  -0.01488
C19       0.10181   0.02961   0.06601  -0.03027   0.04758  -0.02290
C21       0.10524   0.02451   0.06829  -0.03135   0.05317  -0.01939
C23       0.11096   0.03369   0.06830  -0.03352   0.05597  -0.02466
C25       0.10524   0.02553   0.07283  -0.02919   0.04851  -0.01938
Cl27      0.02883   0.03031   0.03675  -0.00141   0.00049  -0.01249
O28       0.03123   0.07858   0.05229  -0.00368   0.00366  -0.02462
O29       0.06543   0.05339   0.06522  -0.02443   0.03181  -0.03740
O30       0.06406   0.02817   0.09476  -0.00898   0.02334  -0.01303
O31       0.08465   0.11225   0.05754   0.02267  -0.02133  -0.01932
N32       0.02642   0.04368   0.02758  -0.00281   0.00021  -0.00255
C34       0.02917   0.02245   0.01839  -0.00498  -0.00937   0.00070
C35       0.02517   0.02521   0.02196  -0.00195  -0.00910  -0.00158
C36       0.03203   0.02439   0.01733  -0.00660  -0.00974   0.00158
C37       0.06177   0.02164   0.03942  -0.00358   0.00956  -0.00704
C39       0.05491   0.03368   0.04094   0.00258   0.01067  -0.00580
C41       0.06063   0.03879   0.04474  -0.02292   0.01682  -0.01401
C43       0.06406   0.03124   0.04398  -0.01752   0.01775  -0.01488
C45       0.10181   0.02961   0.06601  -0.03027   0.04758  -0.02290
C47       0.10524   0.02451   0.06829  -0.03135   0.05317  -0.01939
C49       0.11096   0.03369   0.06830  -0.03352   0.05597  -0.02466
C51       0.10524   0.02553   0.07283  -0.02919   0.04851  -0.01938
Cl53      0.02883   0.03031   0.03675  -0.00141   0.00049  -0.01249
O54       0.03123   0.07858   0.05229  -0.00368   0.00366  -0.02462
O55       0.06543   0.05339   0.06522  -0.02443   0.03181  -0.03740
O56       0.06406   0.02817   0.09476  -0.00898   0.02334  -0.01303
O57       0.08465   0.11225   0.05754   0.02267  -0.02133  -0.01932
N58       0.02642   0.04368   0.02758  -0.00281   0.00021  -0.00255
C60       0.02917   0.02245   0.01839  -0.00498  -0.00937   0.00070
C61       0.02517   0.02521   0.02196  -0.00195  -0.00910  -0.00158
C62       0.03203   0.02439   0.01733  -0.00660  -0.00974   0.00158
C63       0.06177   0.02164   0.03942  -0.00358   0.00956  -0.00704
C65       0.05491   0.03368   0.04094   0.00258   0.01067  -0.00580
C67       0.06063   0.03879   0.04474  -0.02292   0.01682  -0.01401
C69       0.06406   0.03124   0.04398  -0.01752   0.01775  -0.01488
C71       0.10181   0.02961   0.06601  -0.03027   0.04758  -0.02290
C73       0.10524   0.02451   0.06829  -0.03135   0.05317  -0.01939
C75       0.11096   0.03369   0.06830  -0.03352   0.05597  -0.02466
C77       0.10524   0.02553   0.07283  -0.02919   0.04851  -0.01938
Cl79      0.02883   0.03031   0.03675  -0.00141   0.00049  -0.01249
O80       0.03123   0.07858   0.05229  -0.00368   0.00366  -0.02462
O81       0.06543   0.05339   0.06522  -0.02443   0.03181  -0.03740
O82       0.06406   0.02817   0.09476  -0.00898   0.02334  -0.01303
O83       0.08465   0.11225   0.05754   0.02267  -0.02133  -0.01932
N84       0.02642   0.04368   0.02758  -0.00281   0.00021  -0.00255
C86       0.02917   0.02245   0.01839  -0.00498  -0.00937   0.00070
C87       0.02517   0.02521   0.02196  -0.00195  -0.00910  -0.00158
C88       0.03203   0.02439   0.01733  -0.00660  -0.00974   0.00158
C89       0.06177   0.02164   0.03942  -0.00358   0.00956  -0.00704
C91       0.05491   0.03368   0.04094   0.00258   0.01067  -0.00580
C93       0.06063   0.03879   0.04474  -0.02292   0.01682  -0.01401
C95       0.06406   0.03124   0.04398  -0.01752   0.01775  -0.01488
C97       0.10181   0.02961   0.06601  -0.03027   0.04758  -0.02290
C99       0.10524   0.02451   0.06829  -0.03135   0.05317  -0.01939
C101      0.11096   0.03369   0.06830  -0.03352   0.05597  -0.02466
C103      0.10524   0.02553   0.07283  -0.02919   0.04851  -0.01938
loop_
_geom_bond_atom_site_label_1
_geom_bond_atom_site_label_2
_geom_bond_distance
_geom_bond_site_symmetry_2
_ccdc_geom_bond_type
Cl1    O2      1.450   .     S
Cl1    O3      1.469   .     S
Cl1    O4      1.451   .     S
Cl1    O5      1.445   .     S
N6     H7      1.031   .     S
N6     C13     1.359   .     S
N6     C15     1.355   .     S
C8     C9      1.452   .     S
C8     C19     1.409   .     S
C8     C21     1.411   .     S
C9     C11     1.415   .     S
C9     C17     1.416   .     S
C10    C23     1.407   .     S
C10    C25     1.411   .     S
C10    C36     1.466   .     S
C11    H12     1.085   .     S
C11    C13     1.372   .     S
C13    H14     1.083   .     S
C15    H16     1.085   .     S
C15    C17     1.373   .     S
C17    H18     1.086   .     S
C19    H20     1.086   .     S
C19    C25     1.382   .     S
C21    H22     1.086   .     S
C21    C23     1.380   .     S
C23    H24     1.086   .     S
C25    H26     1.085   .     S
Cl27   O28     1.451   .     S
Cl27   O29     1.474   .     S
Cl27   O30     1.446   .     S
Cl27   O31     1.444   .     S
N32    H33     1.036   .     S
N32    C39     1.357   .     S
N32    C41     1.355   .     S
C34    C35     1.458   .     S
C34    C45     1.409   .     S
C34    C47     1.412   .     S
C35    C37     1.417   .     S
C35    C43     1.412   .     S
C36    C49     1.413   .     S
C36    C51     1.411   .     S
C37    H38     1.085   .     S
C37    C39     1.373   .     S
C39    H40     1.083   .     S
C41    H42     1.083   .     S
C41    C43     1.373   .     S
C43    H44     1.084   .     S
C45    H46     1.085   .     S
C45    C51     1.381   .     S
C47    H48     1.089   .     S
C47    C49     1.385   .     S
C49    H50     1.087   .     S
C51    H52     1.086   .     S
Cl53   O54     1.446   .     S
Cl53   O55     1.475   .     S
Cl53   O56     1.451   .     S
Cl53   O57     1.437   .     S
N58    H59     1.037   .     S
N58    C65     1.359   .     S
N58    C67     1.357   .     S
C60    C61     1.451   .     S
C60    C71     1.413   .     S
C60    C73     1.416   .     S
C61    C63     1.420   .     S
C61    C69     1.416   .     S
C62    C75     1.416   .     S
C62    C77     1.413   .     S
C62    C88     1.454   .     S
C63    H64     1.085   .     S
C63    C65     1.372   .     S
C65    H66     1.085   .     S
C67    H68     1.085   .     S
C67    C69     1.372   .     S
C69    H70     1.084   .     S
C71    H72     1.084   .     S
C71    C77     1.378   .     S
C73    H74     1.088   .     S
C73    C75     1.382   .     S
C75    H76     1.089   .     S
C77    H78     1.086   .     S
Cl79   O80     1.449   .     S
Cl79   O81     1.471   .     S
Cl79   O82     1.448   .     S
Cl79   O83     1.446   .     S
N84    H85     1.031   .     S
N84    C91     1.359   .     S
N84    C93     1.359   .     S
C86    C87     1.451   .     S
C86    C97     1.402   .     S
C86    C99     1.417   .     S
C87    C89     1.419   .     S
C87    C95     1.415   .     S
C88    C101    1.416   .     S
C88    C103    1.410   .     S
C89    H90     1.086   .     S
C89    C91     1.372   .     S
C91    H92     1.084   .     S
C93    H94     1.084   .     S
C93    C95     1.371   .     S
C95    H96     1.084   .     S
C97    H98     1.082   .     S
C97    C103    1.390   .     S
C99    H100    1.087   .     S
C99    C101    1.376   .     S
C101   H102    1.088   .     S
C103   H104    1.084   .     S
As105  O106    1.702   .     S
As105  O107    1.694   .     S
As105  O108    1.914   .     S
O108   H109    0.970   .     S
